# Supplementary material for: Quantum biological insights into CRISPR-Cas9 sgRNA efficiency from explainable-AI driven feature engineering
Source: Nucleic Acids Res. 2023 Sep 20;51(19):10147–61. doi: 10.1093/nar/gkad736 (PMC10602897; doi:10.1093/nar/gkad736)
Supplement: gkad736_Supplemental_files [file gkad736_supplemental_files.zip]

Archive with 7 entries (7 files):
- Supplemental.Table.1.tar.gz
- Supplemental.Table.2.tar.gz
- Supplemental.Table.3.tar.gz
- Supplemental.Table.4.tar.gz
- Supplemental.Table.5.xlsx
- SupplementalTable6.txt
- Supplemental_figures_and_legends.pdf
