# Supplementary material for: Quantum biological insights into CRISPR-Cas9 sgRNA efficiency from explainable-AI driven feature engineering
Source: Nucleic Acids Res. 2023 Sep 20;51(19):10147–61. doi: 10.1093/nar/gkad736 (PMC10602897; doi:10.1093/nar/gkad736)
Supplement: gkad736_Supplemental_files [file gkad736_supplemental_files.zip › Supplemental.Table.5.xlsx]

## Sheet: Sheet1
					HF/6-31G(d, p)
					DFT3-D3(BJ)/3ob/COSMO
						LC-μBLYP/pVTZ																				Range ≈ 0.5 eV in either method
Compound		Electrons		Occ. Orbitals		μ=0.289, Grimme DFTD3 dispersion				HOMO		LUMO		H-L Gap (eV)												Range ≈ 0.3 eV in either method
Stacked (Individual) Bases					Tot. Energy, eV		Tot. Energy, Ha
Adenine		70		35		-464.612	-17.0742			-0.307		0.1176		0.4246
A		50	(Valence)	25			-22.4385			-5.661		-1.511		4.15	0.152512												HF/6-311G**	DFTB3/3ob	LC-μDFT
Adenine		70		35		-466.45	-17.1417			-0.3057		0.0384		0.3441											Adenine		11.5538	4.15	9.36331
Cytosine		58		29		-392.698	-14.4314			-0.3355		0.0953		0.4308											Cytosine		11.7225	3.481	9.19732
C		42		21			-19.2482			-5.587		-2.106		3.481	0.127926										Guanine		5.04492	4.142	9.41228
Cytosine		58		29		-394.221	-14.4873			-0.3121		0.0259		0.338											Thymine		5.23268	4.056	9.45038
Guanine		78		39		-542.277	-19.9283			-0.2148		-0.0294		0.1854											Uracil		12.3021	4.082	9.70072
G		56		28			-25.778			-5.524		-1.382		4.142	0.152218
Guanine		78		39		-541.601	-19.9035			-0.2894		0.0565		0.3459											AT		10.6966	3.284	8.70752
Thymine		66		33		-453.908	-16.6808			-0.2517		-0.0594		0.1923											AU		10.5824	3.203	8.56058
T		48		24			-22.2873			-6.473		-2.417		4.056	0.149057										CG		3.52927	3.161	7.6082
Thymine		66		33		-453.335	-16.6598			-0.3297		0.0176		0.3473											GC		9.62181	3.161	7.6082
Uracil		58		29		-412.556	-15.1611			-0.3662		0.0859		0.4521											TA		10.6966	3.284	8.70752
U		42		21			-19.8096			-6.625		-2.543		4.082	0.150013										UA		10.5824	3.203	8.56058
Uracil		58		29		-414.116				-0.3433		0.0132		0.3565	0.0131013
AT		136		68		-916.238	-33.6711			-0.3005		0.0926		0.3931											AT_AT		10.3402	3.153	8.42725
AT		98		49			-44.7395			-5.703		-2.419		3.284	0.120686										AT_CG		9.86943	3.041	7.85854
AT		136		68		-919.825				-0.2997		0.0203		0.32											AT_GC		9.29528	2.94	7.35513
AU		128		64		-877.191	-32.2362			-0.3003		0.0886		0.3889											AT_TA		10.8708	3.292	8.77283
AU		92		46			-42.261			-5.69		-2.487		3.203	0.11771										AT_UA		10.5606	3.205	8.50072
AU		128		64		-880.606				-0.2984		0.0162		0.3146											AU_AU		10.0572	3.084	8.15786
CG		136		68		-937.055	-34.4361			-0.1954		-0.0657		0.1297											AU_CG		9.64902	2.952	7.67622
CG		98		49			-45.0694			-5.458		-2.297		3.161	0.116166										AU_GC		9.30072	2.903	7.38779
CG		136		68		-935.893				-0.2702		0.0094		0.2796											AU_TA		10.5606	3.211	8.50072
GC		136		68		-932.247	-34.2594			-0.2739		0.0797		0.3536											AU_UA		10.5007	3.181	8.44629
GC		98		49			-45.0694			-5.458		-2.297		3.161	0.116166										CG_AT		9.95378	3.067	7.84493
GC		136		68		-935.893				-0.2702		0.0094		0.2796											CG_AU		9.98372	2.992	7.88031
TA		136		68		-916.238	-33.6711			-0.3005		0.0926		0.3931											CG_CG		8.95514	3.058	7.08302
TA		98		49			-44.7395			-5.703		-2.419		3.284	0.120686										CG_GC		10.1606	3.181	8.0599
TA		136		68		-919.825				-0.2997		0.0203		0.32											CG_TA		9.29528	2.939	7.35513
UA		128		64		-877.191	-32.2362			-0.3003		0.0886		0.3889											CG_UA		9.30072	2.897	7.38779
UA		92		46			-42.261			-5.69		-2.487		3.203	0.11771										GC_AT		9.37963	2.981	7.45037
UA		128		64		-880.606				-0.2984		0.0162		0.3146											GC_AU		9.35786	2.891	7.43949
																									GC_CG		9.67623	3.115	7.70071
																									GC_GC		8.95514	3.063	7.08302
AT_AT		272		136		-1832.47	-67.3421			-0.2887		0.0913		0.38											GC_TA		9.86943	3.038	7.85854
AT_AT		196		98			-89.4933			-5.658		-2.505		3.153											GC_UA		9.64902	2.945	7.67622
AT_AT		272		136		-1839.69				-0.2895		0.0202		0.3097											TA_AT		10.9606	3.305	8.85174
AT_CG		272		136		-1848.48	-67.9304			-0.2705		0.0922		0.3627											TA_AU		10.8218	3.242	8.72385
AT_CG		196		98			-89.8233			-5.466		-2.425		3.041											TA_CG		9.37963	2.99	7.45037
AT_CG		272		136		-1855.76	-68.1978			-0.2688		0.02		0.2888											TA_GC		9.95378	3.072	7.84493
AT_GC		272		136		-1848.47	-67.9301			-0.2629		0.0787		0.3416											TA_TA		10.3402	3.153	8.42725
AT_GC		196		98			-89.8263			-5.413		-2.473		2.94											UA_AT		10.8218	3.242	8.72385
AT_GC		272		136		-1855.76				-0.2618		0.0085		0.2703											UA_AU		10.7266	3.238	8.67215
AT_TA		272		136		-1832.47	-67.342			-0.2941		0.1054		0.3995											UA_CG		9.35786	2.892	7.43949
AT_TA		196		98			-89.494			-5.679		-2.387		3.292											UA_GC		9.98372	2.993	7.88031
AT_TA		272		136		-1839.69				-0.2917		0.0307		0.3224											UA_UA		10.0572	3.083	8.15786
AT_UA		264		132		-1793.42	-65.9071			-0.294		0.0941		0.3881
AT_UA		190		95			-87.014			-5.685		-2.48		3.205
AT_UA		264		132		-1800.47				-0.2913		0.0211		0.3124
AU_AU		256		128		-1754.38	-64.4723			-0.2897		0.0799		0.3696
AU_AU		184		92			-84.5366			-5.655		-2.571		3.084
AU_AU		256		128		-1761.25				-0.2902		0.0096		0.2998													HF/6-311G**	DFTB3/3ob	LC-μDFT
AU_CG		264		132		-1809.44	-66.4955			-0.2723		0.0823		0.3546											Adenine		-8.35378	-5.661	-8.3184
AU_CG		190		95			-87.3442			-5.459		-2.507		2.952											Cytosine		-9.12929	-5.587	-8.49255
AU_CG		264		132		-1816.54				-0.271		0.0111		0.2821											Guanine		-5.84492	-5.524	-7.87486
AU_GC		264		132		-1809.43	-66.4953			-0.2677		0.0741		0.3418											Thymine		-6.84901	-6.473	-8.97147
AU_GC		190		95			-87.345			-5.442		-2.539		2.903											Uracil		-9.96467	-6.625	-9.34154
AU_GC		264		132		-1816.54				-0.2667		0.0048		0.2715
AU_TA		264		132		-1793.42	-65.9071			-0.294		0.0941		0.3881											AT		-8.17691	-5.703	-8.15514
AU_TA		190		95			-87.014			-5.686		-2.475		3.211											AU		-8.17146	-5.69	-8.11976
AU_TA		264		132		-1800.47				-0.2913		0.0211		0.3124											CG		-5.31703	-5.458	-7.35241
AU_UA		256		128		-1754.38	-64.4721			-0.2963		0.0896		0.3859											GC		-7.45309	-5.458	-7.35241
AU_UA		184		92			-84.5347			-5.709		-2.528		3.181											TA		-8.17691	-5.703	-8.15514
AU_UA		256		128		-1761.24				-0.2938		0.0166		0.3104											UA		-8.17146	-5.69	-8.11976
CG_AT		272		136		-1848.48	-67.9303			-0.2764		0.0894		0.3658
CG_AT		196		98			-89.8241			-5.472		-2.405		3.067
CG_AT		272		136		-1855.76				-0.2716		0.0167		0.2883
CG_AU		264		132		-1809.44	-66.4955			-0.2781		0.0888		0.3669											AT_AT		-7.85582	-5.658	-7.87758
CG_AU		190		95			-87.3481			-5.514		-2.522		2.992											AT_CG		-7.36058	-5.466	-7.31432
CG_AU		264		132		-1816.55				-0.2733		0.0163		0.2896											AT_GC		-7.15377	-5.413	-7.12384
CG_CG		272		136		-1864.49	-68.5186			-0.2547		0.0744		0.3291											AT_TA		-8.00276	-5.679	-7.93745
CG_CG		196		98			-90.1549			-5.405		-2.347		3.058											AT_UA		-8.00003	-5.685	-7.92656
CG_CG		272		136		-1871.83				-0.2543		0.006		0.2603											AU_AU		-7.88303	-5.655	-7.89663
CG_GC		272		136		-1864.49	-68.5188			-0.2777		0.0957		0.3734											AU_CG		-7.40956	-5.459	-7.37418
CG_GC		196		98			-90.1577			-5.47		-2.289		3.181											AU_GC		-7.28438	-5.442	-7.25717
CG_GC		272		136		-1871.84				-0.2725		0.0237		0.2962											AU_TA		-8.00003	-5.686	-7.92656
CG_TA		272		136		-1848.47	-67.9301			-0.2629		0.0787		0.3416											AU_UA		-8.06262	-5.709	-7.99459
CG_TA		196		98			-89.8261			-5.411		-2.472		2.939											CG_AT		-7.52112	-5.472	-7.39051
CG_TA		272		136		-1855.76				-0.2618		0.0085		0.2703											CG_AU		-7.56738	-5.514	-7.43677
CG_UA		264		132		-1809.43	-66.4953			-0.2677		0.0741		0.3418											CG_CG		-6.93064	-5.405	-6.91976
CG_UA		190		95			-87.3449			-5.442		-2.545		2.897											CG_GC		-7.55649	-5.47	-7.415
CG_UA		264		132		-1816.54				-0.2667		0.0048		0.2715											CG_TA		-7.15377	-5.411	-7.12384
GC_AT		272		136		-1848.48	-67.9304			-0.264		0.0807		0.3447											CG_UA		-7.28438	-5.442	-7.25717
GC_AT		196		98			-89.8228			-5.413		-2.432		2.981											GC_AT		-7.1837	-5.413	-7.15105
GC_AT		272		136		-1855.75				-0.2628		0.011		0.2738											GC_AU		-7.16738	-5.411	-7.16466
GC_AU		264		132		-1809.43	-66.4954			-0.2634		0.0805		0.3439											GC_CG		-7.20547	-5.403	-7.1837
GC_AU		190		95			-87.3464			-5.411		-2.52		2.891											GC_GC		-6.93064	-5.407	-6.91976
GC_AU		264		132		-1816.54				-0.2633		0.0101		0.2734											GC_TA		-7.36058	-5.462	-7.31432
GC_CG		272		136		-1864.49	-68.5186			-0.2648		0.0908		0.3556											GC_UA		-7.40956	-5.46	-7.37418
GC_CG		196		98			-90.1535			-5.403		-2.288		3.115											TA_AT		-8.17691	-5.739	-8.11432
GC_CG		272		136		-1871.82				-0.264		0.019		0.283											TA_AU		-8.14969	-5.707	-8.08711
GC_GC		272		136		-1864.49	-68.5186			-0.2547		0.0744		0.3291											TA_CG		-7.1837	-5.415	-7.15105
GC_GC		196		98			-90.1551			-5.407		-2.344		3.063											TA_GC		-7.52112	-5.471	-7.39051
GC_GC		272		136		-1871.83				-0.2543		0.006		0.2603											TA_TA		-7.85582	-5.657	-7.87758
GC_TA		272		136		-1848.48	-67.9304			-0.2705		0.0922		0.3627											UA_AT		-8.14969	-5.71	-8.08711
GC_TA		196		98			-89.8232			-5.462		-2.424		3.038											UA_AU		-8.13337	-5.732	-8.08983
GC_TA		272		136		-1855.76				-0.2688		0.02		0.2888											UA_CG		-7.16738	-5.412	-7.16466
GC_UA		264		132		-1809.44	-66.4955			-0.2723		0.0823		0.3546											UA_GC		-7.56738	-5.515	-7.43677
GC_UA		190		95			-87.3441			-5.46		-2.515		2.945											UA_UA		-7.88303	-5.655	-7.89663
GC_UA		264		132		-1816.54				-0.271		0.0111		0.2821
TA_AT		272		136		-1832.47	-67.342			-0.3005		0.1023		0.4028
TA_AT		196		98			-89.4942			-5.739		-2.434		3.305
TA_AT		272		136		-1839.69				-0.2982		0.0271		0.3253
TA_AU		264		132		-1793.43	-65.9072			-0.2995		0.0982		0.3977
TA_AU		190		95			-87.0172			-5.707		-2.465		3.242
TA_AU		264		132		-1800.48				-0.2972		0.0234		0.3206
TA_CG		272		136		-1848.48	-67.9304			-0.264		0.0807		0.3447
TA_CG		196		98			-89.823			-5.415		-2.425		2.99
TA_CG		272		136		-1855.75				-0.2628		0.011		0.2738
TA_GC		272		136		-1848.48	-67.9303			-0.2764		0.0894		0.3658
TA_GC		196		98			-89.8246			-5.471		-2.399		3.072
TA_GC		272		136		-1855.76				-0.2716		0.0167		0.2883
TA_TA		272		136		-1832.47	-67.3421			-0.2887		0.0913		0.38
TA_TA		196		98			-89.4934			-5.657		-2.504		3.153
TA_TA		272		136		-1839.69				-0.2895		0.0202		0.3097
UA_AT		264		132		-1793.43	-65.9072			-0.2995		0.0982		0.3977
UA_AT		190		95			-87.0171			-5.71		-2.468		3.242
UA_AT		264		132		-1800.48				-0.2972		0.0234		0.3206
UA_AU		256		128		-1754.38	-64.4724			-0.2989		0.0953		0.3942
UA_AU		184		92			-84.5399			-5.732		-2.494		3.238
UA_AU		256		128		-1761.26				-0.2973		0.0214		0.3187
UA_CG		264		132		-1809.43	-66.4954			-0.2634		0.0805		0.3439
UA_CG		190		95			-87.3467			-5.412		-2.52		2.892
UA_CG		264		132		-1816.54				-0.2633		0.0101		0.2734
UA_GC		264		132		-1809.44	-66.4955			-0.2781		0.0888		0.3669
UA_GC		190		95			-87.3484			-5.515		-2.522		2.993
UA_GC		264		132		-1816.55				-0.2733		0.0163		0.2896
UA_UA		256		128		-1754.38	-64.4723			-0.2897		0.0799		0.3696
UA_UA		184		92			-84.5366			-5.655		-2.572		3.083
UA_UA		256		128		-1761.25				-0.2902		0.0096		0.2998
