# Supplementary material for: Quantum biological insights into CRISPR-Cas9 sgRNA efficiency from explainable-AI driven feature engineering
Source: Nucleic Acids Res. 2023 Sep 20;51(19):10147–61. doi: 10.1093/nar/gkad736 (PMC10602897; doi:10.1093/nar/gkad736)
Supplement: gkad736_Supplemental_files [file gkad736_supplemental_files.zip › SupplementalTable6.txt]

design	donorCountsA	donorCountsB	donorCountsC	donorCountsAve	donorAbundanceA	donorAbundanceB	donorAbundanceC	hostCountsA	hostCountsB	hostAbundanceA	hostAbundanceB	donorAbundanceAverage	hostAbundanceAverage	hostWashCorrectedAbundance	Delta	Log2Delta	Pvalue	Sequence	sgRNA.sequence	cut.score
OA_J473521_000511	184	132	147	154.3333333	8.1e-06	7.45e-06	6.95e-06	127	108	6.07e-06	5.7e-06	7.5e-06	5.89e-06	5.82e-06	0.77596	-0.365941255	0.025646362	ACTGGCTGCCCCGCTATTGTGTTTTAGAGC	ACTGGCTGCCCCGCTATTGT	0
OA_J473521_023487	402	318	363	361	1.77e-05	1.8e-05	1.72e-05	297	255	1.42e-05	1.35e-05	1.76e-05	1.38e-05	1.37e-05	0.77601	-0.365843632	0.016125013	GCCACACCAATGACTCTGGCGTTTTAGAGC	GCCACACCAATGACTCTGGC	0
OA_J473521_118305	314	217	291	274	1.38e-05	1.23e-05	1.38e-05	219	197	1.05e-05	1.04e-05	1.33e-05	1.04e-05	1.03e-05	0.77602	-0.365824977	0.028433747	GCGCATCGCTGCCGATGGCCGTTTTAGAGC	GCGCATCGCTGCCGATGGCC	0
OA_J473521_103159	205	186	195	195.3333333	9.02e-06	1.05e-05	9.23e-06	149	150	7.12e-06	7.92e-06	9.58e-06	7.52e-06	7.44e-06	0.77604	-0.365792225	0.045668253	GCTGGGCGCAGATATCGGTTGTTTTAGAGC	GCTGGGCGCAGATATCGGTT	0
OA_J473521_043211	20	16	19	18.33333333	8.8e-07	9.03e-07	8.99e-07	15	13	7.17e-07	6.86e-07	8.94e-07	7.02e-07	6.94e-07	0.77605	-0.365784802	0.02223251	TTGAATTTAATTGGTTTTGTGTTTTAGAGC	TTGAATTTAATTGGTTTTGT	0
OA_J473521_023004	212	168	220	200	9.33e-06	9.49e-06	1.04e-05	162	143	7.74e-06	7.55e-06	9.74e-06	7.65e-06	7.56e-06	0.77606	-0.365759785	0.018685736	CGCACCTAAAATGGACCCGCGTTTTAGAGC	CGCACCTAAAATGGACCCGC	0
OA_J473521_021371	147	110	153	136.6666667	6.47e-06	6.21e-06	7.24e-06	112	96	5.35e-06	5.07e-06	6.64e-06	5.21e-06	5.15e-06	0.77608	-0.365731164	0.030286999	GGGATTATCGGTGCGATCCTGTTTTAGAGC	GGGATTATCGGTGCGATCCT	0
OA_J473521_018662	137	111	121	123	6.03e-06	6.27e-06	5.72e-06	99	89	4.73e-06	4.7e-06	6.01e-06	4.72e-06	4.66e-06	0.77608	-0.365719813	0.013794711	TTACTGGCAACCGCTATTAGGTTTTAGAGC	TTACTGGCAACCGCTATTAG	0
OA_J473521_088316	273	218	228	239.6666667	1.2e-05	1.23e-05	1.08e-05	202	165	9.66e-06	8.71e-06	1.17e-05	9.18e-06	9.08e-06	0.77609	-0.365706867	0.04013213	GCCGGGGTCGATCTGATGAAGTTTTAGAGC	GCCGGGGTCGATCTGATGAA	0
OA_J473521_033408	426	299	372	365.6666667	1.87e-05	1.69e-05	1.76e-05	288	267	1.38e-05	1.41e-05	1.77e-05	1.39e-05	1.38e-05	0.77611	-0.36566408	0.013591691	GGTGCCGCGCTACTGATGGCGTTTTAGAGC	GGTGCCGCGCTACTGATGGC	0
OA_J473521_058212	272	231	253	252	1.2e-05	1.3e-05	1.2e-05	210	176	1e-05	9.29e-06	1.23e-05	9.66e-06	9.56e-06	0.77612	-0.365641743	0.021080083	GCGTATTCTGACAGTCTGCGGTTTTAGAGC	GCGTATTCTGACAGTCTGCG	0
OA_J473521_108505	70	49	69	62.66666667	3.08e-06	2.77e-06	3.26e-06	49	46	2.34e-06	2.43e-06	3.04e-06	2.39e-06	2.36e-06	0.7763	-0.365318579	0.037058578	GGGATTTGCAGGGATGACTCGTTTTAGAGC	GGGATTTGCAGGGATGACTC	0
OA_J473521_006551	74	63	71	69.33333333	3.26e-06	3.56e-06	3.36e-06	54	52	2.58e-06	2.75e-06	3.39e-06	2.66e-06	2.63e-06	0.77639	-0.365151329	0.011105606	GATCCGTTTGCCAGCGAAGAGTTTTAGAGC	GATCCGTTTGCCAGCGAAGA	0
OA_J473521_059761	283	210	250	247.6666667	1.25e-05	1.19e-05	1.18e-05	193	184	9.23e-06	9.71e-06	1.21e-05	9.47e-06	9.36e-06	0.77639	-0.365150277	0.009921708	GTACCCAACAATCTTCTCGCGTTTTAGAGC	GTACCCAACAATCTTCTCGC	0
OA_J473521_112512	245	202	216	221	1.08e-05	1.14e-05	1.02e-05	177	161	8.46e-06	8.5e-06	1.08e-05	8.48e-06	8.38e-06	0.77639	-0.365148088	0.020683484	AACCACCACTGACCCGATGGGTTTTAGAGC	AACCACCACTGACCCGATGG	0
OA_J473521_099046	305	250	298	284.3333333	1.34e-05	1.41e-05	1.41e-05	236	199	1.13e-05	1.05e-05	1.39e-05	1.09e-05	1.08e-05	0.7764	-0.365137093	0.032795195	CGACATCGACGGTCATGACGGTTTTAGAGC	CGACATCGACGGTCATGACG	0
OA_J473521_112128	178	162	193	177.6666667	7.83e-06	9.15e-06	9.13e-06	138	134	6.6e-06	7.07e-06	8.7e-06	6.84e-06	6.76e-06	0.77645	-0.365038918	0.03564764	ACGCGGTCATACTGAACAAGGTTTTAGAGC	ACGCGGTCATACTGAACAAG	0
OA_J473521_107164	236	199	233	222.6666667	1.04e-05	1.12e-05	1.1e-05	176	164	8.41e-06	8.66e-06	1.09e-05	8.54e-06	8.44e-06	0.77646	-0.365017486	0.004720573	ACAGGTTCTGATCCGCTGCAGTTTTAGAGC	ACAGGTTCTGATCCGCTGCA	0
OA_J473521_072643	137	93	112	114	6.03e-06	5.25e-06	5.3e-06	91	82	4.35e-06	4.33e-06	5.53e-06	4.34e-06	4.29e-06	0.7765	-0.364946412	0.041954734	GTTGGCTGATGACAGCCTGGGTTTTAGAGC	GTTGGCTGATGACAGCCTGG	0
OA_J473521_012991	276	191	217	228	1.21e-05	1.08e-05	1.03e-05	176	170	8.41e-06	8.97e-06	1.11e-05	8.69e-06	8.6e-06	0.77651	-0.364929391	0.036448161	TTCGCTGAAGGATTTGATGGGTTTTAGAGC	TTCGCTGAAGGATTTGATGG	0
OA_J473521_033472	296	213	260	256.3333333	1.3e-05	1.2e-05	1.23e-05	199	190	9.51e-06	1e-05	1.24e-05	9.77e-06	9.66e-06	0.77655	-0.364840603	0.007558353	GCGGCAGACTTACGCAATTCGTTTTAGAGC	GCGGCAGACTTACGCAATTC	0
OA_J473521_016479	119	107	119	115	5.24e-06	6.04e-06	5.63e-06	88	88	4.21e-06	4.65e-06	5.64e-06	4.43e-06	4.38e-06	0.77659	-0.364782302	0.037289401	CAAGGAATGGACATCCAGTCGTTTTAGAGC	CAAGGAATGGACATCCAGTC	0
OA_J473521_028877	266	216	255	245.6666667	1.17e-05	1.22e-05	1.21e-05	193	182	9.23e-06	9.61e-06	1.2e-05	9.42e-06	9.31e-06	0.7766	-0.364756287	0.00651115	ACGGCTGCTCATACGCGCAGGTTTTAGAGC	ACGGCTGCTCATACGCGCAG	0
OA_J473521_100463	221	166	181	189.3333333	9.72e-06	9.37e-06	8.56e-06	155	134	7.41e-06	7.07e-06	9.22e-06	7.24e-06	7.16e-06	0.77667	-0.364618677	0.017267316	GTGAGGCCACGCGTAAGTAAGTTTTAGAGC	GTGAGGCCACGCGTAAGTAA	0
OA_J473521_097089	165	119	157	147	7.26e-06	6.72e-06	7.43e-06	123	101	5.88e-06	5.33e-06	7.14e-06	5.61e-06	5.54e-06	0.77674	-0.364500249	0.040791816	TAAACCCGGCGACCGGCGCAGTTTTAGAGC	TAAACCCGGCGACCGGCGCA	0
OA_J473521_099553	183	130	173	162	8.05e-06	7.34e-06	8.18e-06	128	118	6.12e-06	6.23e-06	7.86e-06	6.17e-06	6.1e-06	0.77677	-0.364438059	0.019806946	CTCGCGCGGGATCAATCAGCGTTTTAGAGC	CTCGCGCGGGATCAATCAGC	0
OA_J473521_033053	240	191	236	222.3333333	1.06e-05	1.08e-05	1.12e-05	183	157	8.75e-06	8.29e-06	1.08e-05	8.52e-06	8.42e-06	0.77683	-0.364326812	0.012317145	CTCTTCCGTCAACCGCTTCTGTTTTAGAGC	CTCTTCCGTCAACCGCTTCT	0
OA_J473521_083417	360	282	312	318	1.58e-05	1.59e-05	1.48e-05	250	235	1.2e-05	1.24e-05	1.55e-05	1.22e-05	1.2e-05	0.77684	-0.3643122	0.004909836	GTTGGTCGGCCTGATGTTCCGTTTTAGAGC	GTTGGTCGGCCTGATGTTCC	0
OA_J473521_087429	127	100	130	119	5.59e-06	5.65e-06	6.15e-06	100	82	4.78e-06	4.33e-06	5.8e-06	4.55e-06	4.5e-06	0.77696	-0.364093817	0.041640396	TGGATGTCGCAAAGCGTGACGTTTTAGAGC	TGGATGTCGCAAAGCGTGAC	0
OA_J473521_109267	174	130	137	147	7.66e-06	7.34e-06	6.48e-06	115	109	5.5e-06	5.75e-06	7.16e-06	5.63e-06	5.56e-06	0.77697	-0.364067825	0.037325822	GCTGGATCGCCAGCCAGTAGGTTTTAGAGC	GCTGGATCGCCAGCCAGTAG	0
OA_J473521_071021	368	328	394	363.3333333	1.62e-05	1.85e-05	1.86e-05	283	273	1.35e-05	1.44e-05	1.78e-05	1.4e-05	1.38e-05	0.77699	-0.364032172	0.026846484	GACGCTAACTTACCGTTTGGGTTTTAGAGC	GACGCTAACTTACCGTTTGG	0
OA_J473521_070825	99	92	102	97.66666667	4.36e-06	5.19e-06	4.83e-06	78	72	3.73e-06	3.8e-06	4.79e-06	3.76e-06	3.72e-06	0.77704	-0.36394655	0.048416126	TGTAGGTCGGATAAGACGGAGTTTTAGAGC	TGTAGGTCGGATAAGACGGA	0
OA_J473521_046093	215	166	173	184.6666667	9.46e-06	9.37e-06	8.18e-06	147	135	7.03e-06	7.13e-06	9e-06	7.08e-06	7e-06	0.77705	-0.363916375	0.040828083	TGATGTCTTCCGCGTGTACAGTTTTAGAGC	TGATGTCTTCCGCGTGTACA	0
OA_J473521_090204	187	124	157	156	8.23e-06	7e-06	7.43e-06	118	118	5.64e-06	6.23e-06	7.55e-06	5.93e-06	5.87e-06	0.77706	-0.36390705	0.041390742	ACGGTGTGCCTGGAGCAATCGTTTTAGAGC	ACGGTGTGCCTGGAGCAATC	0
OA_J473521_017013	361	289	343	331	1.59e-05	1.63e-05	1.62e-05	270	236	1.29e-05	1.25e-05	1.61e-05	1.27e-05	1.25e-05	0.77709	-0.36384303	0.010685183	TCACCTGATTTACCGCTTCGGTTTTAGAGC	TCACCTGATTTACCGCTTCG	0
OA_J473521_072577	152	130	144	142	6.69e-06	7.34e-06	6.81e-06	118	100	5.64e-06	5.28e-06	6.95e-06	5.46e-06	5.4e-06	0.77711	-0.363811459	0.013701425	ATACCAGGAACACGGCGGTCGTTTTAGAGC	ATACCAGGAACACGGCGGTC	0
OA_J473521_098357	148	108	117	124.3333333	6.51e-06	6.1e-06	5.54e-06	94	95	4.49e-06	5.02e-06	6.05e-06	4.75e-06	4.7e-06	0.77711	-0.363810284	0.048293081	CGCGCGCGCTGCAAAGCATGGTTTTAGAGC	CGCGCGCGCTGCAAAGCATG	0
OA_J473521_020931	157	141	152	150	6.91e-06	7.96e-06	7.19e-06	117	113	5.59e-06	5.97e-06	7.35e-06	5.78e-06	5.71e-06	0.77711	-0.363807221	0.024171065	AACCAGCATCTGGCACGCGAGTTTTAGAGC	AACCAGCATCTGGCACGCGA	0
OA_J473521_062874	243	190	211	214.6666667	1.07e-05	1.07e-05	9.98e-06	165	162	7.89e-06	8.55e-06	1.05e-05	8.22e-06	8.13e-06	0.77713	-0.363773322	0.030978027	GCCCGCATTTTCTTTGCAGTGTTTTAGAGC	GCCCGCATTTTCTTTGCAGT	0
OA_J473521_106372	218	172	195	195	9.59e-06	9.71e-06	9.23e-06	157	141	7.51e-06	7.44e-06	9.51e-06	7.47e-06	7.39e-06	0.77717	-0.363703864	0.00380478	CGTGATAGAGCGTCGAAGCGGTTTTAGAGC	CGTGATAGAGCGTCGAAGCG	0
OA_J473521_037622	477	333	411	407	2.1e-05	1.88e-05	1.94e-05	318	300	1.52e-05	1.58e-05	1.97e-05	1.55e-05	1.53e-05	0.77718	-0.363683642	0.012570974	ACCCGTCCCTTCAGGTGTGCGTTTTAGAGC	ACCCGTCCCTTCAGGTGTGC	0
OA_J473521_064797	107	92	108	102.3333333	4.71e-06	5.19e-06	5.11e-06	85	72	4.06e-06	3.8e-06	5e-06	3.93e-06	3.89e-06	0.77719	-0.363669601	0.014091556	GTTGTTTTACCACAGCCCCGGTTTTAGAGC	GTTGTTTTACCACAGCCCCG	0
OA_J473521_055528	163	126	161	150	7.17e-06	7.11e-06	7.62e-06	123	106	5.88e-06	5.6e-06	7.3e-06	5.74e-06	5.67e-06	0.7772	-0.363650815	0.00627754	TGTCGAGTTCCCCGCGCCAGGTTTTAGAGC	TGTCGAGTTCCCCGCGCCAG	0
OA_J473521_107631	228	171	229	209.3333333	1e-05	9.66e-06	1.08e-05	169	150	8.08e-06	7.92e-06	1.02e-05	8e-06	7.91e-06	0.77724	-0.363561151	0.020127223	CAGCCCGGCAAGTACGCCACGTTTTAGAGC	CAGCCCGGCAAGTACGCCAC	0
OA_J473521_077896	255	203	232	230	1.12e-05	1.15e-05	1.1e-05	185	167	8.84e-06	8.82e-06	1.12e-05	8.83e-06	8.73e-06	0.77729	-0.3634782	0.003717345	TACCGATGGTTACGCTGTCGGTTTTAGAGC	TACCGATGGTTACGCTGTCG	0
OA_J473521_024998	157	120	131	136	6.91e-06	6.78e-06	6.2e-06	112	96	5.35e-06	5.07e-06	6.63e-06	5.21e-06	5.15e-06	0.77729	-0.363472929	0.012447221	ACGCCGATGTCGATTATTTCGTTTTAGAGC	ACGCCGATGTCGATTATTTC	0
OA_J473521_032081	224	179	182	195	9.86e-06	1.01e-05	8.61e-06	163	136	7.79e-06	7.18e-06	9.52e-06	7.49e-06	7.4e-06	0.77729	-0.363466596	0.035006505	CCCGCCTTCGGGCATCTGCCGTTTTAGAGC	CCCGCCTTCGGGCATCTGCC	0
OA_J473521_032877	270	184	221	225	1.19e-05	1.04e-05	1.05e-05	180	162	8.6e-06	8.55e-06	1.09e-05	8.58e-06	8.48e-06	0.77731	-0.3634466	0.040129577	GCCTTCTGTTTCACCGTCGAGTTTTAGAGC	GCCTTCTGTTTCACCGTCGA	0
OA_J473521_081410	324	250	295	289.6666667	1.43e-05	1.41e-05	1.4e-05	232	210	1.11e-05	1.11e-05	1.41e-05	1.11e-05	1.1e-05	0.77732	-0.363412332	0.000817509	CCGGTTGCCGACGGTGGCGAGTTTTAGAGC	CCGGTTGCCGACGGTGGCGA	0
OA_J473521_039475	219	158	221	199.3333333	9.64e-06	8.92e-06	1.05e-05	158	145	7.55e-06	7.65e-06	9.67e-06	7.6e-06	7.52e-06	0.77744	-0.363193746	0.041533298	CTGGCACTCGCCGTCATAACGTTTTAGAGC	CTGGCACTCGCCGTCATAAC	0
OA_J473521_113989	254	201	219	224.6666667	1.12e-05	1.13e-05	1.04e-05	179	164	8.56e-06	8.66e-06	1.09e-05	8.61e-06	8.51e-06	0.77752	-0.36305439	0.013549899	TCGGCGGATATGATCGCTCCGTTTTAGAGC	TCGGCGGATATGATCGCTCC	0
OA_J473521_036163	228	211	221	220	1e-05	1.19e-05	1.05e-05	173	165	8.27e-06	8.71e-06	1.08e-05	8.49e-06	8.39e-06	0.77759	-0.36291927	0.042706189	GGCAATCGTTTTGTCTGGCAGTTTTAGAGC	GGCAATCGTTTTGTCTGGCA	0
OA_J473521_082871	148	124	146	139.3333333	6.51e-06	7e-06	6.91e-06	108	105	5.16e-06	5.54e-06	6.81e-06	5.35e-06	5.29e-06	0.7776	-0.362896115	0.021116086	CCAGCAACACAGTAAAGACCGTTTTAGAGC	CCAGCAACACAGTAAAGACC	0
OA_J473521_112277	221	176	215	204	9.72e-06	9.94e-06	1.02e-05	166	146	7.94e-06	7.71e-06	9.95e-06	7.82e-06	7.73e-06	0.7776	-0.362892703	0.001444429	CGGTCTGGTATGGGGCGAGCGTTTTAGAGC	CGGTCTGGTATGGGGCGAGC	0
OA_J473521_010242	276	219	292	262.3333333	1.21e-05	1.24e-05	1.38e-05	212	189	1.01e-05	9.98e-06	1.28e-05	1.01e-05	9.94e-06	0.77762	-0.362864138	0.031940672	TCAGGGCGATTAGGCTGAACGTTTTAGAGC	TCAGGGCGATTAGGCTGAAC	0
OA_J473521_057898	412	366	424	400.6666667	1.81e-05	2.07e-05	2.01e-05	319	296	1.52e-05	1.56e-05	1.96e-05	1.54e-05	1.53e-05	0.77762	-0.362861868	0.0269974	GCGCTGGACACGACGATTGAGTTTTAGAGC	GCGCTGGACACGACGATTGA	0
OA_J473521_060853	238	171	200	203	1.05e-05	9.66e-06	9.46e-06	170	140	8.13e-06	7.39e-06	9.86e-06	7.76e-06	7.67e-06	0.77766	-0.362783052	0.036400222	GCTGCACAGCAAACTGGTTCGTTTTAGAGC	GCTGCACAGCAAACTGGTTC	0
OA_J473521_108128	82	66	88	78.66666667	3.61e-06	3.73e-06	4.16e-06	61	59	2.92e-06	3.11e-06	3.83e-06	3.02e-06	2.98e-06	0.77767	-0.362762962	0.026122044	GCAAAAGCGAAAGCCAAACTGTTTTAGAGC	GCAAAAGCGAAAGCCAAACT	0
OA_J473521_079723	92	76	85	84.33333333	4.05e-06	4.29e-06	4.02e-06	66	63	3.15e-06	3.33e-06	4.12e-06	3.24e-06	3.2e-06	0.77771	-0.362704964	0.007853336	AAGCGGGTTTTGCGTTTCGCGTTTTAGAGC	AAGCGGGTTTTGCGTTTCGC	0
OA_J473521_016752	234	167	223	208	1.03e-05	9.43e-06	1.05e-05	172	145	8.22e-06	7.65e-06	1.01e-05	7.94e-06	7.85e-06	0.77776	-0.362607895	0.017610458	TTGGTCAGCCGACCTGAATGGTTTTAGAGC	TTGGTCAGCCGACCTGAATG	0
OA_J473521_035809	279	233	298	270	1.23e-05	1.32e-05	1.41e-05	221	193	1.06e-05	1.02e-05	1.32e-05	1.04e-05	1.03e-05	0.77777	-0.362588757	0.023810523	GGCTTAAGCTACGGTATGTTGTTTTAGAGC	GGCTTAAGCTACGGTATGTT	0
OA_J473521_017083	177	125	158	153.3333333	7.79e-06	7.06e-06	7.47e-06	119	114	5.69e-06	6.02e-06	7.44e-06	5.85e-06	5.79e-06	0.77779	-0.36254267	0.00982536	TTAACCCATTGCTGGTGTGGGTTTTAGAGC	TTAACCCATTGCTGGTGTGG	0
OA_J473521_072302	62	51	55	56	2.73e-06	2.88e-06	2.6e-06	47	39	2.25e-06	2.06e-06	2.74e-06	2.15e-06	2.13e-06	0.7778	-0.36253067	0.030040092	ACAGATTGATATTCGCGGTAGTTTTAGAGC	ACAGATTGATATTCGCGGTA	0
OA_J473521_118221	214	183	197	198	9.42e-06	1.03e-05	9.32e-06	154	149	7.36e-06	7.87e-06	9.68e-06	7.61e-06	7.53e-06	0.77781	-0.362516065	0.014802225	GGAGGACCATTTTGCCGATGGTTTTAGAGC	GGAGGACCATTTTGCCGATG	0
OA_J473521_112181	444	304	376	374.6666667	1.95e-05	1.72e-05	1.78e-05	289	280	1.38e-05	1.48e-05	1.82e-05	1.43e-05	1.41e-05	0.77786	-0.362415565	0.019899702	TCCAGCAGGTAACGATGGTGGTTTTAGAGC	TCCAGCAGGTAACGATGGTG	0
OA_J473521_063932	121	94	103	106	5.32e-06	5.31e-06	4.87e-06	84	78	4.02e-06	4.12e-06	5.17e-06	4.07e-06	4.02e-06	0.77788	-0.362376481	0.011285598	GCGGGTAACGTAAAAGAAGTGTTTTAGAGC	GCGGGTAACGTAAAAGAAGT	0
OA_J473521_112082	145	109	121	125	6.38e-06	6.15e-06	5.72e-06	102	89	4.88e-06	4.7e-06	6.08e-06	4.79e-06	4.73e-06	0.77789	-0.362360989	0.011760945	CCGAACGCCAAAGACCTGGCGTTTTAGAGC	CCGAACGCCAAAGACCTGGC	0
OA_J473521_058598	256	186	225	222.3333333	1.13e-05	1.05e-05	1.06e-05	180	159	8.6e-06	8.39e-06	1.08e-05	8.5e-06	8.4e-06	0.7779	-0.362338443	0.004550723	GACCGCGGTAAAGGCGGCGAGTTTTAGAGC	GACCGCGGTAAAGGCGGCGA	0
OA_J473521_080258	117	104	113	111.3333333	5.15e-06	5.87e-06	5.35e-06	89	82	4.25e-06	4.33e-06	5.45e-06	4.29e-06	4.24e-06	0.77794	-0.362265573	0.029651348	CGGGTCGTATTTACCAGACCGTTTTAGAGC	CGGGTCGTATTTACCAGACC	0
OA_J473521_090652	158	107	133	132.6666667	6.95e-06	6.04e-06	6.29e-06	110	92	5.26e-06	4.86e-06	6.43e-06	5.06e-06	5e-06	0.77795	-0.362257022	0.027115474	GGACTGGCGTTTGCTGTTTCGTTTTAGAGC	GGACTGGCGTTTGCTGTTTC	0
OA_J473521_108339	244	208	215	222.3333333	1.07e-05	1.17e-05	1.02e-05	180	161	8.6e-06	8.5e-06	1.09e-05	8.55e-06	8.46e-06	0.77796	-0.362231124	0.033623859	TATGGCCACTTCTGGTCGTGGTTTTAGAGC	TATGGCCACTTCTGGTCGTG	0
OA_J473521_015451	209	149	192	183.3333333	9.2e-06	8.41e-06	9.08e-06	146	133	6.98e-06	7.02e-06	8.9e-06	7e-06	6.92e-06	0.77801	-0.362147249	0.015790602	TCTGCTGCTGACACTGAATCGTTTTAGAGC	TCTGCTGCTGACACTGAATC	0
OA_J473521_079472	360	282	292	311.3333333	1.58e-05	1.59e-05	1.38e-05	247	229	1.18e-05	1.21e-05	1.52e-05	1.19e-05	1.18e-05	0.77801	-0.362142575	0.037515241	CCCGAAGTTGTTTTCCGGTGGTTTTAGAGC	CCCGAAGTTGTTTTCCGGTG	0
OA_J473521_003602	394	289	370	351	1.73e-05	1.63e-05	1.75e-05	273	261	1.31e-05	1.38e-05	1.7e-05	1.34e-05	1.33e-05	0.77806	-0.362043274	0.008328401	CAGTTCAGCGCCTTGACGACGTTTTAGAGC	CAGTTCAGCGCCTTGACGAC	0
OA_J473521_066260	193	167	174	178	8.49e-06	9.43e-06	8.23e-06	149	125	7.12e-06	6.6e-06	8.72e-06	6.86e-06	6.78e-06	0.77812	-0.361931312	0.025562181	CTGACCGCCAGGTTGCAGGCGTTTTAGAGC	CTGACCGCCAGGTTGCAGGC	0
OA_J473521_049494	152	107	142	133.6666667	6.69e-06	6.04e-06	6.72e-06	103	100	4.92e-06	5.28e-06	6.48e-06	5.1e-06	5.04e-06	0.77817	-0.36185189	0.017174711	GTTGAATGCGGTGTATAAGCGTTTTAGAGC	GTTGAATGCGGTGTATAAGC	0
OA_J473521_083422	368	268	381	339	1.62e-05	1.51e-05	1.8e-05	284	233	1.36e-05	1.23e-05	1.64e-05	1.29e-05	1.28e-05	0.77819	-0.361797268	0.046406286	CAACCAGGCGCGCGCTGAAGGTTTTAGAGC	CAACCAGGCGCGCGCTGAAG	0
OA_J473521_104648	131	99	116	115.3333333	5.76e-06	5.59e-06	5.49e-06	91	85	4.35e-06	4.49e-06	5.61e-06	4.42e-06	4.37e-06	0.77823	-0.361722987	0.001729603	TGATCCAGCTTGCTGAGCAAGTTTTAGAGC	TGATCCAGCTTGCTGAGCAA	0
OA_J473521_067837	63	45	49	52.33333333	2.77e-06	2.54e-06	2.32e-06	44	36	2.1e-06	1.9e-06	2.54e-06	2e-06	1.98e-06	0.77825	-0.361689213	0.047369629	AACTTTCAATTACCGCTTACGTTTTAGAGC	AACTTTCAATTACCGCTTAC	0
OA_J473521_110400	203	185	208	198.6666667	8.93e-06	1.04e-05	9.84e-06	159	146	7.6e-06	7.71e-06	9.72e-06	7.65e-06	7.57e-06	0.77828	-0.361647708	0.038355111	ACCCTGAGCGTCCAGGCGGCGTTTTAGAGC	ACCCTGAGCGTCCAGGCGGC	0
OA_J473521_104668	437	283	371	363.6666667	1.92e-05	1.6e-05	1.76e-05	279	272	1.33e-05	1.44e-05	1.76e-05	1.38e-05	1.37e-05	0.77828	-0.361646963	0.04174086	CTCAGCGTGGTTATCGGTTGGTTTTAGAGC	CTCAGCGTGGTTATCGGTTG	0
OA_J473521_104420	291	256	266	271	1.28e-05	1.45e-05	1.26e-05	217	200	1.04e-05	1.06e-05	1.33e-05	1.05e-05	1.03e-05	0.77828	-0.361634522	0.040141388	CGGCAAAAGTCTCCAGCGGCGTTTTAGAGC	CGGCAAAAGTCTCCAGCGGC	0
OA_J473521_027317	228	179	209	205.3333333	1e-05	1.01e-05	9.89e-06	165	149	7.89e-06	7.87e-06	1e-05	7.88e-06	7.79e-06	0.7783	-0.361592501	0.000635343	TCACGAACGTTACCCACAACGTTTTAGAGC	TCACGAACGTTACCCACAAC	0
OA_J473521_059410	164	126	144	144.6666667	7.22e-06	7.11e-06	6.81e-06	115	106	5.5e-06	5.6e-06	7.05e-06	5.55e-06	5.48e-06	0.77833	-0.361548891	0.002772585	CACAAATTGATGCCAGCTTCGTTTTAGAGC	CACAAATTGATGCCAGCTTC	0
OA_J473521_065979	139	120	125	128	6.12e-06	6.78e-06	5.91e-06	106	91	5.07e-06	4.8e-06	6.27e-06	4.94e-06	4.88e-06	0.77834	-0.361536836	0.023261374	CTCAGAGCATTTATGTCGGAGTTTTAGAGC	CTCAGAGCATTTATGTCGGA	0
OA_J473521_075513	225	183	189	199	9.9e-06	1.03e-05	8.94e-06	162	143	7.74e-06	7.55e-06	9.71e-06	7.65e-06	7.56e-06	0.77834	-0.361529008	0.030405118	CGCTAACTCCATATTGATGGGTTTTAGAGC	CGCTAACTCCATATTGATGG	0
OA_J473521_002872	129	97	102	109.3333333	5.68e-06	5.48e-06	4.83e-06	86	81	4.11e-06	4.28e-06	5.33e-06	4.19e-06	4.15e-06	0.77835	-0.361503933	0.038271285	CGGAGAATTGGGGCCGTCCCGTTTTAGAGC	CGGAGAATTGGGGCCGTCCC	0
OA_J473521_009062	45	38	46	43	1.98e-06	2.15e-06	2.18e-06	35	31	1.67e-06	1.64e-06	2.1e-06	1.65e-06	1.64e-06	0.77838	-0.361456281	0.013062879	GCGATGTGATAAATAGTAATGTTTTAGAGC	GCGATGTGATAAATAGTAAT	0
OA_J473521_048574	213	146	186	181.6666667	9.37e-06	8.24e-06	8.8e-06	142	134	6.79e-06	7.07e-06	8.8e-06	6.93e-06	6.85e-06	0.77842	-0.361374942	0.018312638	GGACAAAAGTGCCGCCACCCGTTTTAGAGC	GGACAAAAGTGCCGCCACCC	0
OA_J473521_036660	382	315	389	362	1.68e-05	1.78e-05	1.84e-05	285	269	1.36e-05	1.42e-05	1.77e-05	1.39e-05	1.38e-05	0.77847	-0.361281447	0.006607006	GTTCGCCACGGTTGTGCGCTGTTTTAGAGC	GTTCGCCACGGTTGTGCGCT	0
OA_J473521_106945	217	185	189	197	9.55e-06	1.04e-05	8.94e-06	156	146	7.46e-06	7.71e-06	9.63e-06	7.58e-06	7.5e-06	0.77854	-0.361163262	0.032190602	GCGTCGACAATCGCCATATCGTTTTAGAGC	GCGTCGACAATCGCCATATC	0
OA_J473521_054321	85	65	70	73.33333333	3.74e-06	3.67e-06	3.31e-06	57	55	2.72e-06	2.9e-06	3.57e-06	2.81e-06	2.78e-06	0.77857	-0.361106401	0.017785651	GATGATGTTGACACGAGTCAGTTTTAGAGC	GATGATGTTGACACGAGTCA	0
OA_J473521_043047	315	231	266	270.6666667	1.39e-05	1.3e-05	1.26e-05	209	203	9.99e-06	1.07e-05	1.31e-05	1.04e-05	1.02e-05	0.77862	-0.361013041	0.0162254	GCTTCCTGCGCAGGACGATGGTTTTAGAGC	GCTTCCTGCGCAGGACGATG	0
OA_J473521_050937	194	150	161	168.3333333	8.54e-06	8.47e-06	7.62e-06	139	119	6.64e-06	6.28e-06	8.21e-06	6.46e-06	6.39e-06	0.77864	-0.360975965	0.015790235	GTACTTCACGTAGCGCATCGGTTTTAGAGC	GTACTTCACGTAGCGCATCG	0
OA_J473521_084378	267	218	225	236.6666667	1.17e-05	1.23e-05	1.06e-05	201	163	9.61e-06	8.6e-06	1.16e-05	9.11e-06	9e-06	0.77864	-0.360970799	0.048494734	GCCCAGGGAACGCTATTTTGGTTTTAGAGC	GCCCAGGGAACGCTATTTTG	0
OA_J473521_070127	233	173	233	213	1.03e-05	9.77e-06	1.1e-05	172	153	8.22e-06	8.08e-06	1.03e-05	8.15e-06	8.06e-06	0.77868	-0.360905526	0.022997549	CAAACTCGTGTTCGCATGTTGTTTTAGAGC	CAAACTCGTGTTCGCATGTT	0
OA_J473521_095901	199	168	192	186.3333333	8.76e-06	9.49e-06	9.08e-06	150	136	7.17e-06	7.18e-06	9.11e-06	7.17e-06	7.09e-06	0.77877	-0.360737364	0.011799237	TCAGGTTGTGAATGCCGACCGTTTTAGAGC	TCAGGTTGTGAATGCCGACC	0
OA_J473521_110484	180	132	156	156	7.92e-06	7.45e-06	7.38e-06	124	114	5.93e-06	6.02e-06	7.58e-06	5.97e-06	5.91e-06	0.77877	-0.360723052	0.007658482	TACGCGGAACTTTGAGGAGCGTTTTAGAGC	TACGCGGAACTTTGAGGAGC	0
OA_J473521_003090	202	152	198	184	8.89e-06	8.58e-06	9.37e-06	149	132	7.12e-06	6.97e-06	8.95e-06	7.05e-06	6.97e-06	0.77879	-0.360685206	0.008902052	GCGTGGCACCCCGTTGAGAAGTTTTAGAGC	GCGTGGCACCCCGTTGAGAA	0
OA_J473521_082931	292	207	282	260.3333333	1.28e-05	1.17e-05	1.33e-05	213	184	1.02e-05	9.71e-06	1.26e-05	9.95e-06	9.84e-06	0.7788	-0.360676877	0.019318129	CGGATCGCGTGCGCTATTACGTTTTAGAGC	CGGATCGCGTGCGCTATTAC	0
OA_J473521_040245	190	175	183	182.6666667	8.36e-06	9.88e-06	8.66e-06	153	129	7.31e-06	6.81e-06	8.97e-06	7.06e-06	6.98e-06	0.7788	-0.360675349	0.039865977	TACCGATTGGTTGTCGTCTGGTTTTAGAGC	TACCGATTGGTTGTCGTCTG	0
OA_J473521_046866	144	112	152	136	6.34e-06	6.32e-06	7.19e-06	112	96	5.35e-06	5.07e-06	6.62e-06	5.21e-06	5.15e-06	0.77882	-0.360644533	0.026003898	AAGCAGATGCCTGCGCTGGCGTTTTAGAGC	AAGCAGATGCCTGCGCTGGC	0
OA_J473521_116062	209	177	231	205.6666667	9.2e-06	9.99e-06	1.09e-05	174	142	8.32e-06	7.5e-06	1e-05	7.91e-06	7.82e-06	0.77885	-0.360586411	0.047477418	CAGTTCATATTGCCTGCCACGTTTTAGAGC	CAGTTCATATTGCCTGCCAC	0
OA_J473521_021280	140	126	139	135	6.16e-06	7.11e-06	6.58e-06	112	96	5.35e-06	5.07e-06	6.62e-06	5.21e-06	5.15e-06	0.77886	-0.360569545	0.023002246	TGGGTAAATACATTCAGTTCGTTTTAGAGC	TGGGTAAATACATTCAGTTC	0
OA_J473521_094788	377	300	395	357.3333333	1.66e-05	1.69e-05	1.87e-05	275	270	1.31e-05	1.43e-05	1.74e-05	1.37e-05	1.35e-05	0.77887	-0.360551677	0.02452996	CCCAGCACTTCGTTATCGCGGTTTTAGAGC	CCCAGCACTTCGTTATCGCG	0
OA_J473521_085987	342	277	299	306	1.5e-05	1.56e-05	1.41e-05	237	231	1.13e-05	1.22e-05	1.49e-05	1.18e-05	1.16e-05	0.7789	-0.36048621	0.018728311	ATCCGGTCAGCCTGGTGTGCGTTTTAGAGC	ATCCGGTCAGCCTGGTGTGC	0
OA_J473521_073624	74	65	78	72.33333333	3.26e-06	3.67e-06	3.69e-06	57	54	2.72e-06	2.85e-06	3.54e-06	2.79e-06	2.76e-06	0.77894	-0.360424071	0.021937096	CTGGCTGGGAATGAAAGTCCGTTTTAGAGC	CTGGCTGGGAATGAAAGTCC	0
OA_J473521_093248	128	93	106	109	5.63e-06	5.25e-06	5.01e-06	83	83	3.97e-06	4.38e-06	5.3e-06	4.17e-06	4.13e-06	0.77898	-0.360341055	0.039827794	ACCAGCAAAACGGCAACCAAGTTTTAGAGC	ACCAGCAAAACGGCAACCAA	0
OA_J473521_085047	565	469	584	539.3333333	2.49e-05	2.65e-05	2.76e-05	435	392	2.08e-05	2.07e-05	2.63e-05	2.07e-05	2.05e-05	0.77902	-0.360271131	0.019751013	GGTGCCAAACTGCTGGTTGCGTTTTAGAGC	GGTGCCAAACTGCTGGTTGC	0
OA_J473521_054667	270	206	255	243.6666667	1.19e-05	1.16e-05	1.21e-05	194	178	9.27e-06	9.4e-06	1.18e-05	9.34e-06	9.23e-06	0.77908	-0.360164952	0.000828555	CACCGCTGCGTAAAGTCGCCGTTTTAGAGC	CACCGCTGCGTAAAGTCGCC	0
OA_J473521_100108	289	255	272	272	1.27e-05	1.44e-05	1.29e-05	213	205	1.02e-05	1.08e-05	1.33e-05	1.05e-05	1.04e-05	0.77912	-0.360082557	0.02131719	GGCGCAGTGGGATAAAGTGCGTTTTAGAGC	GGCGCAGTGGGATAAAGTGC	0
OA_J473521_072090	31	27	30	29.33333333	1.36e-06	1.52e-06	1.42e-06	23	22	1.1e-06	1.16e-06	1.43e-06	1.13e-06	1.12e-06	0.77923	-0.359882593	0.011818384	TGTTTTTCAATGCGGTTAAAGTTTTAGAGC	TGTTTTTCAATGCGGTTAAA	0
OA_J473521_089454	260	191	224	225	1.14e-05	1.08e-05	1.06e-05	182	162	8.7e-06	8.55e-06	1.09e-05	8.63e-06	8.53e-06	0.77923	-0.359873643	0.007901243	CGCACCGGCGTGCGTTCGGAGTTTTAGAGC	CGCACCGGCGTGCGTTCGGA	0
OA_J473521_048410	107	78	94	93	4.71e-06	4.4e-06	4.45e-06	75	67	3.59e-06	3.54e-06	4.52e-06	3.56e-06	3.52e-06	0.77929	-0.359759655	0.007096474	ACGAGAAGGTGGATCCCAGTGTTTTAGAGC	ACGAGAAGGTGGATCCCAGT	0
OA_J473521_030835	246	164	226	212	1.08e-05	9.26e-06	1.07e-05	166	156	7.94e-06	8.24e-06	1.03e-05	8.09e-06	7.99e-06	0.7793	-0.359743548	0.04045642	TCCGTAAGCGTTGATGCTATGTTTTAGAGC	TCCGTAAGCGTTGATGCTAT	0
OA_J473521_115825	109	91	94	98	4.8e-06	5.14e-06	4.45e-06	83	68	3.97e-06	3.59e-06	4.79e-06	3.78e-06	3.74e-06	0.77931	-0.359728763	0.039581688	GATTACTTACCGACTTTCGCGTTTTAGAGC	GATTACTTACCGACTTTCGC	0
OA_J473521_074955	162	137	167	155.3333333	7.13e-06	7.74e-06	7.9e-06	131	108	6.26e-06	5.7e-06	7.59e-06	5.98e-06	5.91e-06	0.77932	-0.359721004	0.03628635	CCGGAATATGTGTTGATTGAGTTTTAGAGC	CCGGAATATGTGTTGATTGA	0
OA_J473521_014435	212	178	219	203	9.33e-06	1.01e-05	1.04e-05	164	148	7.84e-06	7.81e-06	9.93e-06	7.83e-06	7.74e-06	0.77934	-0.359676971	0.020885989	ACCAGACGTGCTCCCAGGCGGTTTTAGAGC	ACCAGACGTGCTCCCAGGCG	0
OA_J473521_026446	300	248	278	275.3333333	1.32e-05	1.4e-05	1.32e-05	226	197	1.08e-05	1.04e-05	1.35e-05	1.06e-05	1.05e-05	0.77934	-0.359673762	0.003617891	CGTACTGTTTCGGCGGATCGGTTTTAGAGC	CGTACTGTTTCGGCGGATCG	0
OA_J473521_100553	276	200	272	249.3333333	1.21e-05	1.13e-05	1.29e-05	207	174	9.9e-06	9.19e-06	1.21e-05	9.54e-06	9.43e-06	0.77935	-0.359647752	0.021494873	CTGGCGCTTGATACCACGGCGTTTTAGAGC	CTGGCGCTTGATACCACGGC	0
OA_J473521_005480	239	195	207	213.6666667	1.05e-05	1.1e-05	9.79e-06	173	155	8.27e-06	8.18e-06	1.04e-05	8.23e-06	8.13e-06	0.77938	-0.359592972	0.022859634	GCGGTATTAAACAGCGTCGGGTTTTAGAGC	GCGGTATTAAACAGCGTCGG	0
OA_J473521_073219	255	229	259	247.6666667	1.12e-05	1.29e-05	1.23e-05	211	171	1.01e-05	9.03e-06	1.21e-05	9.56e-06	9.45e-06	0.77939	-0.359590745	0.049853709	TCGACCAGCCGATGCGCCAGGTTTTAGAGC	TCGACCAGCCGATGCGCCAG	0
OA_J473521_119944	243	201	248	230.6666667	1.07e-05	1.13e-05	1.17e-05	183	170	8.75e-06	8.97e-06	1.12e-05	8.86e-06	8.76e-06	0.77941	-0.359552825	0.009259123	GCGGAAAATGAAAGGCGACGGTTTTAGAGC	GCGGAAAATGAAAGGCGACG	0
OA_J473521_118556	204	154	166	174.6666667	8.98e-06	8.7e-06	7.85e-06	136	131	6.5e-06	6.92e-06	8.51e-06	6.71e-06	6.63e-06	0.77947	-0.359435222	0.020632511	GGCGATCTGCTTATTCATGAGTTTTAGAGC	GGCGATCTGCTTATTCATGA	0
OA_J473521_019524	78	71	81	76.66666667	3.43e-06	4.01e-06	3.83e-06	61	57	2.92e-06	3.01e-06	3.76e-06	2.96e-06	2.93e-06	0.77947	-0.359426078	0.035946339	ATGTTATCTGGCCGTTTCTGGTTTTAGAGC	ATGTTATCTGGCCGTTTCTG	0
OA_J473521_077397	397	298	365	353.3333333	1.75e-05	1.68e-05	1.73e-05	274	265	1.31e-05	1.4e-05	1.72e-05	1.35e-05	1.34e-05	0.77956	-0.359265456	0.042410492	TACAGCAAACTGTTCAGTGGGTTTTAGAGC	TACAGCAAACTGTTCAGTGG	0
OA_J473521_059719	463	366	437	422	2.04e-05	2.07e-05	2.07e-05	341	306	1.63e-05	1.62e-05	2.06e-05	1.62e-05	1.6e-05	0.77958	-0.359233458	5.64387e-05	CGACACGGTGTTAATTGTGCGTTTTAGAGC	CGACACGGTGTTAATTGTGC	0
OA_J473521_054184	184	170	204	186	8.1e-06	9.6e-06	9.65e-06	145	141	6.93e-06	7.44e-06	9.12e-06	7.19e-06	7.11e-06	0.77962	-0.359148377	0.048281581	CAGCGCCAGACGCATAACCAGTTTTAGAGC	CAGCGCCAGACGCATAACCA	0
OA_J473521_008203	204	164	175	181	8.98e-06	9.26e-06	8.28e-06	148	130	7.07e-06	6.86e-06	8.84e-06	6.97e-06	6.89e-06	0.77963	-0.359144834	0.015466291	CACAATCAGCGTGATTAACCGTTTTAGAGC	CACAATCAGCGTGATTAACC	0
OA_J473521_016902	213	170	197	193.3333333	9.37e-06	9.6e-06	9.32e-06	151	145	7.22e-06	7.65e-06	9.43e-06	7.44e-06	7.35e-06	0.77969	-0.359018721	0.041144403	GCAAAATCACCACCTCCGAAGTTTTAGAGC	GCAAAATCACCACCTCCGAA	0
OA_J473521_114603	102	71	85	86	4.49e-06	4.01e-06	4.02e-06	67	64	3.2e-06	3.38e-06	4.17e-06	3.29e-06	3.25e-06	0.77971	-0.358998521	0.01793864	GGTCGCCCAGGTATCAACCAGTTTTAGAGC	GGTCGCCCAGGTATCAACCA	0
OA_J473521_004991	371	256	336	321	1.63e-05	1.45e-05	1.59e-05	262	228	1.25e-05	1.2e-05	1.56e-05	1.23e-05	1.21e-05	0.77971	-0.358998519	0.016376955	GCGCCGAGGAATTTGTTCTGGTTTTAGAGC	GCGCCGAGGAATTTGTTCTG	0
OA_J473521_079885	183	129	173	161.6666667	8.05e-06	7.28e-06	8.18e-06	125	121	5.98e-06	6.39e-06	7.84e-06	6.18e-06	6.11e-06	0.77973	-0.358952236	0.017798805	TATCGTGCTGGTTGAACGACGTTTTAGAGC	TATCGTGCTGGTTGAACGAC	0
OA_J473521_116466	346	296	337	326.3333333	1.52e-05	1.67e-05	1.59e-05	257	244	1.23e-05	1.29e-05	1.6e-05	1.26e-05	1.24e-05	0.77978	-0.358855425	0.007436885	GGCCTGGTCGTTGCTGGAGGGTTTTAGAGC	GGCCTGGTCGTTGCTGGAGG	0
OA_J473521_025799	697	556	654	635.6666667	3.07e-05	3.14e-05	3.09e-05	526	450	2.51e-05	2.38e-05	3.1e-05	2.44e-05	2.42e-05	0.7798	-0.358831693	0.048200704	CCGGCGATGAACCTGCTGACGTTTTAGAGC	CCGGCGATGAACCTGCTGAC	0
OA_J473521_107628	637	469	578	561.3333333	2.8e-05	2.65e-05	2.73e-05	440	417	2.1e-05	2.2e-05	2.73e-05	2.15e-05	2.13e-05	0.77982	-0.358780367	0.006438922	TAACCACACCATGCACCTGGGTTTTAGAGC	TAACCACACCATGCACCTGG	0
OA_J473521_117969	175	152	155	160.6666667	7.7e-06	8.58e-06	7.33e-06	125	122	5.98e-06	6.44e-06	7.87e-06	6.21e-06	6.14e-06	0.77986	-0.358706584	0.032519113	CGTGTCGATCTTCCATGCAAGTTTTAGAGC	CGTGTCGATCTTCCATGCAA	0
OA_J473521_017935	124	87	114	108.3333333	5.46e-06	4.91e-06	5.39e-06	85	80	4.06e-06	4.22e-06	5.25e-06	4.14e-06	4.1e-06	0.77988	-0.358672182	0.013303722	CAGACCACCGGCGAGAGCGGGTTTTAGAGC	CAGACCACCGGCGAGAGCGG	0
OA_J473521_112444	176	120	172	156	7.74e-06	6.78e-06	8.14e-06	130	108	6.21e-06	5.7e-06	7.55e-06	5.96e-06	5.89e-06	0.77989	-0.358660438	0.044998287	TAATGACCAGGCTAATGCGGGTTTTAGAGC	TAATGACCAGGCTAATGCGG	0
OA_J473521_068847	301	207	271	259.6666667	1.32e-05	1.17e-05	1.28e-05	210	186	1e-05	9.82e-06	1.26e-05	9.93e-06	9.82e-06	0.77989	-0.358654754	0.023825436	CATGGCATCTGTACCGGCGAGTTTTAGAGC	CATGGCATCTGTACCGGCGA	0
OA_J473521_019583	323	211	277	270.3333333	1.42e-05	1.19e-05	1.31e-05	226	186	1.08e-05	9.82e-06	1.31e-05	1.03e-05	1.02e-05	0.77995	-0.358551393	0.044866167	GCGGGAAAAGTACCCTCGCGGTTTTAGAGC	GCGGGAAAAGTACCCTCGCG	0
OA_J473521_073811	190	138	196	174.6666667	8.36e-06	7.79e-06	9.27e-06	135	131	6.45e-06	6.92e-06	8.47e-06	6.68e-06	6.61e-06	0.77996	-0.358531184	0.038660343	ATCACTTCTGCTGCCAGTTGGTTTTAGAGC	ATCACTTCTGCTGCCAGTTG	0
OA_J473521_077985	191	126	168	161.6666667	8.4e-06	7.11e-06	7.95e-06	130	116	6.21e-06	6.12e-06	7.82e-06	6.17e-06	6.1e-06	0.77997	-0.358510164	0.047031623	CCTCGATGCGTAGCAGTATGGTTTTAGAGC	CCTCGATGCGTAGCAGTATG	0
OA_J473521_002006	163	122	154	146.3333333	7.17e-06	6.89e-06	7.29e-06	120	104	5.74e-06	5.49e-06	7.12e-06	5.61e-06	5.55e-06	0.77999	-0.358464905	0.005367199	ATGGCTGCCGCTGGATAAGTGTTTTAGAGC	ATGGCTGCCGCTGGATAAGT	0
OA_J473521_003798	187	137	162	162	8.23e-06	7.74e-06	7.66e-06	133	115	6.36e-06	6.07e-06	7.88e-06	6.21e-06	6.14e-06	0.78004	-0.358376007	0.005627508	GCGACCTCACGCTGGGAAACGTTTTAGAGC	GCGACCTCACGCTGGGAAAC	0
OA_J473521_069436	311	215	268	264.6666667	1.37e-05	1.21e-05	1.27e-05	220	184	1.05e-05	9.71e-06	1.28e-05	1.01e-05	1e-05	0.7801	-0.358262024	0.023458544	TCACTGCTTAGCGTCATCACGTTTTAGAGC	TCACTGCTTAGCGTCATCAC	0
OA_J473521_058777	252	202	239	231	1.11e-05	1.14e-05	1.13e-05	183	171	8.75e-06	9.03e-06	1.13e-05	8.89e-06	8.79e-06	0.78011	-0.358247085	0.006169262	CGTAGTGGCGGCAGGTGAATGTTTTAGAGC	CGTAGTGGCGGCAGGTGAAT	0
OA_J473521_065028	281	259	295	278.3333333	1.24e-05	1.46e-05	1.4e-05	236	194	1.13e-05	1.02e-05	1.36e-05	1.08e-05	1.06e-05	0.78011	-0.358246917	0.042737627	GCTGCCAGTACCGCGCCATTGTTTTAGAGC	GCTGCCAGTACCGCGCCATT	0
OA_J473521_024705	163	120	163	148.6666667	7.17e-06	6.78e-06	7.71e-06	118	109	5.64e-06	5.75e-06	7.22e-06	5.7e-06	5.63e-06	0.78015	-0.358172329	0.025948354	CGATACCTATTTTGCGGTGGGTTTTAGAGC	CGATACCTATTTTGCGGTGG	0
OA_J473521_091206	214	145	196	185	9.42e-06	8.19e-06	9.27e-06	150	132	7.17e-06	6.97e-06	8.96e-06	7.07e-06	6.99e-06	0.78019	-0.35810078	0.032899304	ACCGGAGCTGCTGGAACTGTGTTTTAGAGC	ACCGGAGCTGCTGGAACTGT	0
OA_J473521_044822	214	155	192	187	9.42e-06	8.75e-06	9.08e-06	153	133	7.31e-06	7.02e-06	9.08e-06	7.17e-06	7.09e-06	0.78026	-0.357981953	0.004261168	CAAGCTGCTTTAGACGAGTGGTTTTAGAGC	CAAGCTGCTTTAGACGAGTG	0
OA_J473521_097889	64	51	63	59.33333333	2.82e-06	2.88e-06	2.98e-06	48	43	2.29e-06	2.27e-06	2.89e-06	2.28e-06	2.26e-06	0.78028	-0.357942435	0.004094323	TTCAGTGTTAAACGCAGCTCGTTTTAGAGC	TTCAGTGTTAAACGCAGCTC	0
OA_J473521_000196	194	169	196	186.3333333	8.54e-06	9.54e-06	9.27e-06	153	134	7.31e-06	7.07e-06	9.12e-06	7.19e-06	7.11e-06	0.78029	-0.357922248	0.01468062	GATGGTGTGCTGCCTCGGGCGTTTTAGAGC	GATGGTGTGCTGCCTCGGGC	0
OA_J473521_035021	148	100	128	125.3333333	6.51e-06	5.65e-06	6.06e-06	100	91	4.78e-06	4.8e-06	6.07e-06	4.79e-06	4.74e-06	0.7803	-0.357894806	0.035532586	GGGAGCGCCGCGCAGGATAAGTTTTAGAGC	GGGAGCGCCGCGCAGGATAA	0
OA_J473521_082544	175	129	136	146.6666667	7.7e-06	7.28e-06	6.43e-06	112	112	5.35e-06	5.91e-06	7.14e-06	5.63e-06	5.57e-06	0.78034	-0.35782175	0.048311386	CTGGCAGCCAGAAGGGAGTCGTTTTAGAGC	CTGGCAGCCAGAAGGGAGTC	0
OA_J473521_029806	136	114	118	122.6666667	5.98e-06	6.44e-06	5.58e-06	101	88	4.83e-06	4.65e-06	6e-06	4.74e-06	4.68e-06	0.78034	-0.357819636	0.026126048	ATGTTCCCGGTTTCTGTGTCGTTTTAGAGC	ATGTTCCCGGTTTCTGTGTC	0
OA_J473521_074209	206	165	167	179.3333333	9.06e-06	9.32e-06	7.9e-06	138	137	6.6e-06	7.23e-06	8.76e-06	6.91e-06	6.84e-06	0.78035	-0.357810072	0.041896592	AGCAGATGGTTTAGGAACGGGTTTTAGAGC	AGCAGATGGTTTAGGAACGG	0
OA_J473521_059020	206	178	217	200.3333333	9.06e-06	1.01e-05	1.03e-05	166	143	7.94e-06	7.55e-06	9.81e-06	7.74e-06	7.66e-06	0.78037	-0.357778939	0.019103038	TCCTGTAGCAACGCATTGAGGTTTTAGAGC	TCCTGTAGCAACGCATTGAG	0
OA_J473521_055126	161	110	135	135.3333333	7.08e-06	6.21e-06	6.39e-06	104	102	4.97e-06	5.38e-06	6.56e-06	5.18e-06	5.12e-06	0.78046	-0.357595525	0.026697066	GCAGAAAAACCGTACCTCTCGTTTTAGAGC	GCAGAAAAACCGTACCTCTC	0
OA_J473521_073891	150	137	164	150.3333333	6.6e-06	7.74e-06	7.76e-06	124	108	5.93e-06	5.7e-06	7.37e-06	5.81e-06	5.75e-06	0.7805	-0.357538671	0.046998966	TCTATCACCGACGTCCCCGTGTTTTAGAGC	TCTATCACCGACGTCCCCGT	0
OA_J473521_073447	122	83	114	106.3333333	5.37e-06	4.69e-06	5.39e-06	84	78	4.02e-06	4.12e-06	5.15e-06	4.07e-06	4.02e-06	0.78071	-0.357135583	0.037133311	GCTCGCTAAGGATGCTTTTAGTTTTAGAGC	GCTCGCTAAGGATGCTTTTA	0
OA_J473521_094205	174	128	150	150.6666667	7.66e-06	7.23e-06	7.1e-06	125	106	5.98e-06	5.6e-06	7.33e-06	5.79e-06	5.72e-06	0.78073	-0.357104147	0.015800069	GGGTGCGGTTTATATTGACCGTTTTAGAGC	GGGTGCGGTTTATATTGACC	0
OA_J473521_046927	455	356	405	405.3333333	2e-05	2.01e-05	1.92e-05	327	295	1.56e-05	1.56e-05	1.98e-05	1.56e-05	1.54e-05	0.78075	-0.357076004	0.004869631	CGCGCATCAGGACGCATCAGGTTTTAGAGC	CGCGCATCAGGACGCATCAG	0
OA_J473521_066582	303	222	276	267	1.33e-05	1.25e-05	1.31e-05	214	194	1.02e-05	1.02e-05	1.3e-05	1.02e-05	1.01e-05	0.78075	-0.357075043	0.007927427	CAATGGCGATCATCTGCACCGTTTTAGAGC	CAATGGCGATCATCTGCACC	0
OA_J473521_085884	312	237	289	279.3333333	1.37e-05	1.34e-05	1.37e-05	224	204	1.07e-05	1.08e-05	1.36e-05	1.07e-05	1.06e-05	0.78075	-0.357070422	0.000559993	TCCGTCTCTGGATCACCTGCGTTTTAGAGC	TCCGTCTCTGGATCACCTGC	0
OA_J473521_044323	177	120	159	152	7.79e-06	6.78e-06	7.52e-06	124	108	5.93e-06	5.7e-06	7.36e-06	5.81e-06	5.75e-06	0.7808	-0.35697406	0.025600897	AAGCGTAATGACCAGCGCATGTTTTAGAGC	AAGCGTAATGACCAGCGCAT	0
OA_J473521_004909	369	317	381	355.6666667	1.62e-05	1.79e-05	1.8e-05	284	263	1.36e-05	1.39e-05	1.74e-05	1.37e-05	1.36e-05	0.78083	-0.356928229	0.018667739	GCGCATTTGCCCTGCCTGCCGTTTTAGAGC	GCGCATTTGCCCTGCCTGCC	0
OA_J473521_011761	229	195	201	208.3333333	1.01e-05	1.1e-05	9.51e-06	169	152	8.08e-06	8.02e-06	1.02e-05	8.05e-06	7.96e-06	0.7809	-0.356799494	0.038247135	TTCAGCAGCTTAGCATCGTCGTTTTAGAGC	TTCAGCAGCTTAGCATCGTC	0
OA_J473521_013645	189	161	197	182.3333333	8.32e-06	9.09e-06	9.32e-06	153	128	7.31e-06	6.76e-06	8.91e-06	7.04e-06	6.96e-06	0.7809	-0.356796995	0.022942183	CGTAGGTTTCGCCGTTCAACGTTTTAGAGC	CGTAGGTTTCGCCGTTCAAC	0
OA_J473521_100947	471	376	487	444.6666667	2.07e-05	2.12e-05	2.3e-05	350	331	1.67e-05	1.75e-05	2.17e-05	1.71e-05	1.69e-05	0.78094	-0.356725541	0.012522471	GTGCTAATGGGCGGTGCGATGTTTTAGAGC	GTGCTAATGGGCGGTGCGAT	0
OA_J473521_031130	18	14	15	15.66666667	7.92e-07	7.91e-07	7.1e-07	12	12	5.74e-07	6.33e-07	7.64e-07	6.04e-07	5.97e-07	0.78094	-0.356724243	0.039942754	CAATACAATATGAAATTCTTGTTTTAGAGC	CAATACAATATGAAATTCTT	0
OA_J473521_065342	230	163	201	198	1.01e-05	9.2e-06	9.51e-06	153	149	7.31e-06	7.87e-06	9.61e-06	7.59e-06	7.5e-06	0.78096	-0.356673953	0.018765654	TGTCTGGCTGATTGTCGCGGGTTTTAGAGC	TGTCTGGCTGATTGTCGCGG	0
OA_J473521_025953	419	298	387	368	1.84e-05	1.68e-05	1.83e-05	285	276	1.36e-05	1.46e-05	1.78e-05	1.41e-05	1.39e-05	0.78098	-0.356640725	0.015091556	GGGTGCTGGTGTGGCTGAGCGTTTTAGAGC	GGGTGCTGGTGTGGCTGAGC	0
OA_J473521_046370	194	166	180	180	8.54e-06	9.37e-06	8.52e-06	153	125	7.31e-06	6.6e-06	8.81e-06	6.96e-06	6.88e-06	0.781	-0.356606663	0.047087788	CAGGCCTGTTAATGGCGTCCGTTTTAGAGC	CAGGCCTGTTAATGGCGTCC	0
OA_J473521_084896	119	111	120	116.6666667	5.24e-06	6.27e-06	5.68e-06	91	89	4.35e-06	4.7e-06	5.73e-06	4.52e-06	4.47e-06	0.78104	-0.356535829	0.042100079	TTCCAGCATCTACGCAGAAGGTTTTAGAGC	TTCCAGCATCTACGCAGAAG	0
OA_J473521_096020	389	269	357	338.3333333	1.71e-05	1.52e-05	1.69e-05	277	240	1.32e-05	1.27e-05	1.64e-05	1.3e-05	1.28e-05	0.78104	-0.356525527	0.017906322	CCACGGGGTTACGCCATGTCGTTTTAGAGC	CCACGGGGTTACGCCATGTC	0
OA_J473521_039231	128	115	131	124.6666667	5.63e-06	6.49e-06	6.2e-06	98	94	4.68e-06	4.96e-06	6.11e-06	4.82e-06	4.77e-06	0.78105	-0.356513312	0.023005406	CTGGGCGCAAACGCTGGCACGTTTTAGAGC	CTGGGCGCAAACGCTGGCAC	0
OA_J473521_066402	687	511	598	598.6666667	3.02e-05	2.89e-05	2.83e-05	497	422	2.38e-05	2.23e-05	2.91e-05	2.3e-05	2.28e-05	0.78107	-0.356474505	0.018411471	TCAGTGCCGTCGGTCCGTTGGTTTTAGAGC	TCAGTGCCGTCGGTCCGTTG	0
OA_J473521_074495	88	73	91	84	3.87e-06	4.12e-06	4.31e-06	67	62	3.2e-06	3.27e-06	4.1e-06	3.24e-06	3.2e-06	0.78107	-0.356473269	0.015363412	TCGAATCAACAACATGCCAAGTTTTAGAGC	TCGAATCAACAACATGCCAA	0
OA_J473521_015369	297	256	277	276.6666667	1.31e-05	1.45e-05	1.31e-05	225	202	1.08e-05	1.07e-05	1.36e-05	1.07e-05	1.06e-05	0.7811	-0.356428592	0.025396272	GTTCATCCACCGTGTAGGCGGTTTTAGAGC	GTTCATCCACCGTGTAGGCG	0
OA_J473521_118666	340	294	356	330	1.5e-05	1.66e-05	1.68e-05	266	242	1.27e-05	1.28e-05	1.61e-05	1.27e-05	1.26e-05	0.78113	-0.356370481	0.028848344	CGACGATCCTGTTGACGTTCGTTTTAGAGC	CGACGATCCTGTTGACGTTC	0
OA_J473521_041241	187	156	196	179.6666667	8.23e-06	8.81e-06	9.27e-06	143	133	6.84e-06	7.02e-06	8.77e-06	6.93e-06	6.85e-06	0.78116	-0.356315006	0.019113602	TAAAGCGGCGCTGACACTGCGTTTTAGAGC	TAAAGCGGCGCTGACACTGC	0
OA_J473521_010938	116	84	116	105.3333333	5.1e-06	4.74e-06	5.49e-06	85	76	4.06e-06	4.01e-06	5.11e-06	4.04e-06	3.99e-06	0.78121	-0.356219639	0.036596395	ACCGTGCTACCACTGGAATCGTTTTAGAGC	ACCGTGCTACCACTGGAATC	0
OA_J473521_111104	213	158	179	183.3333333	9.37e-06	8.92e-06	8.47e-06	148	133	7.07e-06	7.02e-06	8.92e-06	7.05e-06	6.97e-06	0.78128	-0.356092182	0.018016047	GATGGCAAGCCCGGAAGTGCGTTTTAGAGC	GATGGCAAGCCCGGAAGTGC	0
OA_J473521_014263	358	250	277	295	1.58e-05	1.41e-05	1.31e-05	226	224	1.08e-05	1.18e-05	1.43e-05	1.13e-05	1.12e-05	0.78132	-0.356016418	0.047888838	CCGCGAAGGGTTACCTGCCGGTTTTAGAGC	CCGCGAAGGGTTACCTGCCG	0
OA_J473521_022594	410	295	364	356.3333333	1.8e-05	1.67e-05	1.72e-05	291	255	1.39e-05	1.35e-05	1.73e-05	1.37e-05	1.35e-05	0.78134	-0.355984771	0.004447022	TCGGTGGTCTGGAACTGGTGGTTTTAGAGC	TCGGTGGTCTGGAACTGGTG	0
OA_J473521_038943	124	95	110	109.6666667	5.46e-06	5.36e-06	5.2e-06	86	82	4.11e-06	4.33e-06	5.34e-06	4.22e-06	4.17e-06	0.78141	-0.355857025	0.015258675	TTACAGCAACATTCCGACCGGTTTTAGAGC	TTACAGCAACATTCCGACCG	0
OA_J473521_069383	141	124	135	133.3333333	6.2e-06	7e-06	6.39e-06	111	95	5.31e-06	5.02e-06	6.53e-06	5.16e-06	5.1e-06	0.78142	-0.35583474	0.017305846	TGAGCAGGAAGCAATAGTTCGTTTTAGAGC	TGAGCAGGAAGCAATAGTTC	0
OA_J473521_081080	160	119	130	136.3333333	7.04e-06	6.72e-06	6.15e-06	109	100	5.21e-06	5.28e-06	6.64e-06	5.24e-06	5.19e-06	0.78142	-0.355827564	0.031392052	GGAATCACTGGCGGCATCGAGTTTTAGAGC	GGAATCACTGGCGGCATCGA	0
OA_J473521_002075	267	215	230	237.3333333	1.17e-05	1.21e-05	1.09e-05	184	180	8.8e-06	9.5e-06	1.16e-05	9.15e-06	9.05e-06	0.78147	-0.355732511	0.021647243	CACACTGTTCGGGAACTGGTGTTTTAGAGC	CACACTGTTCGGGAACTGGT	0
OA_J473521_047095	214	153	204	190.3333333	9.42e-06	8.64e-06	9.65e-06	153	138	7.31e-06	7.29e-06	9.24e-06	7.3e-06	7.22e-06	0.78151	-0.355664382	0.023785848	CGACGATTATGATGACTATGGTTTTAGAGC	CGACGATTATGATGACTATG	0
OA_J473521_057727	136	92	127	118.3333333	5.98e-06	5.19e-06	6.01e-06	90	90	4.3e-06	4.75e-06	5.73e-06	4.53e-06	4.48e-06	0.78151	-0.355660101	0.043292897	AATCGCCGCGGCAGGACTACGTTTTAGAGC	AATCGCCGCGGCAGGACTAC	0
OA_J473521_039014	196	165	211	190.6666667	8.62e-06	9.32e-06	9.98e-06	151	142	7.22e-06	7.5e-06	9.31e-06	7.36e-06	7.27e-06	0.78151	-0.355656976	0.028192894	ATCTGCACCGCCAATTACGCGTTTTAGAGC	ATCTGCACCGCCAATTACGC	0
OA_J473521_042234	363	279	352	331.3333333	1.6e-05	1.58e-05	1.67e-05	261	247	1.25e-05	1.3e-05	1.61e-05	1.28e-05	1.26e-05	0.78153	-0.355624349	0.005843067	GACTGTTCATTGCTGCTGATGTTTTAGAGC	GACTGTTCATTGCTGCTGAT	0
OA_J473521_014909	115	81	101	99	5.06e-06	4.57e-06	4.78e-06	76	75	3.63e-06	3.96e-06	4.8e-06	3.8e-06	3.75e-06	0.78157	-0.355554509	0.03009516	ACGATGTGTAAGGGCTCGTAGTTTTAGAGC	ACGATGTGTAAGGGCTCGTA	0
OA_J473521_070467	263	220	261	248	1.16e-05	1.24e-05	1.23e-05	206	176	9.85e-06	9.29e-06	1.21e-05	9.57e-06	9.46e-06	0.78158	-0.355542262	0.011032743	GCGCTTGTTACATCGTCCACGTTTTAGAGC	GCGCTTGTTACATCGTCCAC	0
OA_J473521_099050	207	159	185	183.6666667	9.11e-06	8.98e-06	8.75e-06	149	133	7.12e-06	7.02e-06	8.95e-06	7.07e-06	6.99e-06	0.7816	-0.355500001	0.000820528	GATTTCGCGCTACGTGTTCGGTTTTAGAGC	GATTTCGCGCTACGTGTTCG	0
OA_J473521_058341	392	342	359	364.3333333	1.72e-05	1.93e-05	1.7e-05	303	260	1.45e-05	1.37e-05	1.78e-05	1.41e-05	1.39e-05	0.78161	-0.355472036	0.023015488	ACGCCAGGAGTGCTTCAGCGGTTTTAGAGC	ACGCCAGGAGTGCTTCAGCG	0
OA_J473521_021995	154	112	151	139	6.78e-06	6.32e-06	7.14e-06	116	97	5.55e-06	5.12e-06	6.75e-06	5.33e-06	5.27e-06	0.78162	-0.355464837	0.02381062	CAACCGTTGGCGTAAAGTAGGTTTTAGAGC	CAACCGTTGGCGTAAAGTAG	0
OA_J473521_074621	441	337	401	393	1.94e-05	1.9e-05	1.9e-05	320	283	1.53e-05	1.49e-05	1.91e-05	1.51e-05	1.49e-05	0.78165	-0.355396851	0.002109346	AGCGCCACAATGTTGCTGTAGTTTTAGAGC	AGCGCCACAATGTTGCTGTA	0
OA_J473521_011296	68	55	66	63	2.99e-06	3.11e-06	3.12e-06	52	45	2.49e-06	2.38e-06	3.07e-06	2.43e-06	2.4e-06	0.78166	-0.355378148	0.009352865	ACAATAAGAAACGGCCTCGCGTTTTAGAGC	ACAATAAGAAACGGCCTCGC	0
OA_J473521_024763	289	196	241	242	1.27e-05	1.11e-05	1.14e-05	195	175	9.32e-06	9.24e-06	1.17e-05	9.28e-06	9.18e-06	0.78167	-0.355374447	0.037545948	GGAGAACTGGCGGCACTTGTGTTTTAGAGC	GGAGAACTGGCGGCACTTGT	0
OA_J473521_054372	148	129	144	140.3333333	6.51e-06	7.28e-06	6.81e-06	109	107	5.21e-06	5.65e-06	6.87e-06	5.43e-06	5.37e-06	0.78169	-0.355326484	0.024209985	TCCCGATCTTCACCCTGGAAGTTTTAGAGC	TCCCGATCTTCACCCTGGAA	0
OA_J473521_000383	117	89	93	99.66666667	5.15e-06	5.03e-06	4.4e-06	79	74	3.78e-06	3.91e-06	4.86e-06	3.84e-06	3.8e-06	0.7817	-0.355309892	0.040456338	CCATAGCATTCCCCAACTTTGTTTTAGAGC	CCATAGCATTCCCCAACTTT	0
OA_J473521_111568	82	64	71	72.33333333	3.61e-06	3.61e-06	3.36e-06	57	54	2.72e-06	2.85e-06	3.53e-06	2.79e-06	2.76e-06	0.78185	-0.355030728	0.005908517	AGCTGGCGCAGGTAGCAGAGGTTTTAGAGC	AGCTGGCGCAGGTAGCAGAG	0
OA_J473521_104556	250	185	221	218.6666667	1.1e-05	1.04e-05	1.05e-05	179	156	8.56e-06	8.24e-06	1.06e-05	8.4e-06	8.3e-06	0.78186	-0.355023922	0.003351444	TGACCATCGTATTGGTTATCGTTTTAGAGC	TGACCATCGTATTGGTTATC	0
OA_J473521_101385	201	140	165	168.6666667	8.84e-06	7.91e-06	7.81e-06	135	123	6.45e-06	6.49e-06	8.19e-06	6.47e-06	6.4e-06	0.78187	-0.35500167	0.034744131	ATGCTTGCTGGCTTCTCAAGGTTTTAGAGC	ATGCTTGCTGGCTTCTCAAG	0
OA_J473521_073876	186	148	179	171	8.18e-06	8.36e-06	8.47e-06	140	123	6.69e-06	6.49e-06	8.34e-06	6.59e-06	6.52e-06	0.7819	-0.354937574	0.003027566	CACTGAGCGTACCTGCGCCCGTTTTAGAGC	CACTGAGCGTACCTGCGCCC	0
OA_J473521_007278	232	177	201	203.3333333	1.02e-05	9.99e-06	9.51e-06	162	150	7.74e-06	7.92e-06	9.9e-06	7.83e-06	7.74e-06	0.78201	-0.354743265	0.004589096	AGGCGATGCGATGAGTGGGAGTTTTAGAGC	AGGCGATGCGATGAGTGGGA	0
OA_J473521_074275	476	354	432	420.6666667	2.09e-05	2e-05	2.04e-05	338	307	1.62e-05	1.62e-05	2.05e-05	1.62e-05	1.6e-05	0.78205	-0.354673695	0.003803572	GAAGCGCGCTGGTGGGTGATGTTTTAGAGC	GAAGCGCGCTGGTGGGTGAT	0
OA_J473521_094513	232	179	194	201.6666667	1.02e-05	1.01e-05	9.18e-06	164	146	7.84e-06	7.71e-06	9.83e-06	7.77e-06	7.69e-06	0.78206	-0.354643977	0.020962178	ATCGTCATGTTGCGTTGCGAGTTTTAGAGC	ATCGTCATGTTGCGTTGCGA	0
OA_J473521_057013	187	142	155	161.3333333	8.23e-06	8.02e-06	7.33e-06	132	116	6.31e-06	6.12e-06	7.86e-06	6.22e-06	6.15e-06	0.78207	-0.35462771	0.018107575	ACCACGTCCGCTTTGCGCTAGTTTTAGAGC	ACCACGTCCGCTTTGCGCTA	0
OA_J473521_034825	254	229	248	243.6666667	1.12e-05	1.29e-05	1.17e-05	194	182	9.27e-06	9.61e-06	1.19e-05	9.44e-06	9.34e-06	0.78209	-0.354585459	0.029939217	CCCGGCACGCTGTAGCGCGTGTTTTAGAGC	CCCGGCACGCTGTAGCGCGT	0
OA_J473521_111129	225	165	202	197.3333333	9.9e-06	9.32e-06	9.56e-06	154	148	7.36e-06	7.81e-06	9.59e-06	7.59e-06	7.5e-06	0.78215	-0.35448614	0.016817681	GTTGTGGTTGAAGTCGGTGAGTTTTAGAGC	GTTGTGGTTGAAGTCGGTGA	0
OA_J473521_040668	174	137	150	153.6666667	7.66e-06	7.74e-06	7.1e-06	130	107	6.21e-06	5.65e-06	7.5e-06	5.93e-06	5.87e-06	0.78229	-0.354229955	0.045175655	CTTACTTCGCCTGACGTTTCGTTTTAGAGC	CTTACTTCGCCTGACGTTTC	0
OA_J473521_008674	43	34	44	40.33333333	1.89e-06	1.92e-06	2.08e-06	33	29	1.58e-06	1.53e-06	1.96e-06	1.55e-06	1.54e-06	0.78229	-0.354224866	0.012164763	AAAGAGTTACCTTCGACCGGGTTTTAGAGC	AAAGAGTTACCTTCGACCGG	0
OA_J473521_037642	263	244	270	259	1.16e-05	1.38e-05	1.28e-05	221	181	1.06e-05	9.55e-06	1.27e-05	1.01e-05	9.95e-06	0.78232	-0.354168405	0.048321975	TACCGGCATTGGTGAAGCGCGTTTTAGAGC	TACCGGCATTGGTGAAGCGC	0
OA_J473521_119910	244	203	264	237	1.07e-05	1.15e-05	1.25e-05	191	174	9.13e-06	9.19e-06	1.16e-05	9.16e-06	9.06e-06	0.78232	-0.354161269	0.041025016	CTCTTCCACCTGCATCTTTGGTTTTAGAGC	CTCTTCCACCTGCATCTTTG	0
OA_J473521_091809	284	201	241	242	1.25e-05	1.13e-05	1.14e-05	204	167	9.75e-06	8.82e-06	1.17e-05	9.28e-06	9.18e-06	0.78245	-0.353924747	0.044777941	CCATTCGATGCTCGCCGTGTGTTTTAGAGC	CCATTCGATGCTCGCCGTGT	0
OA_J473521_001961	206	163	191	186.6666667	9.06e-06	9.2e-06	9.04e-06	150	137	7.17e-06	7.23e-06	9.1e-06	7.2e-06	7.12e-06	0.78251	-0.353814115	7.64447e-05	ACTCAATCGTTTCGGTCAGCGTTTTAGAGC	ACTCAATCGTTTCGGTCAGC	0
OA_J473521_071224	99	74	89	87.33333333	4.36e-06	4.18e-06	4.21e-06	70	64	3.35e-06	3.38e-06	4.25e-06	3.36e-06	3.32e-06	0.78252	-0.353793972	0.002043507	GCGATATTTTTCCCTGTATCGTTTTAGAGC	GCGATATTTTTCCCTGTATC	0
OA_J473521_057024	208	174	189	190.3333333	9.15e-06	9.83e-06	8.94e-06	158	136	7.55e-06	7.18e-06	9.31e-06	7.37e-06	7.28e-06	0.78255	-0.353739387	0.009528505	GGCACAGATAATCATCTGCCGTTTTAGAGC	GGCACAGATAATCATCTGCC	0
OA_J473521_024379	45	34	44	41	1.98e-06	1.92e-06	2.08e-06	34	29	1.63e-06	1.53e-06	1.99e-06	1.58e-06	1.56e-06	0.78264	-0.35357891	0.011702964	AATCGGTTGACGAGATACCAGTTTTAGAGC	AATCGGTTGACGAGATACCA	0
OA_J473521_091812	387	307	373	355.6666667	1.7e-05	1.73e-05	1.76e-05	291	256	1.39e-05	1.35e-05	1.73e-05	1.37e-05	1.36e-05	0.78265	-0.353557719	0.002213615	GCTGCGCGGTGCCGGTTATCGTTTTAGAGC	GCTGCGCGGTGCCGGTTATC	0
OA_J473521_105307	194	148	191	177.6666667	8.54e-06	8.36e-06	9.04e-06	146	127	6.98e-06	6.7e-06	8.64e-06	6.84e-06	6.77e-06	0.78266	-0.353536518	0.005200816	ACGGAACATTTCAGTGACTGGTTTTAGAGC	ACGGAACATTTCAGTGACTG	0
OA_J473521_057735	68	61	63	64	2.99e-06	3.44e-06	2.98e-06	52	47	2.49e-06	2.48e-06	3.14e-06	2.48e-06	2.46e-06	0.7827	-0.353477376	0.049534421	TAAATCGCGTACAGCCCCATGTTTTAGAGC	TAAATCGCGTACAGCCCCAT	0
OA_J473521_119360	189	157	181	175.6666667	8.32e-06	8.87e-06	8.56e-06	144	127	6.88e-06	6.7e-06	8.58e-06	6.79e-06	6.72e-06	0.78272	-0.353427976	0.002708232	CTTTGTTAGCCGCTTCATCCGTTTTAGAGC	CTTTGTTAGCCGCTTCATCC	0
OA_J473521_024173	168	120	148	145.3333333	7.39e-06	6.78e-06	7e-06	120	103	5.74e-06	5.44e-06	7.06e-06	5.59e-06	5.52e-06	0.78273	-0.353410541	0.00870896	CTCCGCATTGAGGGAAATGCGTTTTAGAGC	CTCCGCATTGAGGGAAATGC	0
OA_J473521_013897	100	72	88	86.66666667	4.4e-06	4.07e-06	4.16e-06	71	62	3.39e-06	3.27e-06	4.21e-06	3.33e-06	3.3e-06	0.78276	-0.353355166	0.004968301	AAAGCAGCTATTGATCCAGTGTTTTAGAGC	AAAGCAGCTATTGATCCAGT	0
OA_J473521_066829	321	256	286	287.6666667	1.41e-05	1.45e-05	1.35e-05	239	205	1.14e-05	1.08e-05	1.41e-05	1.11e-05	1.1e-05	0.78278	-0.353326561	0.009722316	CACCACTTGTTCCATTGGCAGTTTTAGAGC	CACCACTTGTTCCATTGGCA	0
OA_J473521_049146	170	129	172	157	7.48e-06	7.28e-06	8.14e-06	128	113	6.12e-06	5.97e-06	7.63e-06	6.04e-06	5.97e-06	0.78279	-0.353308282	0.019090216	CGAGCATCTCATAGCGCCGAGTTTTAGAGC	CGAGCATCTCATAGCGCCGA	0
OA_J473521_099785	214	196	212	207.3333333	9.42e-06	1.11e-05	1e-05	176	146	8.41e-06	7.71e-06	1.02e-05	8.06e-06	7.97e-06	0.7828	-0.353292463	0.039397553	CGGATGGTCTGCTGACAATGGTTTTAGAGC	CGGATGGTCTGCTGACAATG	0
OA_J473521_096497	229	177	187	197.6666667	1.01e-05	9.99e-06	8.85e-06	158	146	7.55e-06	7.71e-06	9.64e-06	7.63e-06	7.54e-06	0.78286	-0.353171916	0.032895652	GAAAACAGTGGGCGCGCTGGGTTTTAGAGC	GAAAACAGTGGGCGCGCTGG	0
OA_J473521_073376	237	174	204	205	1.04e-05	9.83e-06	9.65e-06	169	146	8.08e-06	7.71e-06	9.97e-06	7.89e-06	7.8e-06	0.78286	-0.353171101	0.006382096	TGTTGGCGGCCTGTTTGATGGTTTTAGAGC	TGTTGGCGGCCTGTTTGATG	0
OA_J473521_117131	230	158	209	199	1.01e-05	8.92e-06	9.89e-06	167	138	7.98e-06	7.29e-06	9.64e-06	7.63e-06	7.55e-06	0.78287	-0.353163454	0.033533152	CGCCAGCATTTTTGCCAGCGGTTTTAGAGC	CGCCAGCATTTTTGCCAGCG	0
OA_J473521_083403	196	172	209	192.3333333	8.62e-06	9.71e-06	9.89e-06	157	140	7.51e-06	7.39e-06	9.41e-06	7.45e-06	7.36e-06	0.78287	-0.3531475	0.035987284	CGGATAACGCGGCATGGTTTGTTTTAGAGC	CGGATAACGCGGCATGGTTT	0
OA_J473521_024088	96	86	94	92	4.22e-06	4.86e-06	4.45e-06	71	71	3.39e-06	3.75e-06	4.51e-06	3.57e-06	3.53e-06	0.7829	-0.353093947	0.04076246	TGTCATATGCCGCCAGCGCGGTTTTAGAGC	TGTCATATGCCGCCAGCGCG	0
OA_J473521_023909	332	240	297	289.6666667	1.46e-05	1.36e-05	1.41e-05	227	217	1.09e-05	1.15e-05	1.41e-05	1.12e-05	1.1e-05	0.78295	-0.353012351	0.009425563	TGTGCTATATGCATGTGTGCGTTTTAGAGC	TGTGCTATATGCATGTGTGC	0
OA_J473521_002091	102	87	108	99	4.49e-06	4.91e-06	5.11e-06	84	69	4.02e-06	3.64e-06	4.84e-06	3.83e-06	3.79e-06	0.78296	-0.352993804	0.038784762	CGTATTGACGGCTTCCGCAAGTTTTAGAGC	CGTATTGACGGCTTCCGCAA	0
OA_J473521_036400	42	32	41	38.33333333	1.85e-06	1.81e-06	1.94e-06	32	27	1.53e-06	1.43e-06	1.87e-06	1.48e-06	1.46e-06	0.78301	-0.352894126	0.024453931	AGTCTCTGAGAGGGTAATCCGTTTTAGAGC	AGTCTCTGAGAGGGTAATCC	0
OA_J473521_003325	393	287	309	329.6666667	1.73e-05	1.62e-05	1.46e-05	274	233	1.31e-05	1.23e-05	1.6e-05	1.27e-05	1.26e-05	0.78302	-0.352872618	0.035385094	TCCAGCCCATCATTACCGTCGTTTTAGAGC	TCCAGCCCATCATTACCGTC	0
OA_J473521_042122	255	222	251	242.6666667	1.12e-05	1.25e-05	1.19e-05	191	183	9.13e-06	9.66e-06	1.19e-05	9.4e-06	9.29e-06	0.78303	-0.3528551	0.012269141	CCTGCAATACGTAACCGCGAGTTTTAGAGC	CCTGCAATACGTAACCGCGA	0
OA_J473521_106660	302	241	269	270.6666667	1.33e-05	1.36e-05	1.27e-05	210	206	1e-05	1.09e-05	1.32e-05	1.05e-05	1.03e-05	0.78305	-0.352829105	0.039873782	GCTGATGGAGCGCCCGATTGGTTTTAGAGC	GCTGATGGAGCGCCCGATTG	0
OA_J473521_084225	205	155	212	190.6666667	9.02e-06	8.75e-06	1e-05	148	144	7.07e-06	7.6e-06	9.27e-06	7.34e-06	7.26e-06	0.78307	-0.3527784	0.02631297	TGGTGGCAATGTTGCTTTCCGTTTTAGAGC	TGGTGGCAATGTTGCTTTCC	0
OA_J473521_010013	124	108	117	116.3333333	5.46e-06	6.1e-06	5.54e-06	96	84	4.59e-06	4.43e-06	5.7e-06	4.51e-06	4.46e-06	0.7831	-0.352737019	0.018754342	GGCATTTCATTCCGTTCTGAGTTTTAGAGC	GGCATTTCATTCCGTTCTGA	0
OA_J473521_087133	314	221	289	274.6666667	1.38e-05	1.25e-05	1.37e-05	223	198	1.07e-05	1.05e-05	1.33e-05	1.06e-05	1.04e-05	0.78311	-0.352715031	0.017328475	GCAGTTCTATCTCTGCGGCCGTTTTAGAGC	GCAGTTCTATCTCTGCGGCC	0
OA_J473521_043081	233	189	215	212.3333333	1.03e-05	1.07e-05	1.02e-05	177	151	8.46e-06	7.97e-06	1.04e-05	8.22e-06	8.12e-06	0.78312	-0.352689853	0.020552677	CGCCCTTCTGAGATGACGACGTTTTAGAGC	CGCCCTTCTGAGATGACGAC	0
OA_J473521_088531	413	309	371	364.3333333	1.82e-05	1.74e-05	1.76e-05	293	266	1.4e-05	1.4e-05	1.77e-05	1.4e-05	1.39e-05	0.78313	-0.35267282	0.00391258	TCGGTGGTGACCTTCCACGGGTTTTAGAGC	TCGGTGGTGACCTTCCACGG	0
OA_J473521_027858	311	257	302	290	1.37e-05	1.45e-05	1.43e-05	235	212	1.12e-05	1.12e-05	1.42e-05	1.12e-05	1.11e-05	0.78317	-0.352606959	0.0065052	CCGACCCAGTGCTCGTTGGTGTTTTAGAGC	CCGACCCAGTGCTCGTTGGT	0
OA_J473521_034853	474	387	418	426.3333333	2.09e-05	2.19e-05	1.98e-05	334	323	1.6e-05	1.71e-05	2.08e-05	1.65e-05	1.63e-05	0.78318	-0.352588041	0.014870589	TGCGGGAGGAATGCGTGGTGGTTTTAGAGC	TGCGGGAGGAATGCGTGGTG	0
OA_J473521_060774	132	101	112	115	5.81e-06	5.7e-06	5.3e-06	94	83	4.49e-06	4.38e-06	5.6e-06	4.44e-06	4.39e-06	0.78326	-0.352434442	0.010687335	GCCTTACTACACTGCTTTAAGTTTTAGAGC	GCCTTACTACACTGCTTTAA	0
OA_J473521_014061	260	212	259	243.6666667	1.14e-05	1.2e-05	1.23e-05	190	185	9.08e-06	9.77e-06	1.19e-05	9.42e-06	9.32e-06	0.78328	-0.352407601	0.027715915	TCCTGTGCGTATTGAAGGGGGTTTTAGAGC	TCCTGTGCGTATTGAAGGGG	0
OA_J473521_108562	192	158	199	183	8.45e-06	8.92e-06	9.41e-06	149	133	7.12e-06	7.02e-06	8.93e-06	7.07e-06	6.99e-06	0.7833	-0.352361761	0.019207012	GTGGTGAAACCGCTGAAGCAGTTTTAGAGC	GTGGTGAAACCGCTGAAGCA	0
OA_J473521_012235	140	123	137	133.3333333	6.16e-06	6.95e-06	6.48e-06	106	100	5.07e-06	5.28e-06	6.53e-06	5.17e-06	5.12e-06	0.7833	-0.352358895	0.016476667	TATACGGGTGACGCGGCGCAGTTTTAGAGC	TATACGGGTGACGCGGCGCA	0
OA_J473521_008436	116	80	92	96	5.1e-06	4.52e-06	4.35e-06	76	71	3.63e-06	3.75e-06	4.66e-06	3.69e-06	3.65e-06	0.78333	-0.352316727	0.044285855	CAAACTGCGCTTTGAAGGCAGTTTTAGAGC	CAAACTGCGCTTTGAAGGCA	0
OA_J473521_024972	119	98	106	107.6666667	5.24e-06	5.53e-06	5.01e-06	86	80	4.11e-06	4.22e-06	5.26e-06	4.17e-06	4.12e-06	0.78335	-0.352272007	0.011047227	ACGTACCGGTTCAAACACGGGTTTTAGAGC	ACGTACCGGTTCAAACACGG	0
OA_J473521_042086	56	44	50	50	2.46e-06	2.48e-06	2.37e-06	41	36	1.96e-06	1.9e-06	2.44e-06	1.93e-06	1.91e-06	0.78335	-0.352262933	0.001857707	CATAATGTTTCAACCCGTCAGTTTTAGAGC	CATAATGTTTCAACCCGTCA	0
OA_J473521_076451	407	339	397	381	1.79e-05	1.91e-05	1.88e-05	316	272	1.51e-05	1.44e-05	1.86e-05	1.47e-05	1.46e-05	0.78336	-0.352246787	0.008131297	GTGCTGCGTAGGCTGCGGAAGTTTTAGAGC	GTGCTGCGTAGGCTGCGGAA	0
OA_J473521_098766	432	350	436	406	1.9e-05	1.98e-05	2.06e-05	321	304	1.53e-05	1.6e-05	1.98e-05	1.57e-05	1.55e-05	0.78344	-0.352098324	0.005970333	CGGTGGTGAAGAAGACGGCGGTTTTAGAGC	CGGTGGTGAAGAAGACGGCG	0
OA_J473521_009429	155	111	144	136.6666667	6.82e-06	6.27e-06	6.81e-06	115	95	5.5e-06	5.02e-06	6.63e-06	5.26e-06	5.2e-06	0.78345	-0.352089235	0.04014561	AGAACGGCACAAGAACCGACGTTTTAGAGC	AGAACGGCACAAGAACCGAC	0
OA_J473521_040920	331	239	286	285.3333333	1.46e-05	1.35e-05	1.35e-05	231	207	1.1e-05	1.09e-05	1.39e-05	1.1e-05	1.09e-05	0.78345	-0.352081746	0.012690446	GCCACGGAACTGATCGCTCAGTTTTAGAGC	GCCACGGAACTGATCGCTCA	0
OA_J473521_116146	104	77	91	90.66666667	4.58e-06	4.35e-06	4.31e-06	70	69	3.35e-06	3.64e-06	4.41e-06	3.49e-06	3.46e-06	0.78346	-0.352062935	0.048475782	AGGCTGACCGCGTGCAGAAAGTTTTAGAGC	AGGCTGACCGCGTGCAGAAA	0
OA_J473521_074882	492	367	466	441.6666667	2.16e-05	2.07e-05	2.2e-05	367	312	1.75e-05	1.65e-05	2.15e-05	1.7e-05	1.68e-05	0.78348	-0.352023153	0.019359676	GCCCGGCGCACTGTTGGCGAGTTTTAGAGC	GCCCGGCGCACTGTTGGCGA	0
OA_J473521_024382	85	72	86	81	3.74e-06	4.07e-06	4.07e-06	65	60	3.11e-06	3.17e-06	3.96e-06	3.14e-06	3.1e-06	0.7835	-0.351995792	0.01279109	TACTTCGTCGAGCATTTCGCGTTTTAGAGC	TACTTCGTCGAGCATTTCGC	0
OA_J473521_031569	231	184	197	204	1.02e-05	1.04e-05	9.32e-06	169	146	8.08e-06	7.71e-06	9.96e-06	7.89e-06	7.8e-06	0.78353	-0.351943262	0.013068783	GCAGAGCATTGAGCGCCAACGTTTTAGAGC	GCAGAGCATTGAGCGCCAAC	0
OA_J473521_000518	179	133	175	162.3333333	7.88e-06	7.51e-06	8.28e-06	129	120	6.17e-06	6.33e-06	7.89e-06	6.25e-06	6.18e-06	0.78355	-0.351898417	0.010811549	CCTATACGCGTGGCGGTTTCGTTTTAGAGC	CCTATACGCGTGGCGGTTTC	0
OA_J473521_104310	194	169	209	190.6666667	8.54e-06	9.54e-06	9.89e-06	150	144	7.17e-06	7.6e-06	9.32e-06	7.39e-06	7.3e-06	0.78356	-0.351891174	0.02720189	GTACATAAAGACGGTTTGTGGTTTTAGAGC	GTACATAAAGACGGTTTGTG	0
OA_J473521_028516	56	45	51	50.66666667	2.46e-06	2.54e-06	2.41e-06	40	38	1.91e-06	2.01e-06	2.47e-06	1.96e-06	1.94e-06	0.78358	-0.351850875	0.009855926	GAATCCGGCAAATTGAATACGTTTTAGAGC	GAATCCGGCAAATTGAATAC	0
OA_J473521_012290	152	115	150	139	6.69e-06	6.49e-06	7.1e-06	107	106	5.11e-06	5.6e-06	6.76e-06	5.36e-06	5.3e-06	0.78359	-0.351835616	0.039216968	CAGATGTGTGGTGAGTGTCTGTTTTAGAGC	CAGATGTGTGGTGAGTGTCT	0
OA_J473521_088859	267	209	251	242.3333333	1.17e-05	1.18e-05	1.19e-05	196	177	9.37e-06	9.34e-06	1.18e-05	9.36e-06	9.25e-06	0.78359	-0.351834846	5.5753e-05	ACGCTGCTGGTGGCAGTGAAGTTTTAGAGC	ACGCTGCTGGTGGCAGTGAA	0
OA_J473521_119171	191	153	178	174	8.4e-06	8.64e-06	8.42e-06	139	129	6.64e-06	6.81e-06	8.49e-06	6.73e-06	6.65e-06	0.78369	-0.351649362	0.001437918	GCAGGTCGGCAGCACGCCTTGTTTTAGAGC	GCAGGTCGGCAGCACGCCTT	0
OA_J473521_003453	122	96	124	114	5.37e-06	5.42e-06	5.87e-06	88	87	4.21e-06	4.59e-06	5.55e-06	4.4e-06	4.35e-06	0.78369	-0.351645102	0.034028653	ACAGGCACTGGAGACGGCAAGTTTTAGAGC	ACAGGCACTGGAGACGGCAA	0
OA_J473521_115991	308	240	282	276.6666667	1.36e-05	1.36e-05	1.33e-05	219	207	1.05e-05	1.09e-05	1.35e-05	1.07e-05	1.06e-05	0.78375	-0.351529243	0.032211827	CAACCGCCGACGGTGACGGTGTTTTAGAGC	CAACCGCCGACGGTGACGGT	0
OA_J473521_012942	630	476	541	549	2.77e-05	2.69e-05	2.56e-05	435	409	2.08e-05	2.16e-05	2.67e-05	2.12e-05	2.1e-05	0.78376	-0.351512934	0.004972632	CCCCAACTTCTGCCAGCTGCGTTTTAGAGC	CCCCAACTTCTGCCAGCTGC	0
OA_J473521_081938	252	198	218	222.6666667	1.11e-05	1.12e-05	1.03e-05	187	157	8.94e-06	8.29e-06	1.09e-05	8.61e-06	8.52e-06	0.78379	-0.351465054	0.023650082	ATCACCGAATCAGGTCACCGGTTTTAGAGC	ATCACCGAATCAGGTCACCG	0
OA_J473521_099675	249	203	230	227.3333333	1.1e-05	1.15e-05	1.09e-05	183	168	8.75e-06	8.87e-06	1.11e-05	8.81e-06	8.71e-06	0.78382	-0.351409579	0.004172754	ACGCTGGTGGCGCTGGGTACGTTTTAGAGC	ACGCTGGTGGCGCTGGGTAC	0
OA_J473521_042198	182	150	178	170	8.01e-06	8.47e-06	8.42e-06	135	127	6.45e-06	6.7e-06	8.3e-06	6.58e-06	6.51e-06	0.78382	-0.35139908	0.003414264	CGGCGTCTGGGCGGGCCAACGTTTTAGAGC	CGGCGTCTGGGCGGGCCAAC	0
OA_J473521_013287	182	153	181	172	8.01e-06	8.64e-06	8.56e-06	144	122	6.88e-06	6.44e-06	8.4e-06	6.66e-06	6.59e-06	0.78391	-0.35124106	0.01687817	TCTGACTCAATCCAGGTGATGTTTTAGAGC	TCTGACTCAATCCAGGTGAT	0
OA_J473521_062811	324	218	278	273.3333333	1.43e-05	1.23e-05	1.32e-05	227	192	1.09e-05	1.01e-05	1.32e-05	1.05e-05	1.04e-05	0.78396	-0.35115409	0.026861418	ACCTGCCTTCACTTCCGGCAGTTTTAGAGC	ACCTGCCTTCACTTCCGGCA	0
OA_J473521_057583	321	255	310	295.3333333	1.41e-05	1.44e-05	1.47e-05	239	216	1.14e-05	1.14e-05	1.44e-05	1.14e-05	1.13e-05	0.78397	-0.351134392	0.002629189	TTTCGGTCGGGAGGTGGTGCGTTTTAGAGC	TTTCGGTCGGGAGGTGGTGC	0
OA_J473521_014072	182	125	174	160.3333333	8.01e-06	7.06e-06	8.23e-06	124	121	5.93e-06	6.39e-06	7.77e-06	6.16e-06	6.09e-06	0.78399	-0.351098626	0.033064215	GGATGGTCGCACAAACAGCGGTTTTAGAGC	GGATGGTCGCACAAACAGCG	0
OA_J473521_072429	81	60	80	73.66666667	3.56e-06	3.39e-06	3.78e-06	58	55	2.77e-06	2.9e-06	3.58e-06	2.84e-06	2.81e-06	0.78399	-0.351087177	0.012077805	ATTGTGGGAACACTGACCTGGTTTTAGAGC	ATTGTGGGAACACTGACCTG	0
OA_J473521_033658	74	66	77	72.33333333	3.26e-06	3.73e-06	3.64e-06	59	53	2.82e-06	2.8e-06	3.54e-06	2.81e-06	2.78e-06	0.78404	-0.351004392	0.03653156	CAAAAGAGTGATGGTTGCTCGTTTTAGAGC	CAAAAGAGTGATGGTTGCTC	0
OA_J473521_011379	274	238	276	262.6666667	1.21e-05	1.34e-05	1.31e-05	205	200	9.8e-06	1.06e-05	1.28e-05	1.02e-05	1.01e-05	0.78404	-0.351003364	0.020573454	TAGCGTCTGGTGGTTAGGTAGTTTTAGAGC	TAGCGTCTGGTGGTTAGGTA	0
OA_J473521_068327	82	67	71	73.33333333	3.61e-06	3.78e-06	3.36e-06	57	56	2.72e-06	2.96e-06	3.58e-06	2.84e-06	2.81e-06	0.78408	-0.35092402	0.025754264	GGAAAAACAGTCGCTGGAGCGTTTTAGAGC	GGAAAAACAGTCGCTGGAGC	0
OA_J473521_037836	273	202	239	238	1.2e-05	1.14e-05	1.13e-05	194	172	9.27e-06	9.08e-06	1.16e-05	9.18e-06	9.07e-06	0.78411	-0.350865219	0.003629445	GGCAACGGTTGCAAGTGTCAGTTTTAGAGC	GGCAACGGTTGCAAGTGTCA	0
OA_J473521_050276	313	250	307	290	1.38e-05	1.41e-05	1.45e-05	237	210	1.13e-05	1.11e-05	1.41e-05	1.12e-05	1.11e-05	0.78423	-0.350655315	0.00160482	CCAACTGCCGCTCATTGCGCGTTTTAGAGC	CCAACTGCCGCTCATTGCGC	0
OA_J473521_037266	385	326	326	345.6666667	1.69e-05	1.84e-05	1.54e-05	292	244	1.4e-05	1.29e-05	1.69e-05	1.34e-05	1.33e-05	0.78423	-0.350643215	0.041638639	CGTAACCGGTGAGGTGCAGCGTTTTAGAGC	CGTAACCGGTGAGGTGCAGC	0
OA_J473521_044761	225	154	209	196	9.9e-06	8.7e-06	9.89e-06	166	135	7.94e-06	7.13e-06	9.5e-06	7.53e-06	7.45e-06	0.78424	-0.350638662	0.049366716	AGCGTGGCGTGGTTCTACGAGTTTTAGAGC	AGCGTGGCGTGGTTCTACGA	0
OA_J473521_038662	115	93	103	103.6666667	5.06e-06	5.25e-06	4.87e-06	84	76	4.02e-06	4.01e-06	5.06e-06	4.01e-06	3.97e-06	0.78424	-0.350633101	0.01062442	TGACTTAAGCGAAAGCCTGCGTTTTAGAGC	TGACTTAAGCGAAAGCCTGC	0
OA_J473521_069669	321	264	284	289.6666667	1.41e-05	1.49e-05	1.34e-05	230	217	1.1e-05	1.15e-05	1.42e-05	1.12e-05	1.11e-05	0.78427	-0.350582832	0.010246637	CAACGTTATCCAGCAGTTCCGTTTTAGAGC	CAACGTTATCCAGCAGTTCC	0
OA_J473521_108136	186	130	168	161.3333333	8.18e-06	7.34e-06	7.95e-06	126	121	6.02e-06	6.39e-06	7.82e-06	6.21e-06	6.14e-06	0.78428	-0.35055542	0.013741689	CACGGGTAATGGATTCGGAAGTTTTAGAGC	CACGGGTAATGGATTCGGAA	0
OA_J473521_112692	260	201	268	243	1.14e-05	1.13e-05	1.27e-05	193	180	9.23e-06	9.5e-06	1.18e-05	9.36e-06	9.26e-06	0.7843	-0.350516557	0.023018718	TCGCGGCTAACTTGCGGCCAGTTTTAGAGC	TCGCGGCTAACTTGCGGCCA	0
OA_J473521_041628	402	329	391	374	1.77e-05	1.86e-05	1.85e-05	299	278	1.43e-05	1.47e-05	1.83e-05	1.45e-05	1.43e-05	0.7843	-0.350516164	0.001673337	GACCTCCAGCATTACCGTGCGTTTTAGAGC	GACCTCCAGCATTACCGTGC	0
OA_J473521_103918	266	185	237	229.3333333	1.17e-05	1.04e-05	1.12e-05	183	168	8.75e-06	8.87e-06	1.11e-05	8.81e-06	8.71e-06	0.78432	-0.350494625	0.024006064	AACTGCACTCAGCATCCACGGTTTTAGAGC	AACTGCACTCAGCATCCACG	0
OA_J473521_015428	242	208	229	226.3333333	1.06e-05	1.17e-05	1.08e-05	176	173	8.41e-06	9.13e-06	1.11e-05	8.77e-06	8.68e-06	0.78434	-0.350456413	0.027435147	TACCGCGAAACCTCACGCGGGTTTTAGAGC	TACCGCGAAACCTCACGCGG	0
OA_J473521_000846	137	98	120	118.3333333	6.03e-06	5.53e-06	5.68e-06	99	83	4.73e-06	4.38e-06	5.75e-06	4.56e-06	4.51e-06	0.78437	-0.35039216	0.025256334	ATCTGATCGTAGTGGTGAGGGTTTTAGAGC	ATCTGATCGTAGTGGTGAGG	0
OA_J473521_006123	26	20	22	22.66666667	1.14e-06	1.13e-06	1.04e-06	19	16	9.08e-07	8.45e-07	1.1e-06	8.76e-07	8.67e-07	0.78437	-0.35039149	0.019410843	AAAAACGGCATTGCCGGGTCGTTTTAGAGC	AAAAACGGCATTGCCGGGTC	0
OA_J473521_042917	245	209	210	221.3333333	1.08e-05	1.18e-05	9.93e-06	183	160	8.75e-06	8.45e-06	1.08e-05	8.6e-06	8.5e-06	0.78438	-0.350376348	0.045188955	GCTGAATCTGACCTCTCGTTGTTTTAGAGC	GCTGAATCTGACCTCTCGTT	0
OA_J473521_083000	510	386	467	454.3333333	2.24e-05	2.18e-05	2.21e-05	365	334	1.74e-05	1.76e-05	2.21e-05	1.75e-05	1.73e-05	0.78442	-0.350299049	0.000334571	GCGTCTGTTTGCCGCGTGGGGTTTTAGAGC	GCGTCTGTTTGCCGCGTGGG	0
OA_J473521_062487	431	338	386	385	1.9e-05	1.91e-05	1.83e-05	304	289	1.45e-05	1.53e-05	1.88e-05	1.49e-05	1.47e-05	0.78446	-0.350235807	0.012422896	GCCGCAAAGGCTGATGACGGGTTTTAGAGC	GCCGCAAAGGCTGATGACGG	0
OA_J473521_064455	218	178	181	192.3333333	9.59e-06	1.01e-05	8.56e-06	158	140	7.55e-06	7.39e-06	9.42e-06	7.47e-06	7.39e-06	0.78448	-0.350196236	0.046143158	CGGTGGGCTTGTTGCTGCTCGTTTTAGAGC	CGGTGGGCTTGTTGCTGCTC	0
OA_J473521_033212	157	128	164	149.6666667	6.91e-06	7.23e-06	7.76e-06	123	108	5.88e-06	5.7e-06	7.3e-06	5.79e-06	5.73e-06	0.7845	-0.350150448	0.017642811	CCGTCCGCGCAGTAAATACCGTTTTAGAGC	CCGTCCGCGCAGTAAATACC	0
OA_J473521_032188	141	113	131	128.3333333	6.2e-06	6.38e-06	6.2e-06	104	94	4.97e-06	4.96e-06	6.26e-06	4.97e-06	4.91e-06	0.78453	-0.350106013	0.002022739	TCACCGGACTGCCAGCGAAAGTTTTAGAGC	TCACCGGACTGCCAGCGAAA	0
OA_J473521_005810	255	196	231	227.3333333	1.12e-05	1.11e-05	1.09e-05	189	162	9.03e-06	8.55e-06	1.11e-05	8.79e-06	8.7e-06	0.78458	-0.350002551	0.043602169	AGTCGAAGAGTGGCTGCCGCGTTTTAGAGC	AGTCGAAGAGTGGCTGCCGC	0
OA_J473521_040746	108	81	96	95	4.75e-06	4.57e-06	4.54e-06	75	71	3.59e-06	3.75e-06	4.62e-06	3.67e-06	3.63e-06	0.7846	-0.349977242	0.007999732	CAATTCCTTTGCGTCTCAGTGTTTTAGAGC	CAATTCCTTTGCGTCTCAGT	0
OA_J473521_031216	235	187	233	218.3333333	1.03e-05	1.06e-05	1.1e-05	177	160	8.46e-06	8.45e-06	1.07e-05	8.45e-06	8.36e-06	0.78462	-0.34994214	0.00801678	GGTGAACCGGTAAGCCGGCAGTTTTAGAGC	GGTGAACCGGTAAGCCGGCA	0
OA_J473521_112468	218	172	209	199.6666667	9.59e-06	9.71e-06	9.89e-06	164	144	7.84e-06	7.6e-06	9.73e-06	7.72e-06	7.63e-06	0.78467	-0.349849994	0.004907093	GCAGTATGTCGACCAGCATCGTTTTAGAGC	GCAGTATGTCGACCAGCATC	0
OA_J473521_098730	200	152	197	183	8.8e-06	8.58e-06	9.32e-06	142	139	6.79e-06	7.34e-06	8.9e-06	7.06e-06	6.98e-06	0.78475	-0.349699663	0.027533531	GTCCATTGCCTGATTGCTCCGTTTTAGAGC	GTCCATTGCCTGATTGCTCC	0
OA_J473521_093789	183	149	194	175.3333333	8.05e-06	8.41e-06	9.18e-06	138	132	6.6e-06	6.97e-06	8.55e-06	6.78e-06	6.71e-06	0.78475	-0.349697025	0.020638884	TCTGCACGCTGAACAGATTCGTTTTAGAGC	TCTGCACGCTGAACAGATTC	0
OA_J473521_108789	349	253	317	306.3333333	1.54e-05	1.43e-05	1.5e-05	238	232	1.14e-05	1.22e-05	1.49e-05	1.18e-05	1.17e-05	0.78476	-0.349682635	0.028495007	GCCAGTAACCTTCTTCCCACGTTTTAGAGC	GCCAGTAACCTTCTTCCCAC	0
OA_J473521_088265	232	190	201	207.6666667	1.02e-05	1.07e-05	9.51e-06	171	150	8.17e-06	7.92e-06	1.01e-05	8.05e-06	7.96e-06	0.78476	-0.349667875	0.017537899	CTGCCAGACAGCGATCGCCGGTTTTAGAGC	CTGCCAGACAGCGATCGCCG	0
OA_J473521_103534	106	75	86	89	4.66e-06	4.23e-06	4.07e-06	75	62	3.59e-06	3.27e-06	4.32e-06	3.43e-06	3.39e-06	0.78477	-0.3496521	0.035362939	CAGTGTGGACAAGCAGACTAGTTTTAGAGC	CAGTGTGGACAAGCAGACTA	0
OA_J473521_087422	184	136	168	162.6666667	8.1e-06	7.68e-06	7.95e-06	129	121	6.17e-06	6.39e-06	7.91e-06	6.28e-06	6.21e-06	0.78492	-0.349373573	0.002812172	CGGCTTAATCTTTGACCCAGGTTTTAGAGC	CGGCTTAATCTTTGACCCAG	0
OA_J473521_028744	76	57	74	69	3.34e-06	3.22e-06	3.5e-06	54	52	2.58e-06	2.75e-06	3.35e-06	2.66e-06	2.63e-06	0.78497	-0.349281852	0.013054774	GCCACCTTTAAGCAGAGAATGTTTTAGAGC	GCCACCTTTAAGCAGAGAAT	0
OA_J473521_112582	111	99	113	107.6666667	4.88e-06	5.59e-06	5.35e-06	89	78	4.25e-06	4.12e-06	5.27e-06	4.19e-06	4.14e-06	0.78498	-0.349280535	0.025743327	GCGGGCTATGGCTTTATTTAGTTTTAGAGC	GCGGGCTATGGCTTTATTTA	0
OA_J473521_080274	307	243	309	286.3333333	1.35e-05	1.37e-05	1.46e-05	240	202	1.15e-05	1.07e-05	1.39e-05	1.11e-05	1.09e-05	0.78502	-0.34920491	0.022579361	CGTGCGGGATAACGCCTGTCGTTTTAGAGC	CGTGCGGGATAACGCCTGTC	0
OA_J473521_074769	89	65	78	77.33333333	3.92e-06	3.67e-06	3.69e-06	63	56	3.01e-06	2.96e-06	3.76e-06	2.98e-06	2.95e-06	0.78503	-0.349188912	0.00576399	CACAGAAATTCGTAAAGTTCGTTTTAGAGC	CACAGAAATTCGTAAAGTTC	0
OA_J473521_010517	283	226	243	250.6666667	1.25e-05	1.28e-05	1.15e-05	207	181	9.9e-06	9.55e-06	1.22e-05	9.73e-06	9.62e-06	0.78508	-0.349079654	0.013545007	CCGGATACCAACGAACTGGCGTTTTAGAGC	CCGGATACCAACGAACTGGC	0
OA_J473521_008715	75	58	65	66	3.3e-06	3.28e-06	3.08e-06	55	47	2.63e-06	2.48e-06	3.22e-06	2.56e-06	2.53e-06	0.78508	-0.349079277	0.011444727	TCAATATTCAGGCGGTATTCGTTTTAGAGC	TCAATATTCAGGCGGTATTC	0
OA_J473521_016576	45	41	47	44.33333333	1.98e-06	2.32e-06	2.22e-06	38	31	1.82e-06	1.64e-06	2.17e-06	1.73e-06	1.71e-06	0.78513	-0.348996266	0.048983423	ATAGGATATGCCTAATACCGGTTTTAGAGC	ATAGGATATGCCTAATACCG	0
OA_J473521_078003	167	140	174	160.3333333	7.35e-06	7.91e-06	8.23e-06	132	116	6.31e-06	6.12e-06	7.83e-06	6.22e-06	6.15e-06	0.78514	-0.348979103	0.016554366	TTCAGTCTATTACGCGGTACGTTTTAGAGC	TTCAGTCTATTACGCGGTAC	0
OA_J473521_052941	202	164	186	184	8.89e-06	9.26e-06	8.8e-06	146	138	6.98e-06	7.29e-06	8.98e-06	7.13e-06	7.05e-06	0.78516	-0.348940012	0.0057867	CTCAGTTATTACTGCACTGGGTTTTAGAGC	CTCAGTTATTACTGCACTGG	0
OA_J473521_083971	474	394	512	460	2.09e-05	2.22e-05	2.42e-05	364	345	1.74e-05	1.82e-05	2.24e-05	1.78e-05	1.76e-05	0.78516	-0.348938374	0.029851047	TGCACCAGGTTCAGCACGCCGTTTTAGAGC	TGCACCAGGTTCAGCACGCC	0
OA_J473521_024198	327	233	301	287	1.44e-05	1.32e-05	1.42e-05	239	203	1.14e-05	1.07e-05	1.39e-05	1.11e-05	1.09e-05	0.78517	-0.348927729	0.014191313	CCACCATGCTGATGGCAGGCGTTTTAGAGC	CCACCATGCTGATGGCAGGC	0
OA_J473521_043256	216	152	198	188.6666667	9.5e-06	8.58e-06	9.37e-06	156	134	7.46e-06	7.07e-06	9.15e-06	7.27e-06	7.18e-06	0.78517	-0.34891598	0.012234958	CGATGAAATGCATTCGGTGAGTTTTAGAGC	CGATGAAATGCATTCGGTGA	0
OA_J473521_034414	158	120	154	144	6.95e-06	6.78e-06	7.29e-06	119	103	5.69e-06	5.44e-06	7.01e-06	5.56e-06	5.5e-06	0.7852	-0.348866638	0.00562585	ATTCAGCACCGACGACCTGTGTTTTAGAGC	ATTCAGCACCGACGACCTGT	0
OA_J473521_025074	226	187	202	205	9.94e-06	1.06e-05	9.56e-06	171	147	8.17e-06	7.76e-06	1e-05	7.97e-06	7.88e-06	0.78522	-0.348828474	0.011231835	GCCAAAGTTTGCTACCAGCAGTTTTAGAGC	GCCAAAGTTTGCTACCAGCA	0
OA_J473521_027627	69	53	61	61	3.04e-06	2.99e-06	2.89e-06	49	45	2.34e-06	2.38e-06	2.97e-06	2.36e-06	2.33e-06	0.78525	-0.348774844	0.002369341	ATCCTGCAACAAAATGTTCCGTTTTAGAGC	ATCCTGCAACAAAATGTTCC	0
OA_J473521_021602	174	143	164	160.3333333	7.66e-06	8.07e-06	7.76e-06	132	116	6.31e-06	6.12e-06	7.83e-06	6.22e-06	6.15e-06	0.78531	-0.348663553	0.001941272	ACGTCCCAGCCGTGCCAGAAGTTTTAGAGC	ACGTCCCAGCCGTGCCAGAA	0
OA_J473521_033916	299	226	269	264.6666667	1.32e-05	1.28e-05	1.27e-05	212	196	1.01e-05	1.03e-05	1.29e-05	1.02e-05	1.01e-05	0.78536	-0.348568335	0.00062098	CGCCTTAATTACCACGCTACGTTTTAGAGC	CGCCTTAATTACCACGCTAC	0
OA_J473521_101442	92	65	73	76.66666667	4.05e-06	3.67e-06	3.45e-06	63	55	3.01e-06	2.9e-06	3.72e-06	2.96e-06	2.92e-06	0.78537	-0.348561696	0.038597068	ACATCTTTACTACCATCAACGTTTTAGAGC	ACATCTTTACTACCATCAAC	0
OA_J473521_101710	126	104	105	111.6666667	5.54e-06	5.87e-06	4.97e-06	92	81	4.4e-06	4.28e-06	5.46e-06	4.34e-06	4.29e-06	0.7854	-0.348506161	0.045061239	GCCTCCGGCGCAGTTTTTTGGTTTTAGAGC	GCCTCCGGCGCAGTTTTTTG	0
OA_J473521_077296	180	125	179	161.3333333	7.92e-06	7.06e-06	8.47e-06	125	122	5.98e-06	6.44e-06	7.82e-06	6.21e-06	6.14e-06	0.7854	-0.348501289	0.044396226	GAAAGTGTACCTCGCTTCTGGTTTTAGAGC	GAAAGTGTACCTCGCTTCTG	0
OA_J473521_094317	374	331	381	362	1.65e-05	1.87e-05	1.8e-05	292	269	1.4e-05	1.42e-05	1.77e-05	1.41e-05	1.39e-05	0.7854	-0.348498482	0.028405122	CCACGATGTTATGGCGTTTCGTTTTAGAGC	CCACGATGTTATGGCGTTTC	0
OA_J473521_071168	113	92	119	108	4.97e-06	5.19e-06	5.63e-06	91	76	4.35e-06	4.01e-06	5.26e-06	4.18e-06	4.13e-06	0.78544	-0.348422363	0.026575912	CGACAGCAAGCTGGCGGAACGTTTTAGAGC	CGACAGCAAGCTGGCGGAAC	0
OA_J473521_027072	315	259	306	293.3333333	1.39e-05	1.46e-05	1.45e-05	236	217	1.13e-05	1.15e-05	1.43e-05	1.14e-05	1.12e-05	0.78548	-0.348354693	0.002754777	CAGCGCCAGTGCGATCAGGAGTTTTAGAGC	CAGCGCCAGTGCGATCAGGA	0
OA_J473521_112633	340	264	315	306.3333333	1.5e-05	1.49e-05	1.49e-05	243	229	1.16e-05	1.21e-05	1.49e-05	1.19e-05	1.17e-05	0.78552	-0.34827746	0.047556311	GTGCTCAGATCTCGCTTGCCGTTTTAGAGC	GTGCTCAGATCTCGCTTGCC	0
OA_J473521_056248	595	435	524	518	2.62e-05	2.46e-05	2.48e-05	401	395	1.92e-05	2.09e-05	2.52e-05	2e-05	1.98e-05	0.78554	-0.348239286	0.046345356	TCAGACGACACCGTTGCTGTGTTTTAGAGC	TCAGACGACACCGTTGCTGT	0
OA_J473521_057804	147	118	122	129	6.47e-06	6.66e-06	5.77e-06	110	90	5.26e-06	4.75e-06	6.3e-06	5e-06	4.95e-06	0.78557	-0.348189185	0.044776483	GAAATTCGCGCCCCGGTGAGGTTTTAGAGC	GAAATTCGCGCCCCGGTGAG	0
OA_J473521_000517	361	332	349	347.3333333	1.59e-05	1.87e-05	1.65e-05	290	250	1.39e-05	1.32e-05	1.7e-05	1.35e-05	1.34e-05	0.78557	-0.348181906	0.042126812	GCAACAGCATACGTTCGACCGTTTTAGAGC	GCAACAGCATACGTTCGACC	0
OA_J473521_055854	144	107	144	131.6666667	6.34e-06	6.04e-06	6.81e-06	111	92	5.31e-06	4.86e-06	6.4e-06	5.08e-06	5.02e-06	0.7856	-0.348127489	0.032079361	CAGTTGCATGTATGGTAATGGTTTTAGAGC	CAGTTGCATGTATGGTAATG	0
OA_J473521_030433	605	491	559	551.6666667	2.66e-05	2.77e-05	2.64e-05	441	411	2.11e-05	2.17e-05	2.69e-05	2.14e-05	2.12e-05	0.78564	-0.348066462	0.001642927	TGACGGTGTGTGTTGCTGTGGTTTTAGAGC	TGACGGTGTGTGTTGCTGTG	0
OA_J473521_074045	107	76	90	91	4.71e-06	4.29e-06	4.26e-06	74	66	3.54e-06	3.48e-06	4.42e-06	3.51e-06	3.47e-06	0.7857	-0.3479433	0.021681507	TGGGCCTACGGCATTCACGAGTTTTAGAGC	TGGGCCTACGGCATTCACGA	0
OA_J473521_037505	205	162	211	192.6666667	9.02e-06	9.15e-06	9.98e-06	164	134	7.84e-06	7.07e-06	9.38e-06	7.46e-06	7.37e-06	0.78578	-0.347805645	0.049806759	ATGCCGCCGTGGGAAGGGGGGTTTTAGAGC	ATGCCGCCGTGGGAAGGGGG	0
OA_J473521_106097	106	83	108	99	4.66e-06	4.69e-06	5.11e-06	83	70	3.97e-06	3.7e-06	4.82e-06	3.83e-06	3.79e-06	0.78588	-0.347611785	0.018772488	TCTGTTTGAAGCCGGTGGCGGTTTTAGAGC	TCTGTTTGAAGCCGGTGGCG	0
OA_J473521_043631	176	133	170	159.6666667	7.74e-06	7.51e-06	8.04e-06	129	117	6.17e-06	6.18e-06	7.77e-06	6.17e-06	6.1e-06	0.78589	-0.347600198	0.009162245	CGGTATCATCAGCAACTACCGTTTTAGAGC	CGGTATCATCAGCAACTACC	0
OA_J473521_116901	300	234	293	275.6666667	1.32e-05	1.32e-05	1.39e-05	232	194	1.11e-05	1.02e-05	1.34e-05	1.07e-05	1.05e-05	0.78589	-0.347592891	0.049535392	ACACCATGGAACCACTGGAGGTTTTAGAGC	ACACCATGGAACCACTGGAG	0
OA_J473521_094105	257	190	205	217.3333333	1.13e-05	1.07e-05	9.7e-06	167	167	7.98e-06	8.82e-06	1.06e-05	8.4e-06	8.31e-06	0.78591	-0.347571832	0.0440033	GATCCGGCATCGGGATGAAGGTTTTAGAGC	GATCCGGCATCGGGATGAAG	0
OA_J473521_047435	224	168	210	200.6666667	9.86e-06	9.49e-06	9.93e-06	160	149	7.65e-06	7.87e-06	9.76e-06	7.76e-06	7.67e-06	0.78592	-0.347549676	0.001512105	ATCGCAATGAATAGCTGGTCGTTTTAGAGC	ATCGCAATGAATAGCTGGTC	0
OA_J473521_078988	593	456	564	537.6666667	2.61e-05	2.57e-05	2.67e-05	427	401	2.04e-05	2.12e-05	2.62e-05	2.08e-05	2.06e-05	0.78595	-0.347485958	0.006253725	GTTAGGTGCGCTGCGTCTGGGTTTTAGAGC	GTTAGGTGCGCTGCGTCTGG	0
OA_J473521_032077	339	248	296	294.3333333	1.49e-05	1.4e-05	1.4e-05	235	218	1.12e-05	1.15e-05	1.43e-05	1.14e-05	1.12e-05	0.78597	-0.347452746	0.004795551	GGTGCGATCCTCGGTGGTATGTTTTAGAGC	GGTGCGATCCTCGGTGGTAT	0
OA_J473521_046624	536	403	452	463.6666667	2.36e-05	2.28e-05	2.14e-05	368	347	1.76e-05	1.83e-05	2.26e-05	1.8e-05	1.78e-05	0.786	-0.347404109	0.00914241	GCTGCCTCAATGGTGGTGGTGTTTTAGAGC	GCTGCCTCAATGGTGGTGGT	0
OA_J473521_066412	402	311	398	370.3333333	1.77e-05	1.76e-05	1.88e-05	294	277	1.41e-05	1.46e-05	1.8e-05	1.43e-05	1.42e-05	0.78601	-0.347371934	0.004745414	CTGTCACCGCCTCCACCTGAGTTTTAGAGC	CTGTCACCGCCTCCACCTGA	0
OA_J473521_011266	162	134	161	152.3333333	7.13e-06	7.57e-06	7.62e-06	127	109	6.07e-06	5.75e-06	7.44e-06	5.91e-06	5.85e-06	0.78604	-0.347324225	0.009454843	GCCGCCGCCCATCAGGCCATGTTTTAGAGC	GCCGCCGCCCATCAGGCCAT	0
OA_J473521_044853	393	276	321	330	1.73e-05	1.56e-05	1.52e-05	279	230	1.33e-05	1.21e-05	1.6e-05	1.27e-05	1.26e-05	0.78607	-0.34726443	0.037699637	GGTCGCCACGGTCGCGGCGGGTTTTAGAGC	GGTCGCCACGGTCGCGGCGG	0
OA_J473521_067207	297	238	280	271.6666667	1.31e-05	1.34e-05	1.32e-05	215	204	1.03e-05	1.08e-05	1.32e-05	1.05e-05	1.04e-05	0.78608	-0.347245358	0.032484994	GTACGGCGTTGGGTTATTGAGTTTTAGAGC	GTACGGCGTTGGGTTATTGA	0
OA_J473521_111378	325	217	305	282.3333333	1.43e-05	1.23e-05	1.44e-05	234	200	1.12e-05	1.06e-05	1.37e-05	1.09e-05	1.08e-05	0.7861	-0.347213402	0.041178984	CTGGCGGATACTGGCGTACTGTTTTAGAGC	CTGGCGGATACTGGCGTACT	0
OA_J473521_071718	105	93	98	98.66666667	4.62e-06	5.25e-06	4.64e-06	78	75	3.73e-06	3.96e-06	4.84e-06	3.84e-06	3.8e-06	0.78611	-0.347194173	0.027065175	TATCACCCCTATGAGCCCGTGTTTTAGAGC	TATCACCCCTATGAGCCCGT	0
OA_J473521_060086	241	209	226	225.3333333	1.06e-05	1.18e-05	1.07e-05	177	172	8.46e-06	9.08e-06	1.1e-05	8.77e-06	8.67e-06	0.78617	-0.347089622	0.020222268	CCGATAGCGGATGGCGGCGAGTTTTAGAGC	CCGATAGCGGATGGCGGCGA	0
OA_J473521_056396	170	123	176	156.3333333	7.48e-06	6.95e-06	8.33e-06	122	118	5.83e-06	6.23e-06	7.59e-06	6.03e-06	5.96e-06	0.78618	-0.347073653	0.045478012	CGTCTGAAAGGACATGTCGCGTTTTAGAGC	CGTCTGAAAGGACATGTCGC	0
OA_J473521_052601	146	102	135	127.6666667	6.42e-06	5.76e-06	6.39e-06	101	95	4.83e-06	5.02e-06	6.19e-06	4.92e-06	4.87e-06	0.78621	-0.347010404	0.01718622	AGCGTGACGCTGTCGTCCTCGTTTTAGAGC	AGCGTGACGCTGTCGTCCTC	0
OA_J473521_097905	321	292	329	314	1.41e-05	1.65e-05	1.56e-05	267	222	1.28e-05	1.17e-05	1.54e-05	1.22e-05	1.21e-05	0.78625	-0.346943906	0.035911092	GCATCAGGCCCAGCAGGTTGGTTTTAGAGC	GCATCAGGCCCAGCAGGTTG	0
OA_J473521_006372	615	434	495	514.6666667	2.71e-05	2.45e-05	2.34e-05	414	378	1.98e-05	2e-05	2.5e-05	1.99e-05	1.97e-05	0.78629	-0.346857855	0.041014364	GCTCACCGGCCGTTTTCTGCGTTTTAGAGC	GCTCACCGGCCGTTTTCTGC	0
OA_J473521_086762	131	91	128	116.6666667	5.76e-06	5.14e-06	6.06e-06	92	87	4.4e-06	4.59e-06	5.65e-06	4.5e-06	4.45e-06	0.78634	-0.346778355	0.039102582	CTTCTGGAGAGCGAACTGTTGTTTTAGAGC	CTTCTGGAGAGCGAACTGTT	0
OA_J473521_114584	231	187	252	223.3333333	1.02e-05	1.06e-05	1.19e-05	188	158	8.99e-06	8.34e-06	1.09e-05	8.66e-06	8.57e-06	0.78635	-0.346751182	0.037719834	CGGCAGTGAAAACGGTTAAGGTTTTAGAGC	CGGCAGTGAAAACGGTTAAG	0
OA_J473521_111470	36	33	37	35.33333333	1.58e-06	1.86e-06	1.75e-06	30	25	1.43e-06	1.32e-06	1.73e-06	1.38e-06	1.36e-06	0.78639	-0.346687304	0.036794947	ATTACGCGTTTCTGAATACAGTTTTAGAGC	ATTACGCGTTTCTGAATACA	0
OA_J473521_073761	67	56	67	63.33333333	2.95e-06	3.16e-06	3.17e-06	51	47	2.44e-06	2.48e-06	3.09e-06	2.46e-06	2.43e-06	0.78646	-0.346546943	0.0085751	CGAAAATCTGTATGGAGCTGGTTTTAGAGC	CGAAAATCTGTATGGAGCTG	0
OA_J473521_109140	194	141	159	164.6666667	8.54e-06	7.96e-06	7.52e-06	135	119	6.45e-06	6.28e-06	8.01e-06	6.37e-06	6.3e-06	0.78652	-0.34644533	0.023746558	GCTGCGCAATGATGTAGCCAGTTTTAGAGC	GCTGCGCAATGATGTAGCCA	0
OA_J473521_055223	272	204	235	237	1.2e-05	1.15e-05	1.11e-05	186	179	8.89e-06	9.45e-06	1.15e-05	9.17e-06	9.07e-06	0.78661	-0.346282178	0.0145694	AGCGATGGGACTGCCGCTGCGTTTTAGAGC	AGCGATGGGACTGCCGCTGC	0
OA_J473521_044110	135	93	110	112.6666667	5.94e-06	5.25e-06	5.2e-06	88	85	4.21e-06	4.49e-06	5.46e-06	4.35e-06	4.3e-06	0.78661	-0.346270836	0.028515067	ATTCCACCATCTGCGAGGTCGTTTTAGAGC	ATTCCACCATCTGCGAGGTC	0
OA_J473521_099483	310	243	255	269.3333333	1.36e-05	1.37e-05	1.21e-05	224	193	1.07e-05	1.02e-05	1.31e-05	1.04e-05	1.03e-05	0.78663	-0.346249768	0.024485153	GAAGTGGCGCACAAACTGACGTTTTAGAGC	GAAGTGGCGCACAAACTGAC	0
OA_J473521_063124	384	310	379	357.6666667	1.69e-05	1.75e-05	1.79e-05	300	254	1.43e-05	1.34e-05	1.74e-05	1.39e-05	1.37e-05	0.78664	-0.346230459	0.028489558	CGCCAGCAGCAGTCCACCGGGTTTTAGAGC	CGCCAGCAGCAGTCCACCGG	0
OA_J473521_095039	234	194	248	225.3333333	1.03e-05	1.1e-05	1.17e-05	182	167	8.7e-06	8.82e-06	1.1e-05	8.76e-06	8.66e-06	0.78665	-0.346200112	0.030289046	CATCTCGCCTTCTCTGCCCCGTTTTAGAGC	CATCTCGCCTTCTCTGCCCC	0
OA_J473521_051712	397	340	401	379.3333333	1.75e-05	1.92e-05	1.9e-05	318	271	1.52e-05	1.43e-05	1.85e-05	1.48e-05	1.46e-05	0.78666	-0.346182807	0.013265738	GCCGGATCAGCTGCCGGAGCGTTTTAGAGC	GCCGGATCAGCTGCCGGAGC	0
OA_J473521_051662	151	131	150	144	6.64e-06	7.4e-06	7.1e-06	123	101	5.88e-06	5.33e-06	7.05e-06	5.61e-06	5.54e-06	0.78667	-0.346177584	0.044972997	CTGCATACTGAACCACGGAAGTTTTAGAGC	CTGCATACTGAACCACGGAA	0
OA_J473521_110072	60	43	57	53.33333333	2.64e-06	2.43e-06	2.7e-06	42	40	2.01e-06	2.11e-06	2.59e-06	2.06e-06	2.04e-06	0.78674	-0.346039041	0.012111615	TGCCTGTGCGCGGGAAAATCGTTTTAGAGC	TGCCTGTGCGCGGGAAAATC	0
OA_J473521_048847	337	253	278	289.3333333	1.48e-05	1.43e-05	1.32e-05	235	212	1.12e-05	1.12e-05	1.41e-05	1.12e-05	1.11e-05	0.78675	-0.346017257	0.02806336	CGCTTTTCCCCGTGCCCCACGTTTTAGAGC	CGCTTTTCCCCGTGCCCCAC	0
OA_J473521_055061	338	253	306	299	1.49e-05	1.43e-05	1.45e-05	248	214	1.19e-05	1.13e-05	1.45e-05	1.16e-05	1.14e-05	0.78679	-0.345947863	0.017675928	TGCCATCGGCGTGGTGGCGCGTTTTAGAGC	TGCCATCGGCGTGGTGGCGC	0
OA_J473521_117984	430	304	389	374.3333333	1.89e-05	1.72e-05	1.84e-05	298	278	1.42e-05	1.47e-05	1.82e-05	1.45e-05	1.43e-05	0.78681	-0.345915693	0.010292219	GGCACGTTCAACTTGTTCAGGTTTTAGAGC	GGCACGTTCAACTTGTTCAG	0
OA_J473521_007654	256	219	253	242.6666667	1.13e-05	1.24e-05	1.2e-05	190	186	9.08e-06	9.82e-06	1.19e-05	9.45e-06	9.35e-06	0.78683	-0.345880841	0.025325278	CGAAATGGCGTATGTGAATGGTTTTAGAGC	CGAAATGGCGTATGTGAATG	0
OA_J473521_090726	257	174	218	216.3333333	1.13e-05	9.83e-06	1.03e-05	169	163	8.08e-06	8.6e-06	1.05e-05	8.34e-06	8.25e-06	0.78684	-0.345859259	0.025369613	CGCCTGGTGGTGGATATAGGGTTTTAGAGC	CGCCTGGTGGTGGATATAGG	0
OA_J473521_022283	327	260	281	289.3333333	1.44e-05	1.47e-05	1.33e-05	234	214	1.12e-05	1.13e-05	1.41e-05	1.12e-05	1.11e-05	0.78689	-0.345773723	0.019714729	ACCGCCAGGTTCTGAATGTGGTTTTAGAGC	ACCGCCAGGTTCTGAATGTG	0
OA_J473521_095755	150	126	152	142.6666667	6.6e-06	7.11e-06	7.19e-06	116	105	5.55e-06	5.54e-06	6.97e-06	5.54e-06	5.48e-06	0.78692	-0.345718048	0.016481321	GCTTGGTGGGCCAAACCCGGGTTTTAGAGC	GCTTGGTGGGCCAAACCCGG	0
OA_J473521_001088	50	42	53	48.33333333	2.2e-06	2.37e-06	2.51e-06	41	34	1.96e-06	1.79e-06	2.36e-06	1.88e-06	1.86e-06	0.78695	-0.34564703	0.032597744	TTCCAATCGTGGATATTCTTGTTTTAGAGC	TTCCAATCGTGGATATTCTT	0
OA_J473521_110753	138	104	113	118.3333333	6.07e-06	5.87e-06	5.35e-06	98	85	4.68e-06	4.49e-06	5.76e-06	4.59e-06	4.53e-06	0.78696	-0.345638214	0.020448065	CACAGTCAGGCGTGGAATATGTTTTAGAGC	CACAGTCAGGCGTGGAATAT	0
OA_J473521_113853	230	190	212	210.6666667	1.01e-05	1.07e-05	1e-05	169	157	8.08e-06	8.29e-06	1.03e-05	8.18e-06	8.09e-06	0.78696	-0.345637611	0.003982079	TCGCTTAATCGCATCCGCAGGTTTTAGAGC	TCGCTTAATCGCATCCGCAG	0
OA_J473521_051305	236	196	218	216.6666667	1.04e-05	1.11e-05	1.03e-05	174	162	8.32e-06	8.55e-06	1.06e-05	8.43e-06	8.34e-06	0.78697	-0.345627176	0.006241295	GCTATTATGACCCGCTGCTGGTTTTAGAGC	GCTATTATGACCCGCTGCTG	0
OA_J473521_005093	262	192	244	232.6666667	1.15e-05	1.08e-05	1.15e-05	186	172	8.89e-06	9.08e-06	1.13e-05	8.99e-06	8.89e-06	0.78702	-0.345534361	0.005912428	CAACGTTTTCCAGCCGTGGCGTTTTAGAGC	CAACGTTTTCCAGCCGTGGC	0
OA_J473521_039138	134	96	131	120.3333333	5.9e-06	5.42e-06	6.2e-06	95	90	4.54e-06	4.75e-06	5.84e-06	4.65e-06	4.59e-06	0.78703	-0.345501148	0.02201845	TCAATACGTATTCAACCGTCGTTTTAGAGC	TCAATACGTATTCAACCGTC	0
OA_J473521_043135	502	407	484	464.3333333	2.21e-05	2.3e-05	2.29e-05	388	332	1.85e-05	1.75e-05	2.27e-05	1.8e-05	1.78e-05	0.78707	-0.345431738	0.02625463	CCATCAAACCGACCTGCACCGTTTTAGAGC	CCATCAAACCGACCTGCACC	0
OA_J473521_101321	474	355	406	411.6666667	2.09e-05	2e-05	1.92e-05	341	295	1.63e-05	1.56e-05	2e-05	1.59e-05	1.58e-05	0.78716	-0.345265581	0.006574396	GCCGTTATCGTGCTGCCCACGTTTTAGAGC	GCCGTTATCGTGCTGCCCAC	0
OA_J473521_082315	205	138	180	174.3333333	9.02e-06	7.79e-06	8.52e-06	142	126	6.79e-06	6.65e-06	8.44e-06	6.72e-06	6.65e-06	0.78716	-0.345265188	0.036454802	ACGGAACCCAGTTTCACGGTGTTTTAGAGC	ACGGAACCCAGTTTCACGGT	0
OA_J473521_012099	232	175	191	199.3333333	1.02e-05	9.88e-06	9.04e-06	161	147	7.7e-06	7.76e-06	9.71e-06	7.73e-06	7.64e-06	0.78722	-0.345154292	0.028844444	CCGCGAAGTTGAGCAAATGCGTTTTAGAGC	CCGCGAAGTTGAGCAAATGC	0
OA_J473521_015349	145	128	143	138.6666667	6.38e-06	7.23e-06	6.77e-06	118	98	5.64e-06	5.17e-06	6.79e-06	5.41e-06	5.35e-06	0.78728	-0.34504223	0.031214762	CGACCTTTCATACATACCACGTTTTAGAGC	CGACCTTTCATACATACCAC	0
OA_J473521_077935	101	86	103	96.66666667	4.44e-06	4.86e-06	4.87e-06	79	71	3.78e-06	3.75e-06	4.73e-06	3.76e-06	3.72e-06	0.7873	-0.345012648	0.019861733	CGGTAATGACCCAAAGTAACGTTTTAGAGC	CGGTAATGACCCAAAGTAAC	0
OA_J473521_090422	304	266	327	299	1.34e-05	1.5e-05	1.55e-05	245	219	1.17e-05	1.16e-05	1.46e-05	1.16e-05	1.15e-05	0.78733	-0.344954432	0.040814941	CTGCATACGCTGATTATGGTGTTTTAGAGC	CTGCATACGCTGATTATGGT	0
OA_J473521_003528	388	296	328	337.3333333	1.71e-05	1.67e-05	1.55e-05	269	252	1.29e-05	1.33e-05	1.64e-05	1.31e-05	1.29e-05	0.78734	-0.344949071	0.010042566	CATCCTCAACGGCTTGCGCGGTTTTAGAGC	CATCCTCAACGGCTTGCGCG	0
OA_J473521_054054	48	38	40	42	2.11e-06	2.15e-06	1.89e-06	33	32	1.58e-06	1.69e-06	2.05e-06	1.63e-06	1.62e-06	0.78737	-0.344894663	0.023538836	CGCAACGCTAAAAACAATTCGTTTTAGAGC	CGCAACGCTAAAAACAATTC	0
OA_J473521_092411	366	302	378	348.6666667	1.61e-05	1.71e-05	1.79e-05	289	252	1.38e-05	1.33e-05	1.7e-05	1.36e-05	1.34e-05	0.78739	-0.344845967	0.01138958	ACCCGACAAACCTTGTGGACGTTTTAGAGC	ACCCGACAAACCTTGTGGAC	0
OA_J473521_069327	108	71	98	92.33333333	4.75e-06	4.01e-06	4.64e-06	77	65	3.68e-06	3.43e-06	4.47e-06	3.56e-06	3.52e-06	0.7874	-0.34483248	0.043521189	CCCCAGCATATAAATCCAGTGTTTTAGAGC	CCCCAGCATATAAATCCAGT	0
OA_J473521_061120	300	246	267	271	1.32e-05	1.39e-05	1.26e-05	227	194	1.09e-05	1.02e-05	1.32e-05	1.05e-05	1.04e-05	0.78747	-0.344698412	0.011718316	GTCATGAACTGGCTCTGGACGTTTTAGAGC	GTCATGAACTGGCTCTGGAC	0
OA_J473521_101410	499	371	456	442	2.2e-05	2.09e-05	2.16e-05	371	312	1.77e-05	1.65e-05	2.15e-05	1.71e-05	1.69e-05	0.78751	-0.344635623	0.048254935	CCCGCAATTGTTGATTGGTGGTTTTAGAGC	CCCGCAATTGTTGATTGGTG	0
OA_J473521_023679	48	33	40	40.33333333	2.11e-06	1.86e-06	1.89e-06	32	30	1.53e-06	1.58e-06	1.95e-06	1.56e-06	1.54e-06	0.78751	-0.344630829	0.027980809	AGAGTTAAATTCGGGCAAGCGTTTTAGAGC	AGAGTTAAATTCGGGCAAGC	0
OA_J473521_050988	324	296	320	313.3333333	1.43e-05	1.67e-05	1.51e-05	248	239	1.19e-05	1.26e-05	1.54e-05	1.22e-05	1.21e-05	0.78751	-0.344625015	0.033780212	GCGCTCATCCTTACCTCCTGGTTTTAGAGC	GCGCTCATCCTTACCTCCTG	0
OA_J473521_018102	94	81	82	85.66666667	4.14e-06	4.57e-06	3.88e-06	68	65	3.25e-06	3.43e-06	4.2e-06	3.34e-06	3.3e-06	0.78755	-0.344548678	0.037580376	TGATGTTGCCATTGAAACCGGTTTTAGAGC	TGATGTTGCCATTGAAACCG	0
OA_J473521_006236	103	77	96	92	4.53e-06	4.35e-06	4.54e-06	74	68	3.54e-06	3.59e-06	4.47e-06	3.56e-06	3.52e-06	0.78757	-0.344527935	0.001762297	GTTTCACACAATATCCATGCGTTTTAGAGC	GTTTCACACAATATCCATGC	0
OA_J473521_076973	243	195	242	226.6666667	1.07e-05	1.1e-05	1.14e-05	187	164	8.94e-06	8.66e-06	1.1e-05	8.8e-06	8.7e-06	0.78761	-0.344446625	0.003390275	TTTCGGCGGTGGTCATCTGCGTTTTAGAGC	TTTCGGCGGTGGTCATCTGC	0
OA_J473521_048537	92	80	95	89	4.05e-06	4.52e-06	4.49e-06	70	68	3.35e-06	3.59e-06	4.35e-06	3.47e-06	3.43e-06	0.78764	-0.344398047	0.020721737	ATTGGCATACAGTGGATAGCGTTTTAGAGC	ATTGGCATACAGTGGATAGC	0
OA_J473521_047553	39	35	38	37.33333333	1.72e-06	1.98e-06	1.8e-06	29	29	1.39e-06	1.53e-06	1.83e-06	1.46e-06	1.44e-06	0.78766	-0.344349773	0.044098744	CAGTGTTTTTAAATCGCTTCGTTTTAGAGC	CAGTGTTTTTAAATCGCTTC	0
OA_J473521_083910	188	140	167	165	8.27e-06	7.91e-06	7.9e-06	135	120	6.45e-06	6.33e-06	8.03e-06	6.39e-06	6.32e-06	0.78768	-0.344321232	0.001864841	TTGTTAACCGCTGGCTTGTTGTTTTAGAGC	TTGTTAACCGCTGGCTTGTT	0
OA_J473521_118484	179	138	185	167.3333333	7.88e-06	7.79e-06	8.75e-06	131	127	6.26e-06	6.7e-06	8.14e-06	6.48e-06	6.41e-06	0.78769	-0.344306202	0.022124398	CAAATGGGCGTGAACCGCGAGTTTTAGAGC	CAAATGGGCGTGAACCGCGA	0
OA_J473521_019488	256	176	222	218	1.13e-05	9.94e-06	1.05e-05	170	165	8.13e-06	8.71e-06	1.06e-05	8.42e-06	8.32e-06	0.78769	-0.344302599	0.021199233	GCGGTAGAAGTGCTGGGCCTGTTTTAGAGC	GCGGTAGAAGTGCTGGGCCT	0
OA_J473521_047769	66	61	72	66.33333333	2.9e-06	3.44e-06	3.41e-06	52	51	2.49e-06	2.69e-06	3.25e-06	2.59e-06	2.56e-06	0.78776	-0.344173235	0.048084871	TCCTACGGCTGGCGTTCAAAGTTTTAGAGC	TCCTACGGCTGGCGTTCAAA	0
OA_J473521_000208	238	189	214	213.6666667	1.05e-05	1.07e-05	1.01e-05	171	160	8.17e-06	8.45e-06	1.04e-05	8.31e-06	8.22e-06	0.78778	-0.344141676	0.002415444	CATTGACTTCGGTACAGGTGGTTTTAGAGC	CATTGACTTCGGTACAGGTG	0
OA_J473521_044782	127	92	117	112	5.59e-06	5.19e-06	5.54e-06	94	79	4.49e-06	4.17e-06	5.44e-06	4.33e-06	4.28e-06	0.78781	-0.344089514	0.027209462	ACTTCTGGTGTGTTGTTGATGTTTTAGAGC	ACTTCTGGTGTGTTGTTGAT	0
OA_J473521_087110	212	177	203	197.3333333	9.33e-06	9.99e-06	9.6e-06	159	147	7.6e-06	7.76e-06	9.64e-06	7.68e-06	7.6e-06	0.78783	-0.344040197	0.004464963	TGCCGATTGAACTTAGCGTTGTTTTAGAGC	TGCCGATTGAACTTAGCGTT	0
OA_J473521_035982	121	104	125	116.6666667	5.32e-06	5.87e-06	5.91e-06	94	87	4.49e-06	4.59e-06	5.7e-06	4.54e-06	4.49e-06	0.78784	-0.34402853	0.020391973	ACGGACCGCCCTGACCACCAGTTTTAGAGC	ACGGACCGCCCTGACCACCA	0
OA_J473521_027271	99	74	91	88	4.36e-06	4.18e-06	4.31e-06	72	64	3.44e-06	3.38e-06	4.28e-06	3.41e-06	3.37e-06	0.78786	-0.343988382	0.000829504	ACGTACCTCCAACAACCAGAGTTTTAGAGC	ACGTACCTCCAACAACCAGA	0
OA_J473521_005859	129	100	122	117	5.68e-06	5.65e-06	5.77e-06	95	86	4.54e-06	4.54e-06	5.7e-06	4.54e-06	4.49e-06	0.78786	-0.343982904	0.001015125	CTGATTAAGAGGCCGTATGCGTTTTAGAGC	CTGATTAAGAGGCCGTATGC	0
OA_J473521_083823	246	196	238	226.6666667	1.08e-05	1.11e-05	1.13e-05	181	170	8.65e-06	8.97e-06	1.11e-05	8.81e-06	8.72e-06	0.78794	-0.343845805	0.005748958	CGTGCACGATATTCTCTGCTGTTTTAGAGC	CGTGCACGATATTCTCTGCT	0
OA_J473521_000312	84	72	83	79.66666667	3.7e-06	4.07e-06	3.93e-06	67	57	3.2e-06	3.01e-06	3.9e-06	3.11e-06	3.07e-06	0.78805	-0.343647655	0.013985607	CATCGATGTAATCTTCTCATGTTTTAGAGC	CATCGATGTAATCTTCTCAT	0
OA_J473521_029995	287	236	267	263.3333333	1.26e-05	1.33e-05	1.26e-05	211	197	1.01e-05	1.04e-05	1.29e-05	1.02e-05	1.01e-05	0.78808	-0.343580971	0.002424671	TCTCAACATACGCAACCTGGGTTTTAGAGC	TCTCAACATACGCAACCTGG	0
OA_J473521_083569	132	100	134	122	5.81e-06	5.65e-06	6.34e-06	94	94	4.49e-06	4.96e-06	5.93e-06	4.73e-06	4.68e-06	0.78811	-0.343540136	0.044402399	TAACCATTGTTCCCTTCTTCGTTTTAGAGC	TAACCATTGTTCCCTTCTTC	0
OA_J473521_034777	287	224	307	272.6666667	1.26e-05	1.26e-05	1.45e-05	232	190	1.11e-05	1e-05	1.33e-05	1.06e-05	1.04e-05	0.78812	-0.343515145	0.049342677	TCCCAGGGCACCGTGTGTGCGTTTTAGAGC	TCCCAGGGCACCGTGTGTGC	0
OA_J473521_071982	334	244	305	294.3333333	1.47e-05	1.38e-05	1.44e-05	243	212	1.16e-05	1.12e-05	1.43e-05	1.14e-05	1.13e-05	0.78816	-0.343447669	0.003557822	TGGCCGCCACGTTCAGGCGCGTTTTAGAGC	TGGCCGCCACGTTCAGGCGC	0
OA_J473521_110133	107	97	104	102.6666667	4.71e-06	5.48e-06	4.92e-06	84	76	4.02e-06	4.01e-06	5.04e-06	4.01e-06	3.97e-06	0.78816	-0.343438419	0.047169576	GCAGATATTTATCGGTAAGGGTTTTAGAGC	GCAGATATTTATCGGTAAGG	0
OA_J473521_102999	64	49	54	55.66666667	2.82e-06	2.77e-06	2.55e-06	43	43	2.06e-06	2.27e-06	2.71e-06	2.16e-06	2.14e-06	0.78817	-0.343416684	0.049671734	ATCGAGAATATTTTGCCACGGTTTTAGAGC	ATCGAGAATATTTTGCCACG	0
OA_J473521_048955	132	96	114	114	5.81e-06	5.42e-06	5.39e-06	92	84	4.4e-06	4.43e-06	5.54e-06	4.42e-06	4.37e-06	0.78823	-0.343308821	0.012707219	CATATTCTCCGGCACCGTTCGTTTTAGAGC	CATATTCTCCGGCACCGTTC	0
OA_J473521_119254	454	336	406	398.6666667	2e-05	1.9e-05	1.92e-05	321	295	1.53e-05	1.56e-05	1.94e-05	1.55e-05	1.53e-05	0.78823	-0.343303356	0.002516774	CGACCACCGAGTTACCGAACGTTTTAGAGC	CGACCACCGAGTTACCGAAC	0
OA_J473521_056751	107	79	88	91.33333333	4.71e-06	4.46e-06	4.16e-06	72	69	3.44e-06	3.64e-06	4.44e-06	3.54e-06	3.5e-06	0.78827	-0.343234988	0.01728546	CGGATCCCACTGTTAGTGGGGTTTTAGAGC	CGGATCCCACTGTTAGTGGG	0
OA_J473521_059774	111	77	90	92.66666667	4.88e-06	4.35e-06	4.26e-06	76	67	3.63e-06	3.54e-06	4.5e-06	3.58e-06	3.55e-06	0.7883	-0.343177888	0.036684859	CAGCAAAATCAAAGGCCAGCGTTTTAGAGC	CAGCAAAATCAAAGGCCAGC	0
OA_J473521_040436	314	232	288	278	1.38e-05	1.31e-05	1.36e-05	221	208	1.06e-05	1.1e-05	1.35e-05	1.08e-05	1.07e-05	0.78831	-0.343170195	0.004018869	ATCGGCACGGGATGCGGCGCGTTTTAGAGC	ATCGGCACGGGATGCGGCGC	0
OA_J473521_117541	62	48	67	59	2.73e-06	2.71e-06	3.17e-06	46	45	2.2e-06	2.38e-06	2.87e-06	2.29e-06	2.26e-06	0.78832	-0.343147837	0.046196117	CTGGGTTTGGTAAAGACAAGGTTTTAGAGC	CTGGGTTTGGTAAAGACAAG	0
OA_J473521_089099	159	125	150	144.6666667	7e-06	7.06e-06	7.1e-06	117	107	5.59e-06	5.65e-06	7.05e-06	5.62e-06	5.56e-06	0.78834	-0.343116028	9.52248e-05	GTACTAAGGCAATTGATGTGGTTTTAGAGC	GTACTAAGGCAATTGATGTG	0
OA_J473521_038549	106	87	99	97.33333333	4.66e-06	4.91e-06	4.68e-06	79	72	3.78e-06	3.8e-06	4.75e-06	3.79e-06	3.75e-06	0.78835	-0.343100344	0.005714438	GGACGATTCAGGAGTACAATGTTTTAGAGC	GGACGATTCAGGAGTACAAT	0
OA_J473521_109274	193	157	195	181.6666667	8.49e-06	8.87e-06	9.23e-06	141	140	6.74e-06	7.39e-06	8.86e-06	7.07e-06	6.99e-06	0.78839	-0.343017685	0.049943492	ACGTAATCGTCAGTCGTTGAGTTTTAGAGC	ACGTAATCGTCAGTCGTTGA	0
OA_J473521_014604	239	188	233	220	1.05e-05	1.06e-05	1.1e-05	184	157	8.8e-06	8.29e-06	1.07e-05	8.54e-06	8.45e-06	0.7885	-0.342823864	0.024969872	CCAGGGAACACGGCTGGCGCGTTTTAGAGC	CCAGGGAACACGGCTGGCGC	0
OA_J473521_080654	163	137	155	151.6666667	7.17e-06	7.74e-06	7.33e-06	127	109	6.07e-06	5.75e-06	7.41e-06	5.91e-06	5.85e-06	0.78854	-0.342749744	0.009405506	GATTCGCCAGCAGCTGAAGCGTTTTAGAGC	GATTCGCCAGCAGCTGAAGC	0
OA_J473521_030416	57	48	59	54.66666667	2.51e-06	2.71e-06	2.79e-06	46	39	2.2e-06	2.06e-06	2.67e-06	2.13e-06	2.11e-06	0.78856	-0.342700552	0.016910912	TCAGTTCATCCAGTTTTTTCGTTTTAGAGC	TCAGTTCATCCAGTTTTTTC	0
OA_J473521_079762	227	184	247	219.3333333	9.99e-06	1.04e-05	1.17e-05	180	160	8.6e-06	8.45e-06	1.07e-05	8.53e-06	8.43e-06	0.78859	-0.342647424	0.048517121	AGGGAAGCATTCAGTTCGCGGTTTTAGAGC	AGGGAAGCATTCAGTTCGCG	0
OA_J473521_077362	134	91	127	117.3333333	5.9e-06	5.14e-06	6.01e-06	99	82	4.73e-06	4.33e-06	5.68e-06	4.53e-06	4.48e-06	0.78861	-0.342622691	0.0428209	CCATTTTCTTCACCATTTCCGTTTTAGAGC	CCATTTTCTTCACCATTTCC	0
OA_J473521_024462	334	260	330	308	1.47e-05	1.47e-05	1.56e-05	251	226	1.2e-05	1.19e-05	1.5e-05	1.2e-05	1.18e-05	0.78865	-0.342539059	0.009243571	GGCGACACTGACCGATAAGCGTTTTAGAGC	GGCGACACTGACCGATAAGC	0
OA_J473521_014627	566	464	561	530.3333333	2.49e-05	2.62e-05	2.65e-05	434	389	2.07e-05	2.05e-05	2.59e-05	2.06e-05	2.04e-05	0.78867	-0.342500429	0.006969997	CCCCGGTTAACGGCCTGCGGGTTTTAGAGC	CCCCGGTTAACGGCCTGCGG	0
OA_J473521_101740	218	185	217	206.6666667	9.59e-06	1.04e-05	1.03e-05	172	149	8.22e-06	7.87e-06	1.01e-05	8.04e-06	7.95e-06	0.78869	-0.342470807	0.006926842	GTGGATCATTCGCCGGATTAGTTTTAGAGC	GTGGATCATTCGCCGGATTA	0
OA_J473521_000022	180	143	195	172.6666667	7.92e-06	8.07e-06	9.23e-06	138	129	6.6e-06	6.81e-06	8.41e-06	6.7e-06	6.63e-06	0.78869	-0.342462628	0.04678714	CAGCTTCGGGGCGCAGGACGGTTTTAGAGC	CAGCTTCGGGGCGCAGGACG	0
OA_J473521_002299	134	115	119	122.6666667	5.9e-06	6.49e-06	5.63e-06	101	90	4.83e-06	4.75e-06	6.01e-06	4.79e-06	4.74e-06	0.78873	-0.342404156	0.03847795	AAGGAGCGTCTGAATCGTCTGTTTTAGAGC	AAGGAGCGTCTGAATCGTCT	0
OA_J473521_030363	261	189	244	231.3333333	1.15e-05	1.07e-05	1.15e-05	183	174	8.75e-06	9.19e-06	1.12e-05	8.97e-06	8.87e-06	0.78873	-0.342393117	0.007688631	GGTTTGGTCGCGTACTCGGCGTTTTAGAGC	GGTTTGGTCGCGTACTCGGC	0
OA_J473521_108752	234	213	240	229	1.03e-05	1.2e-05	1.14e-05	191	166	9.13e-06	8.76e-06	1.12e-05	8.95e-06	8.85e-06	0.78879	-0.342295152	0.033623637	GGCTTCCTGGTGATGGCTGCGTTTTAGAGC	GGCTTCCTGGTGATGGCTGC	0
OA_J473521_066754	234	175	209	206	1.03e-05	9.88e-06	9.89e-06	171	148	8.17e-06	7.81e-06	1e-05	7.99e-06	7.9e-06	0.78883	-0.342215068	0.010009273	GAGGATCAACCGCCGCGCCCGTTTTAGAGC	GAGGATCAACCGCCGCGCCC	0
OA_J473521_057242	181	152	179	170.6666667	7.96e-06	8.58e-06	8.47e-06	138	127	6.6e-06	6.7e-06	8.34e-06	6.65e-06	6.58e-06	0.78883	-0.342208041	0.008528726	GGAGAAGTCAACGTAACGGCGTTTTAGAGC	GGAGAAGTCAACGTAACGGC	0
OA_J473521_096436	158	129	134	140.3333333	6.95e-06	7.28e-06	6.34e-06	114	104	5.45e-06	5.49e-06	6.86e-06	5.47e-06	5.41e-06	0.78884	-0.342187425	0.036655454	CACTTTGGGCTTCGCTGGGTGTTTTAGAGC	CACTTTGGGCTTCGCTGGGT	0
OA_J473521_022207	96	81	86	87.66666667	4.22e-06	4.57e-06	4.07e-06	68	68	3.25e-06	3.59e-06	4.29e-06	3.42e-06	3.38e-06	0.78886	-0.342163325	0.045202859	CAGTCGTTAGAAACGCCGCCGTTTTAGAGC	CAGTCGTTAGAAACGCCGCC	0
OA_J473521_088164	172	139	142	151	7.57e-06	7.85e-06	6.72e-06	127	108	6.07e-06	5.7e-06	7.38e-06	5.89e-06	5.82e-06	0.78889	-0.3421104	0.033631724	CCCGAGGTCGCCGTTTTCATGTTTTAGAGC	CCCGAGGTCGCCGTTTTCAT	0
OA_J473521_027345	267	211	246	241.3333333	1.17e-05	1.19e-05	1.16e-05	196	178	9.37e-06	9.4e-06	1.18e-05	9.38e-06	9.28e-06	0.7889	-0.342092232	0.000740878	CAAAGGCCGACTGGAGTTCAGTTTTAGAGC	CAAAGGCCGACTGGAGTTCA	0
OA_J473521_071603	164	124	171	153	7.22e-06	7e-06	8.09e-06	130	107	6.21e-06	5.65e-06	7.44e-06	5.93e-06	5.87e-06	0.7889	-0.342081831	0.043319883	TAACAGGCATCTTCACAACGGTTTTAGAGC	TAACAGGCATCTTCACAACG	0
OA_J473521_021483	200	142	167	169.6666667	8.8e-06	8.02e-06	7.9e-06	137	125	6.55e-06	6.6e-06	8.24e-06	6.57e-06	6.5e-06	0.78894	-0.342014285	0.026692311	AGTTCCTGCACCGTTAACTGGTTTTAGAGC	AGTTCCTGCACCGTTAACTG	0
OA_J473521_059655	228	164	208	200	1e-05	9.26e-06	9.84e-06	164	145	7.84e-06	7.65e-06	9.71e-06	7.75e-06	7.66e-06	0.78895	-0.342001192	0.007419857	TAACGTCATGCCACTTTCACGTTTTAGAGC	TAACGTCATGCCACTTTCAC	0
OA_J473521_039015	164	117	141	140.6666667	7.22e-06	6.61e-06	6.67e-06	111	106	5.31e-06	5.6e-06	6.83e-06	5.45e-06	5.39e-06	0.78899	-0.341923897	0.010648913	CCCAGTCTGGCGGCGGATCTGTTTTAGAGC	CCCAGTCTGGCGGCGGATCT	0
OA_J473521_044020	195	167	173	178.3333333	8.58e-06	9.43e-06	8.18e-06	149	129	7.12e-06	6.81e-06	8.73e-06	6.97e-06	6.89e-06	0.78899	-0.341918584	0.028404902	AGGCGCGCCAGTACGTTGAAGTTTTAGAGC	AGGCGCGCCAGTACGTTGAA	0
OA_J473521_097264	126	89	105	106.6666667	5.54e-06	5.03e-06	4.97e-06	89	76	4.25e-06	4.01e-06	5.18e-06	4.13e-06	4.09e-06	0.78901	-0.341886708	0.017565222	TCATCTTTATCTTTGCACCAGTTTTAGAGC	TCATCTTTATCTTTGCACCA	0
OA_J473521_092872	60	45	58	54.33333333	2.64e-06	2.54e-06	2.74e-06	44	40	2.1e-06	2.11e-06	2.64e-06	2.11e-06	2.08e-06	0.78904	-0.341822419	0.011636152	TTCAATCCGCCGAAAGTAGAGTTTTAGAGC	TTCAATCCGCCGAAAGTAGA	0
OA_J473521_000295	125	89	120	111.3333333	5.5e-06	5.03e-06	5.68e-06	92	80	4.4e-06	4.22e-06	5.4e-06	4.31e-06	4.26e-06	0.78906	-0.341800049	0.018634237	AGCCACCGATGAGCTGGCAAGTTTTAGAGC	AGCCACCGATGAGCTGGCAA	0
OA_J473521_116201	158	121	135	138	6.95e-06	6.83e-06	6.39e-06	114	100	5.45e-06	5.28e-06	6.72e-06	5.36e-06	5.3e-06	0.78907	-0.341781297	0.007473939	CCGCCTGGTGAAAGCATCATGTTTTAGAGC	CCGCCTGGTGAAAGCATCAT	0
OA_J473521_014294	496	357	410	421	2.18e-05	2.02e-05	1.94e-05	350	302	1.67e-05	1.59e-05	2.05e-05	1.63e-05	1.62e-05	0.7891	-0.341714975	0.016433971	CTGGCGGGATTCGGCGTGGAGTTTTAGAGC	CTGGCGGGATTCGGCGTGGA	0
OA_J473521_026928	60	40	50	50	2.64e-06	2.26e-06	2.37e-06	40	37	1.91e-06	1.95e-06	2.42e-06	1.93e-06	1.91e-06	0.78918	-0.341567656	0.045775417	TCAAAAATCGCCCGCCGATTGTTTTAGAGC	TCAAAAATCGCCCGCCGATT	0
OA_J473521_119935	307	240	268	271.6666667	1.35e-05	1.36e-05	1.27e-05	212	209	1.01e-05	1.1e-05	1.33e-05	1.06e-05	1.05e-05	0.78919	-0.341563078	0.043687473	GTGCCGGATGGCGAACATGCGTTTTAGAGC	GTGCCGGATGGCGAACATGC	0
OA_J473521_077054	139	124	145	136	6.12e-06	7e-06	6.86e-06	113	99	5.4e-06	5.23e-06	6.66e-06	5.31e-06	5.26e-06	0.78922	-0.341503162	0.03040656	ACTTCATCCACCGCATATGCGTTTTAGAGC	ACTTCATCCACCGCATATGC	0
OA_J473521_019269	357	264	313	311.3333333	1.57e-05	1.49e-05	1.48e-05	257	225	1.23e-05	1.19e-05	1.51e-05	1.21e-05	1.19e-05	0.78922	-0.341494875	0.003190079	GACGGATCGCTGCCGGACCGGTTTTAGAGC	GACGGATCGCTGCCGGACCG	0
OA_J473521_104529	200	163	186	183	8.8e-06	9.2e-06	8.8e-06	147	137	7.03e-06	7.23e-06	8.93e-06	7.13e-06	7.05e-06	0.78927	-0.341415866	0.001789917	TCCAGTCCCAGTCCATTGGAGTTTTAGAGC	TCCAGTCCCAGTCCATTGGA	0
OA_J473521_101168	152	137	149	146	6.69e-06	7.74e-06	7.05e-06	122	106	5.83e-06	5.6e-06	7.16e-06	5.71e-06	5.65e-06	0.78929	-0.341370728	0.03140074	CTGAAAAGTAGTCTGCCGGAGTTTTAGAGC	CTGAAAAGTAGTCTGCCGGA	0
OA_J473521_040476	210	164	175	183	9.24e-06	9.26e-06	8.28e-06	149	135	7.12e-06	7.13e-06	8.93e-06	7.12e-06	7.05e-06	0.78932	-0.341325333	0.030788666	GGCAGGTAGTAGAAGGCGTAGTTTTAGAGC	GGCAGGTAGTAGAAGGCGTA	0
OA_J473521_002794	232	182	239	217.6666667	1.02e-05	1.03e-05	1.13e-05	183	155	8.75e-06	8.18e-06	1.06e-05	8.47e-06	8.37e-06	0.78939	-0.341190838	0.018439739	GCGTCTCGTTAGTCTGGCGAGTTTTAGAGC	GCGTCTCGTTAGTCTGGCGA	0
OA_J473521_083739	192	165	201	186	8.45e-06	9.32e-06	9.51e-06	159	131	7.6e-06	6.92e-06	9.09e-06	7.26e-06	7.18e-06	0.78942	-0.34113929	0.039679829	GTTAACGTAAGCGTAGCTGGGTTTTAGAGC	GTTAACGTAAGCGTAGCTGG	0
OA_J473521_057387	231	202	249	227.3333333	1.02e-05	1.14e-05	1.18e-05	189	165	9.03e-06	8.71e-06	1.11e-05	8.87e-06	8.77e-06	0.78943	-0.341108193	0.034527049	TAACGGTTGTGCAAGCCTGGGTTTTAGAGC	TAACGGTTGTGCAAGCCTGG	0
OA_J473521_098480	87	67	88	80.66666667	3.83e-06	3.78e-06	4.16e-06	67	58	3.2e-06	3.06e-06	3.92e-06	3.13e-06	3.1e-06	0.78946	-0.341069844	0.011707007	CACTTTTTGCAGTACCGTTTGTTTTAGAGC	CACTTTTTGCAGTACCGTTT	0
OA_J473521_082558	257	177	246	226.6666667	1.13e-05	9.99e-06	1.16e-05	190	160	9.08e-06	8.45e-06	1.1e-05	8.76e-06	8.67e-06	0.78948	-0.341031007	0.034443774	TCCGGTGAAAGGGGCAAGTGGTTTTAGAGC	TCCGGTGAAAGGGGCAAGTG	0
OA_J473521_098257	99	70	94	87.66666667	4.36e-06	3.95e-06	4.45e-06	68	67	3.25e-06	3.54e-06	4.25e-06	3.39e-06	3.36e-06	0.7895	-0.340989782	0.030539804	CGCAAAACGCTGCTCAATTTGTTTTAGAGC	CGCAAAACGCTGCTCAATTT	0
OA_J473521_064462	283	219	246	249.3333333	1.25e-05	1.24e-05	1.16e-05	202	185	9.66e-06	9.77e-06	1.22e-05	9.71e-06	9.6e-06	0.78956	-0.340888143	0.009060054	CCGATGCTGCCTGAGTTGCTGTTTTAGAGC	CCGATGCTGCCTGAGTTGCT	0
OA_J473521_104799	73	64	73	70	3.21e-06	3.61e-06	3.45e-06	57	52	2.72e-06	2.75e-06	3.43e-06	2.73e-06	2.7e-06	0.78963	-0.340748438	0.026236842	TTAATCGCTATCGACCATGAGTTTTAGAGC	TTAATCGCTATCGACCATGA	0
OA_J473521_085837	79	73	77	76.33333333	3.48e-06	4.12e-06	3.64e-06	60	59	2.87e-06	3.11e-06	3.75e-06	2.99e-06	2.96e-06	0.78966	-0.3407012	0.046410295	ATTTCCCGGTCCGCCGACACGTTTTAGAGC	ATTTCCCGGTCCGCCGACAC	0
OA_J473521_005554	208	162	212	194	9.15e-06	9.15e-06	1e-05	162	139	7.74e-06	7.34e-06	9.44e-06	7.54e-06	7.46e-06	0.78966	-0.340693464	0.012854097	CGTGAGGACGCCGAGTTAGTGTTTTAGAGC	CGTGAGGACGCCGAGTTAGT	0
OA_J473521_096728	409	283	381	357.6666667	1.8e-05	1.6e-05	1.8e-05	290	262	1.39e-05	1.38e-05	1.73e-05	1.38e-05	1.37e-05	0.7897	-0.340627346	0.034821728	TGTGGCGGACGGTGCAACGGGTTTTAGAGC	TGTGGCGGACGGTGCAACGG	0
OA_J473521_052112	272	190	242	234.6666667	1.2e-05	1.07e-05	1.14e-05	190	172	9.08e-06	9.08e-06	1.14e-05	9.08e-06	8.98e-06	0.7897	-0.340625708	0.024842403	CGCAGGTGCTTTTCGCGTTCGTTTTAGAGC	CGCAGGTGCTTTTCGCGTTC	0
OA_J473521_007767	57	43	47	49	2.51e-06	2.43e-06	2.22e-06	40	36	1.91e-06	1.9e-06	2.39e-06	1.91e-06	1.89e-06	0.78971	-0.340611864	0.029265715	AATTGAAGAGCATTTCAGGTGTTTTAGAGC	AATTGAAGAGCATTTCAGGT	0
OA_J473521_019632	152	132	137	140.3333333	6.69e-06	7.45e-06	6.48e-06	117	102	5.59e-06	5.38e-06	6.87e-06	5.49e-06	5.43e-06	0.78974	-0.340545689	0.032104081	GCTTTGCCAAAACGGCGAGCGTTTTAGAGC	GCTTTGCCAAAACGGCGAGC	0
OA_J473521_067899	237	170	197	201.3333333	1.04e-05	9.6e-06	9.32e-06	159	152	7.6e-06	8.02e-06	9.78e-06	7.81e-06	7.73e-06	0.78976	-0.340521337	0.015756344	GTGGTGATCTGGCAGATGCCGTTTTAGAGC	GTGGTGATCTGGCAGATGCC	0
OA_J473521_105618	93	75	77	81.66666667	4.09e-06	4.23e-06	3.64e-06	67	60	3.2e-06	3.17e-06	3.99e-06	3.19e-06	3.15e-06	0.78977	-0.340486505	0.044196816	CAATGGCTTTATATCGAGCCGTTTTAGAGC	CAATGGCTTTATATCGAGCC	0
OA_J473521_075293	180	150	182	170.6666667	7.92e-06	8.47e-06	8.61e-06	136	129	6.5e-06	6.81e-06	8.33e-06	6.66e-06	6.58e-06	0.78982	-0.340409693	0.007669847	TACTGTGGAGTTCCAGTGGAGTTTTAGAGC	TACTGTGGAGTTCCAGTGGA	0
OA_J473521_004820	355	280	337	324	1.56e-05	1.58e-05	1.59e-05	257	245	1.23e-05	1.29e-05	1.58e-05	1.26e-05	1.25e-05	0.78985	-0.340354733	0.047938515	CGTGAAGCGCGGTCAACGGCGTTTTAGAGC	CGTGAAGCGCGGTCAACGGC	0
OA_J473521_050385	130	102	134	122	5.72e-06	5.76e-06	6.34e-06	98	91	4.68e-06	4.8e-06	5.94e-06	4.74e-06	4.69e-06	0.78989	-0.340282932	0.020261784	GCAAGTAGGTGGCGAACACCGTTTTAGAGC	GCAAGTAGGTGGCGAACACC	0
OA_J473521_113905	350	254	316	306.6666667	1.54e-05	1.43e-05	1.49e-05	250	224	1.2e-05	1.18e-05	1.49e-05	1.19e-05	1.18e-05	0.7899	-0.3402612	0.009149647	AGCCGCCGCCCGTGAACTGTGTTTTAGAGC	AGCCGCCGCCCGTGAACTGT	0
OA_J473521_061830	177	124	145	148.6666667	7.79e-06	7e-06	6.86e-06	123	107	5.88e-06	5.65e-06	7.22e-06	5.76e-06	5.7e-06	0.78996	-0.340139492	0.026167204	ACGCCAATGCAACTGGTTAAGTTTTAGAGC	ACGCCAATGCAACTGGTTAA	0
OA_J473521_026232	420	334	346	366.6666667	1.85e-05	1.89e-05	1.64e-05	294	276	1.41e-05	1.46e-05	1.79e-05	1.43e-05	1.42e-05	0.78998	-0.340103409	0.034531942	CAGCGTTGCACAGGCTGCGCGTTTTAGAGC	CAGCGTTGCACAGGCTGCGC	0
OA_J473521_005112	118	90	99	102.3333333	5.19e-06	5.08e-06	4.68e-06	86	73	4.11e-06	3.85e-06	4.99e-06	3.98e-06	3.94e-06	0.79	-0.340083559	0.016452216	GCTAGCACCCGCCTGAATATGTTTTAGAGC	GCTAGCACCCGCCTGAATAT	0
OA_J473521_003770	132	105	118	118.3333333	5.81e-06	5.93e-06	5.58e-06	98	86	4.68e-06	4.54e-06	5.77e-06	4.61e-06	4.56e-06	0.79004	-0.340008852	0.002634352	GGCATCTACACGGATCCCCAGTTTTAGAGC	GGCATCTACACGGATCCCCA	0
OA_J473521_076164	223	206	227	218.6666667	9.81e-06	1.16e-05	1.07e-05	176	165	8.41e-06	8.71e-06	1.07e-05	8.56e-06	8.47e-06	0.79006	-0.339971549	0.04443364	CGCGCTCTGTGTGACGAGCAGTTTTAGAGC	CGCGCTCTGTGTGACGAGCA	0
OA_J473521_043439	265	196	229	230	1.17e-05	1.11e-05	1.08e-05	191	166	9.13e-06	8.76e-06	1.12e-05	8.95e-06	8.85e-06	0.79012	-0.339847957	0.005206097	CCCCAGCATCAGCGCAACATGTTTTAGAGC	CCCCAGCATCAGCGCAACAT	0
OA_J473521_023401	217	184	228	209.6666667	9.55e-06	1.04e-05	1.08e-05	168	158	8.03e-06	8.34e-06	1.02e-05	8.19e-06	8.1e-06	0.79018	-0.339742005	0.019449652	CGGCGCTTTAACTTTAGCAGGTTTTAGAGC	CGGCGCTTTAACTTTAGCAG	0
OA_J473521_100383	347	263	305	305	1.53e-05	1.49e-05	1.44e-05	243	230	1.16e-05	1.21e-05	1.49e-05	1.19e-05	1.17e-05	0.79024	-0.339640721	0.006743364	GCAGCACCGTATATTGCCACGTTTTAGAGC	GCAGCACCGTATATTGCCAC	0
OA_J473521_016124	274	195	229	232.6666667	1.21e-05	1.1e-05	1.08e-05	180	179	8.6e-06	9.45e-06	1.13e-05	9.03e-06	8.93e-06	0.79025	-0.339622679	0.039986593	GTCTGTCGCATCCCGCTCTGGTTTTAGAGC	GTCTGTCGCATCCCGCTCTG	0
OA_J473521_075037	193	137	166	165.3333333	8.49e-06	7.74e-06	7.85e-06	137	119	6.55e-06	6.28e-06	8.03e-06	6.42e-06	6.34e-06	0.79026	-0.339607463	0.010280356	ATTTCACCGGCAGCGGTTGGGTTTTAGAGC	ATTTCACCGGCAGCGGTTGG	0
OA_J473521_074007	210	181	225	205.3333333	9.24e-06	1.02e-05	1.06e-05	163	156	7.79e-06	8.24e-06	1e-05	8.01e-06	7.92e-06	0.79026	-0.339597296	0.025995917	CCCTTGGTGAAGCATCGCGCGTTTTAGAGC	CCCTTGGTGAAGCATCGCGC	0
OA_J473521_056132	276	189	263	242.6666667	1.21e-05	1.07e-05	1.24e-05	200	175	9.56e-06	9.24e-06	1.18e-05	9.4e-06	9.3e-06	0.79029	-0.339549775	0.039452552	GCGATTACCGAACCGGGCGCGTTTTAGAGC	GCGATTACCGAACCGGGCGC	0
OA_J473521_107691	109	81	88	92.66666667	4.8e-06	4.57e-06	4.16e-06	79	65	3.78e-06	3.43e-06	4.51e-06	3.6e-06	3.56e-06	0.79029	-0.339538255	0.042073992	CGCTCGCTGTCCGGGTTTTCGTTTTAGAGC	CGCTCGCTGTCCGGGTTTTC	0
OA_J473521_089806	346	282	330	319.3333333	1.52e-05	1.59e-05	1.56e-05	268	229	1.28e-05	1.21e-05	1.56e-05	1.25e-05	1.23e-05	0.79033	-0.339466415	0.03001133	GAACGCTCCTGTTCAGTTACGTTTTAGAGC	GAACGCTCCTGTTCAGTTAC	0
OA_J473521_015677	202	153	198	184.3333333	8.89e-06	8.64e-06	9.37e-06	154	132	7.36e-06	6.97e-06	8.97e-06	7.16e-06	7.09e-06	0.79037	-0.339404299	0.010305747	GCAAAACAGGGCAGGTAGGTGTTTTAGAGC	GCAAAACAGGGCAGGTAGGT	0
OA_J473521_050047	354	298	358	336.6666667	1.56e-05	1.68e-05	1.69e-05	278	246	1.33e-05	1.3e-05	1.64e-05	1.31e-05	1.3e-05	0.79041	-0.339323152	0.010548464	GTCGGCTCCACACCCTCCTGGTTTTAGAGC	GTCGGCTCCACACCCTCCTG	0
OA_J473521_048477	429	333	375	379	1.89e-05	1.88e-05	1.77e-05	303	285	1.45e-05	1.5e-05	1.85e-05	1.48e-05	1.46e-05	0.79045	-0.339255379	0.004111046	TTCACCGCGCCAGTACAGCAGTTTTAGAGC	TTCACCGCGCCAGTACAGCA	0
OA_J473521_093595	251	206	253	236.6666667	1.1e-05	1.16e-05	1.2e-05	197	171	9.42e-06	9.03e-06	1.15e-05	9.22e-06	9.12e-06	0.79046	-0.339235586	0.006069798	GGCGTGGTGACCCTGGTGGGGTTTTAGAGC	GGCGTGGTGACCCTGGTGGG	0
OA_J473521_086505	576	462	511	516.3333333	2.53e-05	2.61e-05	2.42e-05	420	383	2.01e-05	2.02e-05	2.52e-05	2.01e-05	1.99e-05	0.79048	-0.339203804	0.011081375	GCTTAACGTACTGCTGAATGGTTTTAGAGC	GCTTAACGTACTGCTGAATG	0
OA_J473521_108659	305	243	275	274.3333333	1.34e-05	1.37e-05	1.3e-05	221	205	1.06e-05	1.08e-05	1.34e-05	1.07e-05	1.06e-05	0.79055	-0.339070343	0.001551909	GTGCCAATGATCATCAGGTTGTTTTAGAGC	GTGCCAATGATCATCAGGTT	0
OA_J473521_043000	443	337	412	397.3333333	1.95e-05	1.9e-05	1.95e-05	324	292	1.55e-05	1.54e-05	1.93e-05	1.55e-05	1.53e-05	0.7906	-0.33898548	0.001159677	CGACGTCATAATGCTGCTGAGTTTTAGAGC	CGACGTCATAATGCTGCTGA	0
OA_J473521_045369	160	117	160	145.6666667	7.04e-06	6.61e-06	7.57e-06	114	111	5.45e-06	5.86e-06	7.07e-06	5.65e-06	5.59e-06	0.79061	-0.338969986	0.026149608	GCGCGCCAGCATTATTACCCGTTTTAGAGC	GCGCGCCAGCATTATTACCC	0
OA_J473521_003773	430	340	420	396.6666667	1.89e-05	1.92e-05	1.99e-05	323	293	1.54e-05	1.55e-05	1.93e-05	1.55e-05	1.53e-05	0.79064	-0.338912991	0.005160471	GACATCCTGCATCAGTTGCGGTTTTAGAGC	GACATCCTGCATCAGTTGCG	0
OA_J473521_108858	285	225	258	256	1.25e-05	1.27e-05	1.22e-05	211	187	1.01e-05	9.87e-06	1.25e-05	9.98e-06	9.87e-06	0.79064	-0.338906933	0.000823566	CTGATGGCGAACTGGCTGAAGTTTTAGAGC	CTGATGGCGAACTGGCTGAA	0
OA_J473521_049674	123	85	101	103	5.41e-06	4.8e-06	4.78e-06	81	78	3.87e-06	4.12e-06	5e-06	3.99e-06	3.95e-06	0.79065	-0.338895709	0.026629098	GTTTGTTTTGTTTGCCGCATGTTTTAGAGC	GTTTGTTTTGTTTGCCGCAT	0
OA_J473521_102690	299	232	307	279.3333333	1.32e-05	1.31e-05	1.45e-05	225	208	1.08e-05	1.1e-05	1.36e-05	1.09e-05	1.07e-05	0.79067	-0.338848564	0.023049634	TCGCTGGCTAACACTGATGTGTTTTAGAGC	TCGCTGGCTAACACTGATGT	0
OA_J473521_055084	183	150	182	171.6666667	8.05e-06	8.47e-06	8.61e-06	140	127	6.69e-06	6.7e-06	8.38e-06	6.7e-06	6.62e-06	0.79073	-0.338737389	0.009756013	CCCTGGTAGTCTTAGTAAGCGTTTTAGAGC	CCCTGGTAGTCTTAGTAAGC	0
OA_J473521_018647	52	35	45	44	2.29e-06	1.98e-06	2.13e-06	36	32	1.72e-06	1.69e-06	2.13e-06	1.71e-06	1.69e-06	0.79081	-0.338605797	0.037234824	AATGTTTAACCATGACGTGGGTTTTAGAGC	AATGTTTAACCATGACGTGG	0
OA_J473521_083807	107	94	108	103	4.71e-06	5.31e-06	5.11e-06	87	74	4.16e-06	3.91e-06	5.04e-06	4.03e-06	3.99e-06	0.7909	-0.338435303	0.018804982	GTATCAGGCACGCAAGCCGAGTTTTAGAGC	GTATCAGGCACGCAAGCCGA	0
OA_J473521_002470	273	199	252	241.3333333	1.2e-05	1.12e-05	1.19e-05	192	181	9.18e-06	9.55e-06	1.17e-05	9.37e-06	9.26e-06	0.79095	-0.338345489	0.005208608	GACCAGGCGATCCAGCATACGTTTTAGAGC	GACCAGGCGATCCAGCATAC	0
OA_J473521_043655	442	306	412	386.6666667	1.94e-05	1.73e-05	1.95e-05	317	281	1.52e-05	1.48e-05	1.87e-05	1.5e-05	1.48e-05	0.79098	-0.338295564	0.030450598	GCGGCAATACGGCTGAAGGTGTTTTAGAGC	GCGGCAATACGGCTGAAGGT	0
OA_J473521_025825	323	231	312	288.6666667	1.42e-05	1.3e-05	1.48e-05	244	203	1.17e-05	1.07e-05	1.4e-05	1.12e-05	1.11e-05	0.79098	-0.338292124	0.031830726	GGCTGGTGGGCTTAATCTGCGTTTTAGAGC	GGCTGGTGGGCTTAATCTGC	0
OA_J473521_023459	303	242	280	275	1.33e-05	1.37e-05	1.32e-05	224	204	1.07e-05	1.08e-05	1.34e-05	1.07e-05	1.06e-05	0.79098	-0.338291687	0.001827689	CCACCGGTGCAAGCAACTGAGTTTTAGAGC	CCACCGGTGCAAGCAACTGA	0
OA_J473521_113456	211	152	199	187.3333333	9.28e-06	8.58e-06	9.41e-06	153	137	7.31e-06	7.23e-06	9.09e-06	7.27e-06	7.19e-06	0.79102	-0.33820829	0.017748677	CCATATCAAACTGATGTCGCGTTTTAGAGC	CCATATCAAACTGATGTCGC	0
OA_J473521_078855	12	9	10	10.33333333	5.28e-07	5.08e-07	4.73e-07	8	8	3.82e-07	4.22e-07	5.03e-07	4.02e-07	3.98e-07	0.79105	-0.338151701	0.048819739	CCATTTATCGATAAAGAATTGTTTTAGAGC	CCATTTATCGATAAAGAATT	0
OA_J473521_044889	195	172	201	189.3333333	8.58e-06	9.71e-06	9.51e-06	150	145	7.17e-06	7.65e-06	9.27e-06	7.41e-06	7.33e-06	0.79109	-0.338080986	0.022139261	CTGCCGCTGGTGTCAGAACCGTTTTAGAGC	CTGCCGCTGGTGTCAGAACC	0
OA_J473521_080762	162	132	171	155	7.13e-06	7.45e-06	8.09e-06	127	114	6.07e-06	6.02e-06	7.56e-06	6.04e-06	5.98e-06	0.79113	-0.338021702	0.032294642	TGGCTTCTGCTTCATTCAACGTTTTAGAGC	TGGCTTCTGCTTCATTCAAC	0
OA_J473521_087573	483	366	457	435.3333333	2.13e-05	2.07e-05	2.16e-05	357	319	1.71e-05	1.68e-05	2.12e-05	1.7e-05	1.68e-05	0.79117	-0.337941638	0.001420444	GACTCAGCATGCGGAATGTGGTTTTAGAGC	GACTCAGCATGCGGAATGTG	0
OA_J473521_091417	509	422	518	483	2.24e-05	2.38e-05	2.45e-05	388	363	1.85e-05	1.92e-05	2.36e-05	1.89e-05	1.86e-05	0.79121	-0.337864367	0.008320309	CTTCACCTTTCGTTGCCTGGGTTTTAGAGC	CTTCACCTTTCGTTGCCTGG	0
OA_J473521_077672	215	181	189	195	9.46e-06	1.02e-05	8.94e-06	159	145	7.6e-06	7.65e-06	9.53e-06	7.63e-06	7.54e-06	0.79122	-0.337854515	0.034189744	GTCCTGGTGGCGTCGCATTCGTTTTAGAGC	GTCCTGGTGGCGTCGCATTC	0
OA_J473521_017713	687	531	650	622.6666667	3.02e-05	3e-05	3.08e-05	495	471	2.37e-05	2.49e-05	3.03e-05	2.43e-05	2.4e-05	0.79123	-0.337826309	0.038502001	TCGGTGCGGTGGTCGGCGGCGTTTTAGAGC	TCGGTGCGGTGGTCGGCGGC	0
OA_J473521_028329	566	377	514	485.6666667	2.49e-05	2.13e-05	2.43e-05	386	363	1.85e-05	1.92e-05	2.35e-05	1.88e-05	1.86e-05	0.79123	-0.337823791	0.042374248	CCCCGCATCGTCGCTCATCGGTTTTAGAGC	CCCCGCATCGTCGCTCATCG	0
OA_J473521_112055	290	253	310	284.3333333	1.28e-05	1.43e-05	1.47e-05	237	207	1.13e-05	1.09e-05	1.39e-05	1.11e-05	1.1e-05	0.79127	-0.337761777	0.031528633	GTCGCCATACGCTTACAGGGGTTTTAGAGC	GTCGCCATACGCTTACAGGG	0
OA_J473521_075728	74	60	70	68	3.26e-06	3.39e-06	3.31e-06	57	49	2.72e-06	2.59e-06	3.32e-06	2.66e-06	2.63e-06	0.79127	-0.337761688	0.023958346	TATGGGTCAATGTCAGATTGGTTTTAGAGC	TATGGGTCAATGTCAGATTG	0
OA_J473521_117502	370	272	303	315	1.63e-05	1.54e-05	1.43e-05	244	244	1.17e-05	1.29e-05	1.53e-05	1.23e-05	1.21e-05	0.79127	-0.337753912	0.045787481	CTGTGTGGTGCACGCCGCACGTTTTAGAGC	CTGTGTGGTGCACGCCGCAC	0
OA_J473521_042805	161	119	144	141.3333333	7.08e-06	6.72e-06	6.81e-06	113	106	5.4e-06	5.6e-06	6.87e-06	5.5e-06	5.44e-06	0.7913	-0.337696643	0.003128313	TGAAGGATTACTCGGTGGCCGTTTTAGAGC	TGAAGGATTACTCGGTGGCC	0
OA_J473521_079698	383	298	338	339.6666667	1.69e-05	1.68e-05	1.6e-05	279	249	1.33e-05	1.31e-05	1.65e-05	1.32e-05	1.31e-05	0.79133	-0.337643586	0.003738014	GCGCAGGTGTTGGTGCCTCCGTTTTAGAGC	GCGCAGGTGTTGGTGCCTCC	0
OA_J473521_080266	439	366	411	405.3333333	1.93e-05	2.07e-05	1.94e-05	319	312	1.52e-05	1.65e-05	1.98e-05	1.59e-05	1.57e-05	0.79135	-0.33761516	0.032931179	GCAGGCGTTGATGCCGGATGGTTTTAGAGC	GCAGGCGTTGATGCCGGATG	0
OA_J473521_102555	354	270	308	310.6666667	1.56e-05	1.52e-05	1.46e-05	262	221	1.25e-05	1.17e-05	1.51e-05	1.21e-05	1.2e-05	0.79135	-0.337609388	0.030352657	GGCCGAAGCGTTTGGGTTCGGTTTTAGAGC	GGCCGAAGCGTTTGGGTTCG	0
OA_J473521_015834	305	224	306	278.3333333	1.34e-05	1.26e-05	1.45e-05	230	201	1.1e-05	1.06e-05	1.35e-05	1.08e-05	1.07e-05	0.79143	-0.337463652	0.0283961	TAACGTTGGACTGGTGACGGGTTTTAGAGC	TAACGTTGGACTGGTGACGG	0
OA_J473521_019665	184	140	158	160.6666667	8.1e-06	7.91e-06	7.47e-06	134	116	6.41e-06	6.12e-06	7.83e-06	6.26e-06	6.2e-06	0.79155	-0.33724897	0.006798284	CATTTGCGTCATCCGATTATGTTTTAGAGC	CATTTGCGTCATCCGATTAT	0
OA_J473521_026280	124	101	133	119.3333333	5.46e-06	5.7e-06	6.29e-06	102	84	4.88e-06	4.43e-06	5.82e-06	4.66e-06	4.6e-06	0.79155	-0.337240488	0.042948589	ATCAGCGGACGCCCCTGTGCGTTTTAGAGC	ATCAGCGGACGCCCCTGTGC	0
OA_J473521_044196	238	179	212	209.6666667	1.05e-05	1.01e-05	1e-05	166	159	7.94e-06	8.39e-06	1.02e-05	8.16e-06	8.07e-06	0.79156	-0.337238328	0.024657549	GCGCATAATGCCTTTGTCATGTTTTAGAGC	GCGCATAATGCCTTTGTCAT	0
OA_J473521_103056	179	149	164	164	7.88e-06	8.41e-06	7.76e-06	137	119	6.55e-06	6.28e-06	8.01e-06	6.42e-06	6.34e-06	0.79161	-0.337145678	0.007022132	CATGAACGGTCTGGAAACGCGTTTTAGAGC	CATGAACGGTCTGGAAACGC	0
OA_J473521_022575	163	131	176	156.6666667	7.17e-06	7.4e-06	8.33e-06	122	121	5.83e-06	6.39e-06	7.63e-06	6.11e-06	6.04e-06	0.79162	-0.337117601	0.043463379	CATCGGCGGAGCAATCACGCGTTTTAGAGC	CATCGGCGGAGCAATCACGC	0
OA_J473521_024358	494	380	483	452.3333333	2.17e-05	2.15e-05	2.29e-05	359	343	1.72e-05	1.81e-05	2.2e-05	1.76e-05	1.74e-05	0.79166	-0.337044395	0.011691363	CTTGCGCAGCCGATGGTGCAGTTTTAGAGC	CTTGCGCAGCCGATGGTGCA	0
OA_J473521_055796	348	280	367	331.6666667	1.53e-05	1.58e-05	1.74e-05	264	251	1.26e-05	1.33e-05	1.62e-05	1.29e-05	1.28e-05	0.79169	-0.336991147	0.021945224	GGCATGGTGTCGGAACCTGGGTTTTAGAGC	GGCATGGTGTCGGAACCTGG	0
OA_J473521_013725	256	179	207	214	1.13e-05	1.01e-05	9.79e-06	180	152	8.6e-06	8.02e-06	1.04e-05	8.31e-06	8.22e-06	0.79172	-0.336945825	0.030661202	AGCTGCAATGGGCGGCTTGCGTTTTAGAGC	AGCTGCAATGGGCGGCTTGC	0
OA_J473521_102986	85	66	91	80.66666667	3.74e-06	3.73e-06	4.31e-06	63	62	3.01e-06	3.27e-06	3.93e-06	3.14e-06	3.11e-06	0.79173	-0.336917224	0.042708813	TACCCGATTGCGGTGGAACCGTTTTAGAGC	TACCCGATTGCGGTGGAACC	0
OA_J473521_109298	183	143	181	169	8.05e-06	8.07e-06	8.56e-06	142	121	6.79e-06	6.39e-06	8.23e-06	6.59e-06	6.52e-06	0.79178	-0.336820883	0.016714444	CTGTGGCGTTAAACCTGCGGGTTTTAGAGC	CTGTGGCGTTAAACCTGCGG	0
OA_J473521_112557	177	140	150	155.6666667	7.79e-06	7.91e-06	7.1e-06	122	120	5.83e-06	6.33e-06	7.6e-06	6.08e-06	6.02e-06	0.7918	-0.336790877	0.029904334	GAAGCTGCCGGGCGCGATAAGTTTTAGAGC	GAAGCTGCCGGGCGCGATAA	0
OA_J473521_029703	339	246	290	291.6666667	1.49e-05	1.39e-05	1.37e-05	232	220	1.11e-05	1.16e-05	1.42e-05	1.14e-05	1.12e-05	0.79181	-0.336775247	0.008417555	TCAGTTGCATCGCTCAGTGCGTTTTAGAGC	TCAGTTGCATCGCTCAGTGC	0
OA_J473521_086279	234	185	223	214	1.03e-05	1.04e-05	1.05e-05	170	162	8.13e-06	8.55e-06	1.04e-05	8.34e-06	8.25e-06	0.79183	-0.336737021	0.04249413	TCGTAAGACACTGCTCACCCGTTTTAGAGC	TCGTAAGACACTGCTCACCC	0
OA_J473521_088873	270	239	243	250.6666667	1.19e-05	1.35e-05	1.15e-05	213	180	1.02e-05	9.5e-06	1.23e-05	9.84e-06	9.73e-06	0.79185	-0.336707198	0.042508857	TGGTGACTAGGCTGTGGGTCGTTTTAGAGC	TGGTGACTAGGCTGTGGGTC	0
OA_J473521_075384	412	286	356	351.3333333	1.81e-05	1.61e-05	1.68e-05	292	252	1.4e-05	1.33e-05	1.7e-05	1.36e-05	1.35e-05	0.79187	-0.336672062	0.016947696	TGGCGTACAGTTGCCGCGTCGTTTTAGAGC	TGGCGTACAGTTGCCGCGTC	0
OA_J473521_059558	234	201	206	213.6666667	1.03e-05	1.13e-05	9.75e-06	170	163	8.13e-06	8.6e-06	1.04e-05	8.37e-06	8.27e-06	0.79191	-0.336590018	0.030330665	GATGAAGAACGTTAACTGGCGTTTTAGAGC	GATGAAGAACGTTAACTGGC	0
OA_J473521_118671	52	35	45	44	2.29e-06	1.98e-06	2.13e-06	35	33	1.67e-06	1.74e-06	2.13e-06	1.71e-06	1.69e-06	0.79198	-0.336472718	0.029846437	CTTTTATCGTGAAGAAAGCGGTTTTAGAGC	CTTTTATCGTGAAGAAAGCG	0
OA_J473521_072325	469	381	450	433.3333333	2.06e-05	2.15e-05	2.13e-05	344	330	1.64e-05	1.74e-05	2.11e-05	1.69e-05	1.67e-05	0.79206	-0.336316388	0.031058622	TGCGCGTTATGTCCGGCGCGGTTTTAGAGC	TGCGCGTTATGTCCGGCGCG	0
OA_J473521_055713	58	54	60	57.33333333	2.55e-06	3.05e-06	2.84e-06	49	41	2.34e-06	2.16e-06	2.81e-06	2.25e-06	2.23e-06	0.79206	-0.336311383	0.046593415	CGCCAAACGCGGCAATTATAGTTTTAGAGC	CGCCAAACGCGGCAATTATA	0
OA_J473521_020233	347	269	342	319.3333333	1.53e-05	1.52e-05	1.62e-05	256	240	1.22e-05	1.27e-05	1.55e-05	1.25e-05	1.23e-05	0.79207	-0.336300685	0.003961931	TGCCCGCCTGTTCGGTTGGCGTTTTAGAGC	TGCCCGCCTGTTCGGTTGGC	0
OA_J473521_085518	183	156	199	179.3333333	8.05e-06	8.81e-06	9.41e-06	140	139	6.69e-06	7.34e-06	8.76e-06	7.02e-06	6.94e-06	0.79208	-0.336287794	0.043082502	CGCACTCGGGGAAGGGAGTGGTTTTAGAGC	CGCACTCGGGGAAGGGAGTG	0
OA_J473521_093313	385	326	361	357.3333333	1.69e-05	1.84e-05	1.71e-05	294	264	1.41e-05	1.39e-05	1.75e-05	1.4e-05	1.38e-05	0.79213	-0.336189072	0.01624114	CCGCAACGATCTGGCGTTTCGTTTTAGAGC	CCGCAACGATCTGGCGTTTC	0
OA_J473521_099071	145	129	135	136.3333333	6.38e-06	7.28e-06	6.39e-06	108	105	5.16e-06	5.54e-06	6.68e-06	5.35e-06	5.29e-06	0.79221	-0.336043201	0.033576518	CTGATGCAAACAAGGACGAGGTTTTAGAGC	CTGATGCAAACAAGGACGAG	0
OA_J473521_118749	156	115	153	141.3333333	6.86e-06	6.49e-06	7.24e-06	113	106	5.4e-06	5.6e-06	6.86e-06	5.5e-06	5.44e-06	0.79224	-0.335981849	0.014158854	CCCGACAATCAATGCACAAAGTTTTAGAGC	CCCGACAATCAATGCACAAA	0
OA_J473521_097358	207	162	179	182.6666667	9.11e-06	9.15e-06	8.47e-06	144	140	6.88e-06	7.39e-06	8.91e-06	7.14e-06	7.06e-06	0.79229	-0.335897224	0.02279807	TCGTTTACCCGGTCACCTTCGTTTTAGAGC	TCGTTTACCCGGTCACCTTC	0
OA_J473521_102150	180	150	172	167.3333333	7.92e-06	8.47e-06	8.14e-06	136	125	6.5e-06	6.6e-06	8.18e-06	6.55e-06	6.48e-06	0.79231	-0.335866782	0.00598845	AGTCGCGGACGGCGGCGCGGGTTTTAGAGC	AGTCGCGGACGGCGGCGCGG	0
OA_J473521_034556	153	107	137	132.3333333	6.73e-06	6.04e-06	6.48e-06	108	97	5.16e-06	5.12e-06	6.42e-06	5.14e-06	5.08e-06	0.79232	-0.335847831	0.02321849	ACCTGTGATGTTATCAGCGCGTTTTAGAGC	ACCTGTGATGTTATCAGCGC	0
OA_J473521_028660	313	240	306	286.3333333	1.38e-05	1.36e-05	1.45e-05	239	207	1.14e-05	1.09e-05	1.39e-05	1.12e-05	1.11e-05	0.79235	-0.33579266	0.00608729	CTCGCCGCTTTACCACAACGGTTTTAGAGC	CTCGCCGCTTTACCACAACG	0
OA_J473521_088330	174	139	180	164.3333333	7.66e-06	7.85e-06	8.52e-06	137	119	6.55e-06	6.28e-06	8.01e-06	6.42e-06	6.34e-06	0.79237	-0.335746554	0.014514577	GCATCGCTGATGGCGATCCCGTTTTAGAGC	GCATCGCTGATGGCGATCCC	0
OA_J473521_104325	260	178	209	215.6666667	1.14e-05	1.01e-05	9.89e-06	180	155	8.6e-06	8.18e-06	1.05e-05	8.39e-06	8.3e-06	0.79238	-0.335734865	0.036922314	GTCTCTCTCCTTAACGCGCCGTTTTAGAGC	GTCTCTCTCCTTAACGCGCC	0
OA_J473521_022588	71	60	67	66	3.12e-06	3.39e-06	3.17e-06	53	50	2.53e-06	2.64e-06	3.23e-06	2.59e-06	2.56e-06	0.79246	-0.335589883	0.00735115	AGGTATTCGCTCGCTACGCCGTTTTAGAGC	AGGTATTCGCTCGCTACGCC	0
OA_J473521_058295	57	39	53	49.66666667	2.51e-06	2.2e-06	2.51e-06	42	35	2.01e-06	1.85e-06	2.41e-06	1.93e-06	1.91e-06	0.79265	-0.335247004	0.035537508	TGCTGATCGACAAAAATCTGGTTTTAGAGC	TGCTGATCGACAAAAATCTG	0
OA_J473521_019546	294	206	259	253	1.29e-05	1.16e-05	1.23e-05	197	194	9.42e-06	1.02e-05	1.23e-05	9.83e-06	9.72e-06	0.79269	-0.335168573	0.031858672	ATGGCGCTGTTTATGGCGTTGTTTTAGAGC	ATGGCGCTGTTTATGGCGTT	0
OA_J473521_070521	225	186	221	210.6666667	9.9e-06	1.05e-05	1.05e-05	176	153	8.41e-06	8.08e-06	1.03e-05	8.25e-06	8.15e-06	0.79281	-0.334949553	0.004801669	GGTAATGGCCTGCCTGCTGCGTTTTAGAGC	GGTAATGGCCTGCCTGCTGC	0
OA_J473521_014763	243	161	196	200	1.07e-05	9.09e-06	9.27e-06	157	152	7.51e-06	8.02e-06	9.68e-06	7.76e-06	7.68e-06	0.79288	-0.334821413	0.047872158	CCGTATTCGACAGCAGATGGGTTTTAGAGC	CCGTATTCGACAGCAGATGG	0
OA_J473521_056959	194	142	188	174.6666667	8.54e-06	8.02e-06	8.89e-06	141	130	6.74e-06	6.86e-06	8.48e-06	6.8e-06	6.73e-06	0.7929	-0.334791914	0.017683403	TTGAGTGAATCACTGACTGCGTTTTAGAGC	TTGAGTGAATCACTGACTGC	0
OA_J473521_025471	334	250	343	309	1.47e-05	1.41e-05	1.62e-05	245	234	1.17e-05	1.24e-05	1.5e-05	1.2e-05	1.19e-05	0.7929	-0.334790969	0.02854079	CGTAATGCGCTGAACTGTGCGTTTTAGAGC	CGTAATGCGCTGAACTGTGC	0
OA_J473521_107624	103	89	104	98.66666667	4.53e-06	5.03e-06	4.92e-06	78	76	3.73e-06	4.01e-06	4.83e-06	3.87e-06	3.83e-06	0.7929	-0.33478024	0.022623903	CTTGCGCATCGCGACGTAAAGTTTTAGAGC	CTTGCGCATCGCGACGTAAA	0
OA_J473521_016981	202	137	179	172.6666667	8.89e-06	7.74e-06	8.47e-06	147	121	7.03e-06	6.39e-06	8.37e-06	6.71e-06	6.63e-06	0.79295	-0.334705718	0.042967086	CAGGGTTATTCGTTAGTGGCGTTTTAGAGC	CAGGGTTATTCGTTAGTGGC	0
OA_J473521_030942	122	103	108	111	5.37e-06	5.82e-06	5.11e-06	95	79	4.54e-06	4.17e-06	5.43e-06	4.36e-06	4.31e-06	0.79298	-0.334650269	0.033615909	CGTTGCGCTTAACCCGGCTCGTTTTAGAGC	CGTTGCGCTTAACCCGGCTC	0
OA_J473521_118242	75	67	74	72	3.3e-06	3.78e-06	3.5e-06	62	51	2.96e-06	2.69e-06	3.53e-06	2.83e-06	2.8e-06	0.79299	-0.334620494	0.043459702	GGATTCTGTTCGCTGGCATCGTTTTAGAGC	GGATTCTGTTCGCTGGCATC	0
OA_J473521_115234	109	89	115	104.3333333	4.8e-06	5.03e-06	5.44e-06	89	74	4.25e-06	3.91e-06	5.09e-06	4.08e-06	4.04e-06	0.793	-0.334603078	0.033238971	CGCTTCCACCCAGTCAGGAAGTTTTAGAGC	CGCTTCCACCCAGTCAGGAA	0
OA_J473521_073203	60	47	63	56.66666667	2.64e-06	2.65e-06	2.98e-06	45	43	2.15e-06	2.27e-06	2.76e-06	2.21e-06	2.19e-06	0.793	-0.334598825	0.025706904	CGCGTGTTGGATACCATCTAGTTTTAGAGC	CGCGTGTTGGATACCATCTA	0
OA_J473521_001391	146	102	122	123.3333333	6.42e-06	5.76e-06	5.77e-06	97	94	4.64e-06	4.96e-06	5.99e-06	4.8e-06	4.75e-06	0.79306	-0.334497532	0.022659535	TCCAGTCGGTTAACCGGCAAGTTTTAGAGC	TCCAGTCGGTTAACCGGCAA	0
OA_J473521_061163	96	67	95	86	4.22e-06	3.78e-06	4.49e-06	68	65	3.25e-06	3.43e-06	4.17e-06	3.34e-06	3.3e-06	0.7931	-0.334431353	0.044254702	TTCGATCTCTTTATACGGCAGTTTTAGAGC	TTCGATCTCTTTATACGGCA	0
OA_J473521_062618	64	54	68	62	2.82e-06	3.05e-06	3.22e-06	53	44	2.53e-06	2.32e-06	3.03e-06	2.43e-06	2.4e-06	0.79315	-0.334343185	0.035086866	AGCATGGATACTATCGATCTGTTTTAGAGC	AGCATGGATACTATCGATCT	0
OA_J473521_035959	158	127	148	144.3333333	6.95e-06	7.17e-06	7e-06	117	108	5.59e-06	5.7e-06	7.04e-06	5.65e-06	5.58e-06	0.79317	-0.334306199	0.000564522	CGACATCAGGAAGTAACGCAGTTTTAGAGC	CGACATCAGGAAGTAACGCA	0
OA_J473521_072955	111	91	117	106.3333333	4.88e-06	5.14e-06	5.54e-06	89	77	4.25e-06	4.06e-06	5.19e-06	4.16e-06	4.11e-06	0.79319	-0.33426169	0.019948543	AGAATGGTACGCCGGTTCTGGTTTTAGAGC	AGAATGGTACGCCGGTTCTG	0
OA_J473521_104580	187	165	187	179.6666667	8.23e-06	9.32e-06	8.85e-06	155	127	7.41e-06	6.7e-06	8.8e-06	7.06e-06	6.98e-06	0.79324	-0.3341788	0.048237867	ATCGCCTGCTTTAATCGCGTGTTTTAGAGC	ATCGCCTGCTTTAATCGCGT	0
OA_J473521_054389	590	458	556	534.6666667	2.6e-05	2.59e-05	2.63e-05	447	387	2.14e-05	2.04e-05	2.61e-05	2.09e-05	2.07e-05	0.79327	-0.334110494	0.043796475	TCGCCAGTTGCTTGGTGTACGTTTTAGAGC	TCGCCAGTTGCTTGGTGTAC	0
OA_J473521_087361	146	102	120	122.6666667	6.42e-06	5.76e-06	5.68e-06	96	94	4.59e-06	4.96e-06	5.95e-06	4.78e-06	4.72e-06	0.79329	-0.334073818	0.030305954	ACAAACGCAGGCCAGTTCGCGTTTTAGAGC	ACAAACGCAGGCCAGTTCGC	0
OA_J473521_075255	197	167	176	180	8.67e-06	9.43e-06	8.33e-06	141	140	6.74e-06	7.39e-06	8.81e-06	7.07e-06	6.99e-06	0.7933	-0.334053635	0.039477935	GTTTTGCTGAAGGGCTGGCGGTTTTAGAGC	GTTTTGCTGAAGGGCTGGCG	0
OA_J473521_032664	235	213	229	225.6666667	1.03e-05	1.2e-05	1.08e-05	190	164	9.08e-06	8.66e-06	1.11e-05	8.87e-06	8.77e-06	0.7933	-0.334053061	0.033945759	TCCATGACCTGACCATGCAGGTTTTAGAGC	TCCATGACCTGACCATGCAG	0
OA_J473521_075270	302	226	260	262.6666667	1.33e-05	1.28e-05	1.23e-05	213	196	1.02e-05	1.03e-05	1.28e-05	1.03e-05	1.02e-05	0.79331	-0.334044856	0.00847151	CATCACCGAGAGGGCAGTGAGTTTTAGAGC	CATCACCGAGAGGGCAGTGA	0
OA_J473521_026819	34	25	34	31	1.5e-06	1.41e-06	1.61e-06	24	24	1.15e-06	1.27e-06	1.5e-06	1.21e-06	1.19e-06	0.79332	-0.334029913	0.046846114	GACCGCTGCGCGGATGAAACGTTTTAGAGC	GACCGCTGCGCGGATGAAAC	0
OA_J473521_025097	169	136	171	158.6666667	7.44e-06	7.68e-06	8.09e-06	126	121	6.02e-06	6.39e-06	7.74e-06	6.21e-06	6.14e-06	0.79338	-0.333924369	0.012985751	GTTGTAACCTGCAACCCAGCGTTTTAGAGC	GTTGTAACCTGCAACCCAGC	0
OA_J473521_053482	194	157	204	185	8.54e-06	8.87e-06	9.65e-06	147	141	7.03e-06	7.44e-06	9.02e-06	7.24e-06	7.16e-06	0.79338	-0.33392435	0.020148012	AAGCGAAGTTGACAGTCGACGTTTTAGAGC	AAGCGAAGTTGACAGTCGAC	0
OA_J473521_106568	114	102	120	112	5.02e-06	5.76e-06	5.68e-06	88	87	4.21e-06	4.59e-06	5.48e-06	4.4e-06	4.35e-06	0.79338	-0.333909672	0.03904265	TTCATCAAGCAATGAACAGGGTTTTAGAGC	TTCATCAAGCAATGAACAGG	0
OA_J473521_086378	178	141	158	159	7.83e-06	7.96e-06	7.47e-06	130	118	6.21e-06	6.23e-06	7.76e-06	6.22e-06	6.15e-06	0.79339	-0.333897724	0.008704711	CAGCATAATTGCTTCGCGCAGTTTTAGAGC	CAGCATAATTGCTTCGCGCA	0
OA_J473521_023152	287	258	265	270	1.26e-05	1.46e-05	1.25e-05	213	210	1.02e-05	1.11e-05	1.33e-05	1.06e-05	1.05e-05	0.79342	-0.333843099	0.048264653	CGGTCCGGCAGCGATCCGTCGTTTTAGAGC	CGGTCCGGCAGCGATCCGTC	0
OA_J473521_013002	116	96	126	112.6666667	5.1e-06	5.42e-06	5.96e-06	95	81	4.54e-06	4.28e-06	5.49e-06	4.41e-06	4.36e-06	0.79346	-0.333770562	0.034507176	GTGCGAACATAGACCTGACAGTTTTAGAGC	GTGCGAACATAGACCTGACA	0
OA_J473521_102343	181	150	190	173.6666667	7.96e-06	8.47e-06	8.99e-06	142	129	6.79e-06	6.81e-06	8.47e-06	6.8e-06	6.72e-06	0.79347	-0.3337569	0.029649799	CAGCAAATGTTGCCCACGAAGTTTTAGAGC	CAGCAAATGTTGCCCACGAA	0
OA_J473521_071054	208	145	167	173.3333333	9.15e-06	8.19e-06	7.9e-06	140	129	6.69e-06	6.81e-06	8.41e-06	6.75e-06	6.68e-06	0.79351	-0.333677414	0.04514197	TAACCCGCGTCGTACTAATCGTTTTAGAGC	TAACCCGCGTCGTACTAATC	0
OA_J473521_080357	208	144	191	181	9.15e-06	8.13e-06	9.04e-06	141	139	6.74e-06	7.34e-06	8.77e-06	7.04e-06	6.96e-06	0.79354	-0.333630039	0.033134988	CAACTATCGCATGGAGTGCCGTTTTAGAGC	CAACTATCGCATGGAGTGCC	0
OA_J473521_047016	176	118	146	146.6666667	7.74e-06	6.66e-06	6.91e-06	117	110	5.59e-06	5.81e-06	7.1e-06	5.7e-06	5.64e-06	0.79355	-0.333615856	0.040582208	TGATGCGGAACGTTTTACCCGTTTTAGAGC	TGATGCGGAACGTTTTACCC	0
OA_J473521_022651	249	193	240	227.3333333	1.1e-05	1.09e-05	1.14e-05	185	169	8.84e-06	8.92e-06	1.11e-05	8.88e-06	8.78e-06	0.79355	-0.333603443	0.002582833	TCATTGCCATGCGTTGAATGGTTTTAGAGC	TCATTGCCATGCGTTGAATG	0
OA_J473521_084358	183	141	178	167.3333333	8.05e-06	7.96e-06	8.42e-06	142	119	6.79e-06	6.28e-06	8.14e-06	6.53e-06	6.46e-06	0.79356	-0.333593084	0.047193068	CATCGGGATCATCATCAGTCGTTTTAGAGC	CATCGGGATCATCATCAGTC	0
OA_J473521_108268	277	254	278	269.6666667	1.22e-05	1.43e-05	1.32e-05	215	207	1.03e-05	1.09e-05	1.32e-05	1.06e-05	1.05e-05	0.79357	-0.333564115	0.035814809	CGTCAGCACTTCATAGTGCGGTTTTAGAGC	CGTCAGCACTTCATAGTGCG	0
OA_J473521_013270	156	111	145	137.3333333	6.86e-06	6.27e-06	6.86e-06	110	103	5.26e-06	5.44e-06	6.66e-06	5.35e-06	5.29e-06	0.79358	-0.333547072	0.01227025	CGCGTACCAACAGAGACACCGTTTTAGAGC	CGCGTACCAACAGAGACACC	0
OA_J473521_050922	365	274	342	327	1.61e-05	1.55e-05	1.62e-05	267	242	1.28e-05	1.28e-05	1.59e-05	1.28e-05	1.26e-05	0.79359	-0.333536952	0.004384493	ACCCGGTACGGTGCTGATGGGTTTTAGAGC	ACCCGGTACGGTGCTGATGG	0
OA_J473521_050273	253	185	230	222.6666667	1.11e-05	1.04e-05	1.09e-05	175	170	8.37e-06	8.97e-06	1.08e-05	8.67e-06	8.57e-06	0.7936	-0.333511117	0.029278016	GCATCAAGTCAATAACGTCGGTTTTAGAGC	GCATCAAGTCAATAACGTCG	0
OA_J473521_037587	203	146	175	174.6666667	8.93e-06	8.24e-06	8.28e-06	149	123	7.12e-06	6.49e-06	8.48e-06	6.81e-06	6.73e-06	0.79363	-0.333466414	0.04864321	GTCCGGGAACTCCATCATCAGTTTTAGAGC	GTCCGGGAACTCCATCATCA	0
OA_J473521_077367	419	303	415	379	1.84e-05	1.71e-05	1.96e-05	306	282	1.46e-05	1.49e-05	1.84e-05	1.48e-05	1.46e-05	0.79363	-0.333464133	0.034901315	CGATGCTGCTGCTTGGTCTGGTTTTAGAGC	CGATGCTGCTGCTTGGTCTG	0
OA_J473521_087188	132	109	124	121.6666667	5.81e-06	6.15e-06	5.87e-06	99	91	4.73e-06	4.8e-06	5.94e-06	4.77e-06	4.72e-06	0.79369	-0.33335434	0.004450228	GCTTTCAAGATGGAGCGTATGTTTTAGAGC	GCTTTCAAGATGGAGCGTAT	0
OA_J473521_098172	70	53	56	59.66666667	3.08e-06	2.99e-06	2.65e-06	49	44	2.34e-06	2.32e-06	2.91e-06	2.33e-06	2.31e-06	0.7937	-0.333326578	0.047758067	GGCGCTGGTGGCGGAAAATAGTTTTAGAGC	GGCGCTGGTGGCGGAAAATA	0
OA_J473521_040899	116	97	111	108	5.1e-06	5.48e-06	5.25e-06	90	79	4.3e-06	4.17e-06	5.28e-06	4.24e-06	4.19e-06	0.79373	-0.333274507	0.004142817	ATCTCTGTCCAGTGAACCATGTTTTAGAGC	ATCTCTGTCCAGTGAACCAT	0
OA_J473521_023759	209	179	194	194	9.2e-06	1.01e-05	9.18e-06	163	141	7.79e-06	7.44e-06	9.49e-06	7.62e-06	7.53e-06	0.79375	-0.333247983	0.013950558	AGCGTTGGGCGCTCGTCCGGGTTTTAGAGC	AGCGTTGGGCGCTCGTCCGG	0
OA_J473521_089181	417	370	385	390.6666667	1.83e-05	2.09e-05	1.82e-05	334	280	1.6e-05	1.48e-05	1.92e-05	1.54e-05	1.52e-05	0.79379	-0.333162642	0.037361067	CAGGGAAGACACTGTACTGGGTTTTAGAGC	CAGGGAAGACACTGTACTGG	0
OA_J473521_003193	477	374	463	438	2.1e-05	2.11e-05	2.19e-05	353	329	1.69e-05	1.74e-05	2.13e-05	1.71e-05	1.69e-05	0.79381	-0.333128018	0.001841798	CCCGTGCCCATGCATCACGCGTTTTAGAGC	CCCGTGCCCATGCATCACGC	0
OA_J473521_115749	219	173	189	193.6666667	9.64e-06	9.77e-06	8.94e-06	155	147	7.41e-06	7.76e-06	9.45e-06	7.58e-06	7.5e-06	0.79385	-0.333052603	0.009319934	CATTCTGCGTCACCCCGGAGGTTTTAGAGC	CATTCTGCGTCACCCCGGAG	0
OA_J473521_096996	381	318	342	347	1.68e-05	1.8e-05	1.62e-05	281	262	1.34e-05	1.38e-05	1.7e-05	1.36e-05	1.35e-05	0.79391	-0.332947546	0.016306256	GGCAACGGTCACCTGCACAAGTTTTAGAGC	GGCAACGGTCACCTGCACAA	0
OA_J473521_116986	172	152	157	160.3333333	7.57e-06	8.58e-06	7.43e-06	127	124	6.07e-06	6.55e-06	7.86e-06	6.31e-06	6.24e-06	0.79391	-0.332945111	0.037778955	ATCCGGTGCATGAACACTGAGTTTTAGAGC	ATCCGGTGCATGAACACTGA	0
OA_J473521_080007	181	136	174	163.6666667	7.96e-06	7.68e-06	8.23e-06	137	118	6.55e-06	6.23e-06	7.96e-06	6.39e-06	6.32e-06	0.79395	-0.33287538	0.008908264	CCAGTCAGCCAGATTTTGCAGTTTTAGAGC	CCAGTCAGCCAGATTTTGCA	0
OA_J473521_048966	145	113	140	132.6666667	6.38e-06	6.38e-06	6.62e-06	111	96	5.31e-06	5.07e-06	6.46e-06	5.19e-06	5.13e-06	0.79396	-0.332860307	0.013915723	ACGTGAAGGCAAGATCGATCGTTTTAGAGC	ACGTGAAGGCAAGATCGATC	0
OA_J473521_099065	283	223	253	253	1.25e-05	1.26e-05	1.2e-05	208	187	9.94e-06	9.87e-06	1.23e-05	9.91e-06	9.8e-06	0.794	-0.332792147	0.004863434	ACGTCGACTGGGTGATCTCGGTTTTAGAGC	ACGTCGACTGGGTGATCTCG	0
OA_J473521_096127	236	205	246	229	1.04e-05	1.16e-05	1.16e-05	181	177	8.65e-06	9.34e-06	1.12e-05	9e-06	8.9e-06	0.79403	-0.3327299	0.027571643	AACCAAGCGAGCCACATGCGGTTTTAGAGC	AACCAAGCGAGCCACATGCG	0
OA_J473521_095600	392	304	380	358.6666667	1.72e-05	1.72e-05	1.8e-05	301	259	1.44e-05	1.37e-05	1.75e-05	1.4e-05	1.39e-05	0.79405	-0.332695859	0.016013082	CTCACCGTGGTTGGACTGCTGTTTTAGAGC	CTCACCGTGGTTGGACTGCT	0
OA_J473521_103100	141	109	120	123.3333333	6.2e-06	6.15e-06	5.68e-06	97	95	4.64e-06	5.02e-06	6.01e-06	4.83e-06	4.77e-06	0.7941	-0.332608316	0.028752639	ACAGGTCAATCAGCAACTGAGTTTTAGAGC	ACAGGTCAATCAGCAACTGA	0
OA_J473521_032374	168	152	177	165.6666667	7.39e-06	8.58e-06	8.37e-06	139	121	6.64e-06	6.39e-06	8.12e-06	6.52e-06	6.44e-06	0.7941	-0.33259993	0.037991881	GATGTCTCACTGCCAGCCGTGTTTTAGAGC	GATGTCTCACTGCCAGCCGT	0
OA_J473521_050187	142	109	144	131.6666667	6.25e-06	6.15e-06	6.81e-06	108	97	5.16e-06	5.12e-06	6.4e-06	5.14e-06	5.09e-06	0.7941	-0.332599095	0.024751659	GCTGCGTAAATTCAAGCATCGTTTTAGAGC	GCTGCGTAAATTCAAGCATC	0
OA_J473521_067538	266	201	262	243	1.17e-05	1.13e-05	1.24e-05	191	186	9.13e-06	9.82e-06	1.18e-05	9.47e-06	9.37e-06	0.79412	-0.332572266	0.02343844	CAGCTCTTCTGCTTCCGGTAGTTTTAGAGC	CAGCTCTTCTGCTTCCGGTA	0
OA_J473521_063866	114	81	92	95.66666667	5.02e-06	4.57e-06	4.35e-06	81	68	3.87e-06	3.59e-06	4.65e-06	3.73e-06	3.69e-06	0.79416	-0.332490894	0.032064382	CAAACTCGGGCTACTATAACGTTTTAGAGC	CAAACTCGGGCTACTATAAC	0
OA_J473521_052840	56	43	59	52.66666667	2.46e-06	2.43e-06	2.79e-06	43	39	2.06e-06	2.06e-06	2.56e-06	2.06e-06	2.03e-06	0.79419	-0.332442624	0.048318285	AATCTGCCGGTTATTTTGCTGTTTTAGAGC	AATCTGCCGGTTATTTTGCT	0
OA_J473521_077386	84	64	81	76.33333333	3.7e-06	3.61e-06	3.83e-06	64	55	3.06e-06	2.9e-06	3.71e-06	2.98e-06	2.95e-06	0.79419	-0.332434824	0.012533332	TCACCCAGGTTTGTGGAAACGTTTTAGAGC	TCACCCAGGTTTGTGGAAAC	0
OA_J473521_092461	286	201	235	240.6666667	1.26e-05	1.13e-05	1.11e-05	201	173	9.61e-06	9.13e-06	1.17e-05	9.37e-06	9.27e-06	0.79431	-0.332226854	0.024595686	CTGGAGCCGTACTTTACGGAGTTTTAGAGC	CTGGAGCCGTACTTTACGGA	0
OA_J473521_089890	202	152	188	180.6666667	8.89e-06	8.58e-06	8.89e-06	144	137	6.88e-06	7.23e-06	8.79e-06	7.06e-06	6.98e-06	0.79435	-0.332156029	0.020684157	GCCATTATTATGATGCTTGCGTTTTAGAGC	GCCATTATTATGATGCTTGC	0
OA_J473521_079191	122	93	97	104	5.37e-06	5.25e-06	4.59e-06	82	80	3.92e-06	4.22e-06	5.07e-06	4.07e-06	4.03e-06	0.79438	-0.332100368	0.040577127	CCGAGACGATAACAATCATCGTTTTAGAGC	CCGAGACGATAACAATCATC	0
OA_J473521_057182	194	146	161	167	8.54e-06	8.24e-06	7.62e-06	133	127	6.36e-06	6.7e-06	8.13e-06	6.53e-06	6.46e-06	0.7944	-0.332069993	0.015914697	ACTACCTCATCGGCAGTATGGTTTTAGAGC	ACTACCTCATCGGCAGTATG	0
OA_J473521_078721	332	246	310	296	1.46e-05	1.39e-05	1.47e-05	244	217	1.17e-05	1.15e-05	1.44e-05	1.16e-05	1.14e-05	0.7944	-0.332063654	0.003229357	CAGGCTGACCGCGTGCAGAAGTTTTAGAGC	CAGGCTGACCGCGTGCAGAA	0
OA_J473521_091093	408	306	397	370.3333333	1.8e-05	1.73e-05	1.88e-05	295	281	1.41e-05	1.48e-05	1.8e-05	1.45e-05	1.43e-05	0.79443	-0.332010383	0.009006273	ACCGGGTCAGGTGCTGTATGGTTTTAGAGC	ACCGGGTCAGGTGCTGTATG	0
OA_J473521_096369	320	226	269	271.6666667	1.41e-05	1.28e-05	1.27e-05	214	208	1.02e-05	1.1e-05	1.32e-05	1.06e-05	1.05e-05	0.79445	-0.33197581	0.022128225	CGCCGATACGCAGCTTATTCGTTTTAGAGC	CGCCGATACGCAGCTTATTC	0
OA_J473521_029460	532	427	518	492.3333333	2.34e-05	2.41e-05	2.45e-05	407	362	1.95e-05	1.91e-05	2.4e-05	1.93e-05	1.91e-05	0.79445	-0.331965902	0.001274774	CGCGACGGGTTGTTGGCGCGGTTTTAGAGC	CGCGACGGGTTGTTGGCGCG	0
OA_J473521_070748	238	183	198	206.3333333	1.05e-05	1.03e-05	9.37e-06	172	150	8.22e-06	7.92e-06	1e-05	8.07e-06	7.98e-06	0.79446	-0.331948973	0.018010408	AAGTCGCTTTGGTCGGCGTGGTTTTAGAGC	AAGTCGCTTTGGTCGGCGTG	0
OA_J473521_048413	214	166	219	199.6666667	9.42e-06	9.37e-06	1.04e-05	162	149	7.74e-06	7.87e-06	9.72e-06	7.8e-06	7.72e-06	0.7945	-0.331887722	0.024183028	TCCGGCACTTAATACCACGCGTTTTAGAGC	TCCGGCACTTAATACCACGC	0
OA_J473521_072578	305	225	270	266.6666667	1.34e-05	1.27e-05	1.28e-05	216	199	1.03e-05	1.05e-05	1.3e-05	1.04e-05	1.03e-05	0.79453	-0.331823936	0.003786984	CGACGTGAACTGTCATCGTTGTTTTAGAGC	CGACGTGAACTGTCATCGTT	0
OA_J473521_037050	219	184	208	203.6666667	9.64e-06	1.04e-05	9.84e-06	168	151	8.03e-06	7.97e-06	9.96e-06	8e-06	7.91e-06	0.79458	-0.331734183	0.012257347	TGCATCGTCTGAATTCTCCAGTTTTAGAGC	TGCATCGTCTGAATTCTCCA	0
OA_J473521_064577	211	148	186	181.6666667	9.28e-06	8.36e-06	8.8e-06	145	137	6.93e-06	7.23e-06	8.81e-06	7.08e-06	7e-06	0.79459	-0.331720884	0.012094507	CATCCTTCACGTATTGTCATGTTTTAGAGC	CATCCTTCACGTATTGTCAT	0
OA_J473521_079161	219	187	197	201	9.64e-06	1.06e-05	9.32e-06	160	155	7.65e-06	8.18e-06	9.85e-06	7.92e-06	7.83e-06	0.7946	-0.331702797	0.025714746	TGGTCTGGGGGCATCTGCTGGTTTTAGAGC	TGGTCTGGGGGCATCTGCTG	0
OA_J473521_076487	156	136	149	147	6.86e-06	7.68e-06	7.05e-06	126	105	6.02e-06	5.54e-06	7.2e-06	5.78e-06	5.72e-06	0.79462	-0.331664789	0.031560201	AACTAACGACGAAGCGTGGCGTTTTAGAGC	AACTAACGACGAAGCGTGGC	0
OA_J473521_028525	363	259	308	310	1.6e-05	1.46e-05	1.46e-05	264	219	1.26e-05	1.16e-05	1.5e-05	1.21e-05	1.2e-05	0.79464	-0.33163523	0.03739021	CGGGAGCGGCGCGCTGGGGCGTTTTAGAGC	CGGGAGCGGCGCGCTGGGGC	0
OA_J473521_088382	360	286	321	322.3333333	1.58e-05	1.61e-05	1.52e-05	273	231	1.31e-05	1.22e-05	1.57e-05	1.26e-05	1.25e-05	0.79468	-0.331548198	0.032230264	GTGCCGGAAGCGAATCTGGTGTTTTAGAGC	GTGCCGGAAGCGAATCTGGT	0
OA_J473521_105359	186	137	155	159.3333333	8.18e-06	7.74e-06	7.33e-06	127	121	6.07e-06	6.39e-06	7.75e-06	6.23e-06	6.16e-06	0.7947	-0.331521675	0.013995188	ATTGCCGACATCTTGCAAGCGTTTTAGAGC	ATTGCCGACATCTTGCAAGC	0
OA_J473521_092799	260	178	211	216.3333333	1.14e-05	1.01e-05	9.98e-06	181	156	8.65e-06	8.24e-06	1.05e-05	8.44e-06	8.35e-06	0.79476	-0.331404671	0.03418457	CGCCAAGACGCGCCGCGACCGTTTTAGAGC	CGCCAAGACGCGCCGCGACC	0
OA_J473521_072245	217	181	226	208	9.55e-06	1.02e-05	1.07e-05	170	155	8.13e-06	8.18e-06	1.01e-05	8.15e-06	8.06e-06	0.79482	-0.331295396	0.025858043	CACCATCGGGGACGCGTGCCGTTTTAGAGC	CACCATCGGGGACGCGTGCC	0
OA_J473521_044163	159	127	152	146	7e-06	7.17e-06	7.19e-06	119	109	5.69e-06	5.75e-06	7.12e-06	5.72e-06	5.66e-06	0.79483	-0.331283777	0.000388036	ATCGAAGCACTGAAACACGGGTTTTAGAGC	ATCGAAGCACTGAAACACGG	0
OA_J473521_070459	422	332	410	388	1.86e-05	1.87e-05	1.94e-05	327	279	1.56e-05	1.47e-05	1.89e-05	1.52e-05	1.5e-05	0.79483	-0.3312792	0.030413401	CCGCCACCGCGCAACTGTTCGTTTTAGAGC	CCGCCACCGCGCAACTGTTC	0
OA_J473521_062976	278	219	233	243.3333333	1.22e-05	1.24e-05	1.1e-05	202	179	9.66e-06	9.45e-06	1.19e-05	9.55e-06	9.45e-06	0.79493	-0.331104945	0.027666697	GGTAAAGCGCGCCATCACGGGTTTTAGAGC	GGTAAAGCGCGCCATCACGG	0
OA_J473521_115599	302	232	244	259.3333333	1.33e-05	1.31e-05	1.15e-05	211	194	1.01e-05	1.02e-05	1.26e-05	1.02e-05	1.01e-05	0.79501	-0.330946122	0.043921909	CACCCAGATGGCGCATTGCCGTTTTAGAGC	CACCCAGATGGCGCATTGCC	0
OA_J473521_065142	258	192	210	220	1.14e-05	1.08e-05	9.93e-06	172	170	8.22e-06	8.97e-06	1.07e-05	8.6e-06	8.5e-06	0.79506	-0.33086925	0.036722582	GGCCGCTATCCAGATGCCAGGTTTTAGAGC	GGCCGCTATCCAGATGCCAG	0
OA_J473521_106265	76	58	64	66	3.34e-06	3.28e-06	3.03e-06	53	50	2.53e-06	2.64e-06	3.22e-06	2.59e-06	2.56e-06	0.79511	-0.330771963	0.011946144	ACAGTAACCAGTAAGTTTTCGTTTTAGAGC	ACAGTAACCAGTAAGTTTTC	0
OA_J473521_014552	121	91	119	110.3333333	5.32e-06	5.14e-06	5.63e-06	91	81	4.35e-06	4.28e-06	5.36e-06	4.31e-06	4.27e-06	0.79514	-0.330721066	0.0136713	AAGGGTGTAGGGCACCGTATGTTTTAGAGC	AAGGGTGTAGGGCACCGTAT	0
OA_J473521_066443	195	139	161	165	8.58e-06	7.85e-06	7.62e-06	136	121	6.5e-06	6.39e-06	8.02e-06	6.44e-06	6.37e-06	0.79514	-0.330716907	0.028725207	AGCCAGTCAGGTTCAGACACGTTTTAGAGC	AGCCAGTCAGGTTCAGACAC	0
OA_J473521_058454	118	93	100	103.6666667	5.19e-06	5.25e-06	4.73e-06	84	78	4.02e-06	4.12e-06	5.06e-06	4.07e-06	4.02e-06	0.7952	-0.33061646	0.019392358	TGTTGATAAGCCCCAGTTCCGTTTTAGAGC	TGTTGATAAGCCCCAGTTCC	0
OA_J473521_090039	228	166	232	208.6666667	1e-05	9.37e-06	1.1e-05	175	150	8.37e-06	7.92e-06	1.01e-05	8.14e-06	8.05e-06	0.79524	-0.33054555	0.036606757	TGGCACCAGCAGATCATCACGTTTTAGAGC	TGGCACCAGCAGATCATCAC	0
OA_J473521_106223	231	192	216	213	1.02e-05	1.08e-05	1.02e-05	173	160	8.27e-06	8.45e-06	1.04e-05	8.36e-06	8.27e-06	0.79527	-0.330478394	0.004506841	TCCACACCACTTCCCAGCCAGTTTTAGAGC	TCCACACCACTTCCCAGCCA	0
OA_J473521_005119	222	180	218	206.6666667	9.77e-06	1.02e-05	1.03e-05	164	159	7.84e-06	8.39e-06	1.01e-05	8.12e-06	8.03e-06	0.79528	-0.330461635	0.035588206	CCCCTGTCAGTTGCTGGCAGGTTTTAGAGC	CCCCTGTCAGTTGCTGGCAG	0
OA_J473521_054159	353	270	285	302.6666667	1.55e-05	1.52e-05	1.35e-05	254	219	1.21e-05	1.16e-05	1.47e-05	1.19e-05	1.17e-05	0.79528	-0.330459886	0.031629732	CGGCGAGGTGCGGGGTTATCGTTTTAGAGC	CGGCGAGGTGCGGGGTTATC	0
OA_J473521_030826	178	155	163	165.3333333	7.83e-06	8.75e-06	7.71e-06	130	129	6.21e-06	6.81e-06	8.1e-06	6.51e-06	6.44e-06	0.79535	-0.330346196	0.041170002	AACGCGCAGGCGATGATCAGGTTTTAGAGC	AACGCGCAGGCGATGATCAG	0
OA_J473521_106817	316	243	291	283.3333333	1.39e-05	1.37e-05	1.38e-05	231	211	1.1e-05	1.11e-05	1.38e-05	1.11e-05	1.1e-05	0.79539	-0.330264549	5.73906e-05	CTCGGTACTCAAGGGGATGGGTTTTAGAGC	CTCGGTACTCAAGGGGATGG	0
OA_J473521_030917	181	149	176	168.6666667	7.96e-06	8.41e-06	8.33e-06	139	125	6.64e-06	6.6e-06	8.23e-06	6.62e-06	6.55e-06	0.7954	-0.330251715	0.006017438	ACGCGAGCTTCCGGGACGTCGTTTTAGAGC	ACGCGAGCTTCCGGGACGTC	0
OA_J473521_045196	315	232	268	271.6666667	1.39e-05	1.31e-05	1.27e-05	216	207	1.03e-05	1.09e-05	1.32e-05	1.06e-05	1.05e-05	0.7954	-0.33023905	0.012335156	CTTAGGCTCCAGTGCCTGTTGTTTTAGAGC	CTTAGGCTCCAGTGCCTGTT	0
OA_J473521_089011	254	226	236	238.6666667	1.12e-05	1.28e-05	1.12e-05	202	174	9.66e-06	9.19e-06	1.17e-05	9.42e-06	9.32e-06	0.79542	-0.330212179	0.038274721	CCGTACTGGTACAGCGTCATGTTTTAGAGC	CCGTACTGGTACAGCGTCAT	0
OA_J473521_112302	398	329	344	357	1.75e-05	1.86e-05	1.63e-05	285	274	1.36e-05	1.45e-05	1.75e-05	1.4e-05	1.39e-05	0.79542	-0.330209782	0.023525709	GCTCAGCCCGTCGAAGCTGCGTTTTAGAGC	GCTCAGCCCGTCGAAGCTGC	0
OA_J473521_085014	177	160	186	174.3333333	7.79e-06	9.03e-06	8.8e-06	146	128	6.98e-06	6.76e-06	8.54e-06	6.87e-06	6.79e-06	0.79547	-0.330115855	0.040017449	GCAGAAAGCGGTTGAACATCGTTTTAGAGC	GCAGAAAGCGGTTGAACATC	0
OA_J473521_030584	299	270	297	288.6666667	1.32e-05	1.52e-05	1.41e-05	246	208	1.18e-05	1.1e-05	1.41e-05	1.14e-05	1.12e-05	0.7955	-0.33005935	0.03006257	CACCAGGCTTTTACCTGCGCGTTTTAGAGC	CACCAGGCTTTTACCTGCGC	0
OA_J473521_062568	420	309	384	371	1.85e-05	1.74e-05	1.82e-05	307	271	1.47e-05	1.43e-05	1.8e-05	1.45e-05	1.43e-05	0.79551	-0.3300542	0.002792612	CCATCAGCACACAATCCGGGGTTTTAGAGC	CCATCAGCACACAATCCGGG	0
OA_J473521_105905	205	154	189	182.6666667	9.02e-06	8.7e-06	8.94e-06	150	135	7.17e-06	7.13e-06	8.89e-06	7.15e-06	7.07e-06	0.79553	-0.330015703	0.002070144	CTGCTTGTATTCGCGATGAAGTTTTAGAGC	CTGCTTGTATTCGCGATGAA	0
OA_J473521_036950	399	296	379	358	1.76e-05	1.67e-05	1.79e-05	295	263	1.41e-05	1.39e-05	1.74e-05	1.4e-05	1.38e-05	0.79555	-0.329967802	0.007362625	CGTACGTACCGCGCCGCATCGTTTTAGAGC	CGTACGTACCGCGCCGCATC	0
OA_J473521_027156	86	61	85	77.33333333	3.78e-06	3.44e-06	4.02e-06	61	59	2.92e-06	3.11e-06	3.75e-06	3.02e-06	2.98e-06	0.79557	-0.329931913	0.034736513	AATGTCGTAGATTTCACGCTGTTTTAGAGC	AATGTCGTAGATTTCACGCT	0
OA_J473521_081869	171	119	141	143.6666667	7.52e-06	6.72e-06	6.67e-06	122	102	5.83e-06	5.38e-06	6.97e-06	5.61e-06	5.55e-06	0.79561	-0.329864388	0.03227097	CTGCACAGAAATTGGTTTACGTTTTAGAGC	CTGCACAGAAATTGGTTTAC	0
OA_J473521_078913	239	164	211	204.6666667	1.05e-05	9.26e-06	9.98e-06	166	152	7.94e-06	8.02e-06	9.92e-06	7.98e-06	7.89e-06	0.79561	-0.329864086	0.031854832	CTCCGCCCCGCTCTTCTCAAGTTTTAGAGC	CTCCGCCCCGCTCTTCTCAA	0
OA_J473521_021530	297	235	258	263.3333333	1.31e-05	1.33e-05	1.22e-05	213	199	1.02e-05	1.05e-05	1.29e-05	1.03e-05	1.02e-05	0.79561	-0.329860546	0.008561402	TGCACCAGCCTTTTCAGCGTGTTTTAGAGC	TGCACCAGCCTTTTCAGCGT	0
OA_J473521_027278	133	107	122	120.6666667	5.85e-06	6.04e-06	5.77e-06	101	88	4.83e-06	4.65e-06	5.89e-06	4.74e-06	4.68e-06	0.79566	-0.329781511	0.005815634	CAAAGTGCTGCGTGGCAAAGGTTTTAGAGC	CAAAGTGCTGCGTGGCAAAG	0
OA_J473521_088796	207	170	212	196.3333333	9.11e-06	9.6e-06	1e-05	159	148	7.6e-06	7.81e-06	9.58e-06	7.71e-06	7.62e-06	0.79569	-0.329714111	0.01170222	GTTGCCGGAGTAATGGTCATGTTTTAGAGC	GTTGCCGGAGTAATGGTCAT	0
OA_J473521_112056	238	202	234	224.6666667	1.05e-05	1.14e-05	1.11e-05	183	169	8.75e-06	8.92e-06	1.1e-05	8.83e-06	8.74e-06	0.79572	-0.32966477	0.010347687	CCCCAAAATGACGGGCGTAAGTTTTAGAGC	CCCCAAAATGACGGGCGTAA	0
OA_J473521_112701	275	237	252	254.6666667	1.21e-05	1.34e-05	1.19e-05	209	191	9.99e-06	1.01e-05	1.25e-05	1e-05	9.93e-06	0.79578	-0.329552204	0.033576355	TCACCGCGTGAATCATGCCCGTTTTAGAGC	TCACCGCGTGAATCATGCCC	0
OA_J473521_046854	396	290	321	335.6666667	1.74e-05	1.64e-05	1.52e-05	285	240	1.36e-05	1.27e-05	1.63e-05	1.31e-05	1.3e-05	0.79589	-0.329356497	0.028661482	CTCGCGGCGTCGGGTACGCGGTTTTAGAGC	CTCGCGGCGTCGGGTACGCG	0
OA_J473521_084428	72	58	59	63	3.17e-06	3.28e-06	2.79e-06	54	45	2.58e-06	2.38e-06	3.08e-06	2.48e-06	2.45e-06	0.79592	-0.329309276	0.044457465	TAACCTGAAAACCGATGCTCGTTTTAGAGC	TAACCTGAAAACCGATGCTC	0
OA_J473521_022482	366	260	329	318.3333333	1.61e-05	1.47e-05	1.56e-05	262	234	1.25e-05	1.24e-05	1.55e-05	1.24e-05	1.23e-05	0.79592	-0.329298736	0.014837867	CCAGTAGCGCGGGTGGCGAAGTTTTAGAGC	CCAGTAGCGCGGGTGGCGAA	0
OA_J473521_064160	114	94	108	105.3333333	5.02e-06	5.31e-06	5.11e-06	86	79	4.11e-06	4.17e-06	5.15e-06	4.14e-06	4.1e-06	0.79595	-0.329257802	0.003981013	AGTATGTGGCCCGCGTCTGGGTTTTAGAGC	AGTATGTGGCCCGCGTCTGG	0
OA_J473521_003908	140	117	125	127.3333333	6.16e-06	6.61e-06	5.91e-06	107	93	5.11e-06	4.91e-06	6.23e-06	5.01e-06	4.96e-06	0.79596	-0.329237871	0.015588055	CACTTTGCAAGTCGTAGCCCGTTTTAGAGC	CACTTTGCAAGTCGTAGCCC	0
OA_J473521_005128	93	75	99	89	4.09e-06	4.23e-06	4.68e-06	72	67	3.44e-06	3.54e-06	4.34e-06	3.49e-06	3.45e-06	0.79605	-0.329067759	0.034937753	TGAAGAAACCTACGAAGTGCGTTTTAGAGC	TGAAGAAACCTACGAAGTGC	0
OA_J473521_013212	317	264	312	297.6666667	1.39e-05	1.49e-05	1.48e-05	251	216	1.2e-05	1.14e-05	1.45e-05	1.17e-05	1.16e-05	0.79609	-0.329001296	0.009636494	GAAACCAGGTGCAGTCGGGCGTTTTAGAGC	GAAACCAGGTGCAGTCGGGC	0
OA_J473521_102430	142	111	124	125.6666667	6.25e-06	6.27e-06	5.87e-06	107	90	5.11e-06	4.75e-06	6.13e-06	4.93e-06	4.88e-06	0.79614	-0.328908254	0.032251691	CAGGCTGACATAGGGCACCCGTTTTAGAGC	CAGGCTGACATAGGGCACCC	0
OA_J473521_102565	85	65	69	73	3.74e-06	3.67e-06	3.26e-06	58	56	2.77e-06	2.96e-06	3.56e-06	2.86e-06	2.83e-06	0.79619	-0.328808231	0.029171793	AAATCAATGCCAGACCGCCGGTTTTAGAGC	AAATCAATGCCAGACCGCCG	0
OA_J473521_112636	437	347	393	392.3333333	1.92e-05	1.96e-05	1.86e-05	320	294	1.53e-05	1.55e-05	1.91e-05	1.54e-05	1.52e-05	0.7962	-0.328800972	0.002852579	GATCCCACCGCGTTCTTCACGTTTTAGAGC	GATCCCACCGCGTTCTTCAC	0
OA_J473521_068980	250	227	249	242	1.1e-05	1.28e-05	1.18e-05	204	177	9.75e-06	9.34e-06	1.19e-05	9.55e-06	9.44e-06	0.7962	-0.328790608	0.035233721	TCGACAGCAATGTCACCTTCGTTTTAGAGC	TCGACAGCAATGTCACCTTC	0
OA_J473521_050954	389	309	414	370.6666667	1.71e-05	1.74e-05	1.96e-05	317	263	1.52e-05	1.39e-05	1.8e-05	1.45e-05	1.44e-05	0.79623	-0.328745134	0.040819606	CCATGCCGTAGCGAGTCTGGGTTTTAGAGC	CCATGCCGTAGCGAGTCTGG	0
OA_J473521_097235	89	76	78	81	3.92e-06	4.29e-06	3.69e-06	64	63	3.06e-06	3.33e-06	3.97e-06	3.19e-06	3.16e-06	0.79627	-0.328665658	0.039377411	CTGACGTTCACATCTATAACGTTTTAGAGC	CTGACGTTCACATCTATAAC	0
OA_J473521_111317	170	132	145	149	7.48e-06	7.45e-06	6.86e-06	121	112	5.78e-06	5.91e-06	7.26e-06	5.85e-06	5.78e-06	0.79635	-0.328528317	0.013671761	GATGTTCGCACTGGACCCGAGTTTTAGAGC	GATGTTCGCACTGGACCCGA	0
OA_J473521_088375	137	96	136	123	6.03e-06	5.42e-06	6.43e-06	97	94	4.64e-06	4.96e-06	5.96e-06	4.8e-06	4.75e-06	0.79636	-0.328500165	0.043793041	TGAGTCTCTGCTACGCTACCGTTTTAGAGC	TGAGTCTCTGCTACGCTACC	0
OA_J473521_004852	94	69	87	83.33333333	4.14e-06	3.9e-06	4.12e-06	68	62	3.25e-06	3.27e-06	4.05e-06	3.26e-06	3.23e-06	0.79641	-0.328412456	0.00798278	TACTCCGGTTGTTCTTCAACGTTTTAGAGC	TACTCCGGTTGTTCTTCAAC	0
OA_J473521_107410	880	610	807	765.6666667	3.87e-05	3.44e-05	3.82e-05	615	575	2.94e-05	3.04e-05	3.71e-05	2.99e-05	2.95e-05	0.79647	-0.328311899	0.024354371	GTCGTCATTCACCGGCTGCAGTTTTAGAGC	GTCGTCATTCACCGGCTGCA	0
OA_J473521_103098	188	146	199	177.6666667	8.27e-06	8.24e-06	9.41e-06	141	136	6.74e-06	7.18e-06	8.64e-06	6.96e-06	6.88e-06	0.79649	-0.328268567	0.03433174	GCATACTATCAAAGCGGTGAGTTTTAGAGC	GCATACTATCAAAGCGGTGA	0
OA_J473521_094291	103	88	105	98.66666667	4.53e-06	4.97e-06	4.97e-06	83	72	3.97e-06	3.8e-06	4.82e-06	3.88e-06	3.84e-06	0.7965	-0.328262462	0.012302508	TCCCGTGCGGGAAGGCAAAGGTTTTAGAGC	TCCCGTGCGGGAAGGCAAAG	0
OA_J473521_025983	106	74	98	92.66666667	4.66e-06	4.18e-06	4.64e-06	73	71	3.49e-06	3.75e-06	4.49e-06	3.62e-06	3.58e-06	0.79652	-0.328210058	0.024176167	AATCGCCACTATGGGGAGCAGTTTTAGAGC	AATCGCCACTATGGGGAGCA	0
OA_J473521_107523	220	155	178	184.3333333	9.68e-06	8.75e-06	8.42e-06	147	140	7.03e-06	7.39e-06	8.95e-06	7.21e-06	7.13e-06	0.79658	-0.328104919	0.030022239	CTGAGTCCGTTACCATGACGGTTTTAGAGC	CTGAGTCCGTTACCATGACG	0
OA_J473521_112240	129	104	117	116.6666667	5.68e-06	5.87e-06	5.54e-06	98	85	4.68e-06	4.49e-06	5.69e-06	4.59e-06	4.54e-06	0.79659	-0.328086026	0.006418623	ACATGGCCGCCATCGAGCTGGTTTTAGAGC	ACATGGCCGCCATCGAGCTG	0
OA_J473521_023999	301	218	275	264.6666667	1.32e-05	1.23e-05	1.3e-05	210	202	1e-05	1.07e-05	1.29e-05	1.04e-05	1.02e-05	0.7966	-0.328065104	0.016011043	CGACGAACCGACTACGGCGCGTTTTAGAGC	CGACGAACCGACTACGGCGC	0
OA_J473521_086579	290	238	279	269	1.28e-05	1.34e-05	1.32e-05	229	193	1.09e-05	1.02e-05	1.31e-05	1.06e-05	1.05e-05	0.79664	-0.328007283	0.04911407	CAACCAAGCCCTGGCATGATGTTTTAGAGC	CAACCAAGCCCTGGCATGAT	0
OA_J473521_069061	295	212	275	260.6666667	1.3e-05	1.2e-05	1.3e-05	207	199	9.9e-06	1.05e-05	1.27e-05	1.02e-05	1.01e-05	0.79665	-0.327980951	0.01433291	CCAGTGCGGCACCGCTGGCAGTTTTAGAGC	CCAGTGCGGCACCGCTGGCA	0
OA_J473521_046983	314	269	311	298	1.38e-05	1.52e-05	1.47e-05	245	223	1.17e-05	1.18e-05	1.46e-05	1.17e-05	1.16e-05	0.7967	-0.327887122	0.019377283	GTGCCTTTGTGCTTGATCAGGTTTTAGAGC	GTGCCTTTGTGCTTGATCAG	0
OA_J473521_008667	294	241	275	270	1.29e-05	1.36e-05	1.3e-05	219	204	1.05e-05	1.08e-05	1.32e-05	1.06e-05	1.05e-05	0.79673	-0.327843021	0.002176949	CGCCCACACGATGACGCCAGGTTTTAGAGC	CGCCCACACGATGACGCCAG	0
OA_J473521_092707	491	374	425	430	2.16e-05	2.11e-05	2.01e-05	360	313	1.72e-05	1.65e-05	2.09e-05	1.69e-05	1.67e-05	0.79673	-0.327832625	0.005472828	TCGGTCATTTTGCGGGTGCAGTTTTAGAGC	TCGGTCATTTTGCGGGTGCA	0
OA_J473521_012946	113	83	94	96.66666667	4.97e-06	4.69e-06	4.45e-06	79	72	3.78e-06	3.8e-06	4.7e-06	3.79e-06	3.75e-06	0.79674	-0.327822487	0.025793422	TGGTCGCCCAGAAACGTACAGTTTTAGAGC	TGGTCGCCCAGAAACGTACA	0
OA_J473521_102331	158	112	153	141	6.95e-06	6.32e-06	7.24e-06	120	100	5.74e-06	5.28e-06	6.84e-06	5.51e-06	5.45e-06	0.79675	-0.327792966	0.034941708	CAGTATTAAGCGCGGCGCTGGTTTTAGAGC	CAGTATTAAGCGCGGCGCTG	0
OA_J473521_044052	219	160	200	193	9.64e-06	9.03e-06	9.46e-06	157	144	7.51e-06	7.6e-06	9.38e-06	7.55e-06	7.47e-06	0.79677	-0.327755819	0.006633574	CGGGGTTAAAGGTCAGCGACGTTTTAGAGC	CGGGGTTAAAGGTCAGCGAC	0
OA_J473521_065875	219	185	204	202.6666667	9.64e-06	1.04e-05	9.65e-06	169	149	8.08e-06	7.87e-06	9.9e-06	7.97e-06	7.88e-06	0.79678	-0.327741697	0.009194287	CCGATGGTTTGCTGAACCCTGTTTTAGAGC	CCGATGGTTTGCTGAACCCT	0
OA_J473521_100325	125	106	107	112.6666667	5.5e-06	5.99e-06	5.06e-06	91	86	4.35e-06	4.54e-06	5.52e-06	4.44e-06	4.4e-06	0.7968	-0.327713928	0.045778751	TCGGGGATTGCACTTTGTGCGTTTTAGAGC	TCGGGGATTGCACTTTGTGC	0
OA_J473521_012805	245	163	211	206.3333333	1.08e-05	9.2e-06	9.98e-06	171	150	8.17e-06	7.92e-06	9.99e-06	8.05e-06	7.96e-06	0.79681	-0.327684762	0.042988639	CTTGCGCAGGTTGAAGTATGGTTTTAGAGC	CTTGCGCAGGTTGAAGTATG	0
OA_J473521_092405	140	97	133	123.3333333	6.16e-06	5.48e-06	6.29e-06	101	91	4.83e-06	4.8e-06	5.98e-06	4.82e-06	4.76e-06	0.79686	-0.327595413	0.043574687	GGTTCTGTCGTTCTGTATTGGTTTTAGAGC	GGTTCTGTCGTTCTGTATTG	0
OA_J473521_084457	320	222	304	282	1.41e-05	1.25e-05	1.44e-05	224	214	1.07e-05	1.13e-05	1.37e-05	1.1e-05	1.09e-05	0.79696	-0.32741214	0.03098797	GCTAAACGTCTCACTCACGCGTTTTAGAGC	GCTAAACGTCTCACTCACGC	0
OA_J473521_075362	410	324	407	380.3333333	1.8e-05	1.83e-05	1.93e-05	320	276	1.53e-05	1.46e-05	1.85e-05	1.49e-05	1.48e-05	0.797	-0.327352719	0.008591639	CGCTGGTATGCTTACGTGCCGTTTTAGAGC	CGCTGGTATGCTTACGTGCC	0
OA_J473521_116976	94	80	82	85.33333333	4.14e-06	4.52e-06	3.88e-06	68	66	3.25e-06	3.48e-06	4.18e-06	3.37e-06	3.33e-06	0.79705	-0.327261723	0.035176829	TGAAGTACAGAACGCTGTCAGTTTTAGAGC	TGAAGTACAGAACGCTGTCA	0
OA_J473521_118964	301	229	278	269.3333333	1.32e-05	1.29e-05	1.32e-05	223	198	1.07e-05	1.05e-05	1.31e-05	1.06e-05	1.04e-05	0.79706	-0.327233863	0.000831966	GGCGGTGATGGTTGCGCCTAGTTTTAGAGC	GGCGGTGATGGTTGCGCCTA	0
OA_J473521_093468	292	251	280	274.3333333	1.28e-05	1.42e-05	1.32e-05	221	210	1.06e-05	1.11e-05	1.34e-05	1.08e-05	1.07e-05	0.79711	-0.327140642	0.012336134	ACCGTACTCCGGTCGCCAGCGTTTTAGAGC	ACCGTACTCCGGTCGCCAGC	0
OA_J473521_097093	355	287	355	332.3333333	1.56e-05	1.62e-05	1.68e-05	277	244	1.32e-05	1.29e-05	1.62e-05	1.31e-05	1.29e-05	0.79715	-0.327071844	0.004674623	ACGTCCAGCTCCCACACCGCGTTTTAGAGC	ACGTCCAGCTCCCACACCGC	0
OA_J473521_090510	397	284	357	346	1.75e-05	1.6e-05	1.69e-05	290	250	1.39e-05	1.32e-05	1.68e-05	1.35e-05	1.34e-05	0.79721	-0.326972023	0.009438583	GCAGCTGAACTGGACGCGCTGTTTTAGAGC	GCAGCTGAACTGGACGCGCT	0
OA_J473521_110685	213	161	183	185.6666667	9.37e-06	9.09e-06	8.66e-06	158	133	7.55e-06	7.02e-06	9.04e-06	7.29e-06	7.21e-06	0.79725	-0.326893061	0.029002971	CGGCAACCCCGATCGACGCCGTTTTAGAGC	CGGCAACCCCGATCGACGCC	0
OA_J473521_070684	65	56	60	60.33333333	2.86e-06	3.16e-06	2.84e-06	51	44	2.44e-06	2.32e-06	2.95e-06	2.38e-06	2.35e-06	0.79728	-0.326843072	0.01869046	TACTCGCCCGGAAGCCGCTCGTTTTAGAGC	TACTCGCCCGGAAGCCGCTC	0
OA_J473521_014878	180	163	178	173.6666667	7.92e-06	9.2e-06	8.42e-06	148	126	7.07e-06	6.65e-06	8.51e-06	6.86e-06	6.79e-06	0.7973	-0.326813551	0.032858818	TGCTCCGTTTGATGGCAAGCGTTTTAGAGC	TGCTCCGTTTGATGGCAAGC	0
OA_J473521_061712	302	209	259	256.6666667	1.33e-05	1.18e-05	1.23e-05	210	190	1e-05	1e-05	1.24e-05	1e-05	9.92e-06	0.79732	-0.326760866	0.031722539	CGCCGTGCGTCAGGCCCTTGGTTTTAGAGC	CGCCGTGCGTCAGGCCCTTG	0
OA_J473521_072646	256	227	254	245.6666667	1.13e-05	1.28e-05	1.2e-05	208	179	9.94e-06	9.45e-06	1.2e-05	9.7e-06	9.59e-06	0.79737	-0.326673854	0.02121777	GATGCGGTGATACGTGAACGGTTTTAGAGC	GATGCGGTGATACGTGAACG	0
OA_J473521_087613	206	142	168	172	9.06e-06	8.02e-06	7.95e-06	139	129	6.64e-06	6.81e-06	8.34e-06	6.73e-06	6.65e-06	0.7974	-0.326625229	0.040664468	AACGGGAAGGTGATTCAGGAGTTTTAGAGC	AACGGGAAGGTGATTCAGGA	0
OA_J473521_052410	234	168	208	203.3333333	1.03e-05	9.49e-06	9.84e-06	173	145	8.27e-06	7.65e-06	9.88e-06	7.96e-06	7.87e-06	0.79743	-0.326577477	0.033793332	CTGGGTCACCTGATCAGACGGTTTTAGAGC	CTGGGTCACCTGATCAGACG	0
OA_J473521_014216	174	122	167	154.3333333	7.66e-06	6.89e-06	7.9e-06	121	119	5.78e-06	6.28e-06	7.48e-06	6.03e-06	5.97e-06	0.79748	-0.326475289	0.035828562	CTGGATTTACCCGCGCCACTGTTTTAGAGC	CTGGATTTACCCGCGCCACT	0
OA_J473521_049093	107	73	97	92.33333333	4.71e-06	4.12e-06	4.59e-06	78	66	3.73e-06	3.48e-06	4.47e-06	3.61e-06	3.57e-06	0.79754	-0.326378297	0.028296071	TGCGCCAAAATCCAAAGTAGGTTTTAGAGC	TGCGCCAAAATCCAAAGTAG	0
OA_J473521_067272	378	314	370	354	1.66e-05	1.77e-05	1.75e-05	287	268	1.37e-05	1.41e-05	1.73e-05	1.39e-05	1.38e-05	0.79756	-0.326341811	0.003451232	TCGGTACCGGGCAGTGTGTCGTTTTAGAGC	TCGGTACCGGGCAGTGTGTC	0
OA_J473521_032720	460	359	454	424.3333333	2.02e-05	2.03e-05	2.15e-05	343	321	1.64e-05	1.69e-05	2.07e-05	1.67e-05	1.65e-05	0.79758	-0.326298738	0.00380706	TGCGCCACGACCACTCGTGCGTTTTAGAGC	TGCGCCACGACCACTCGTGC	0
OA_J473521_097767	409	301	383	364.3333333	1.8e-05	1.7e-05	1.81e-05	297	272	1.42e-05	1.44e-05	1.77e-05	1.43e-05	1.41e-05	0.7976	-0.32625941	0.008052235	GCCGGAGTCTGCGTCGCATCGTTTTAGAGC	GCCGGAGTCTGCGTCGCATC	0
OA_J473521_052813	79	65	80	74.66666667	3.48e-06	3.67e-06	3.78e-06	60	57	2.87e-06	3.01e-06	3.64e-06	2.94e-06	2.91e-06	0.79767	-0.326128145	0.008832852	GTACGTACGTTAACAGCCTTGTTTTAGAGC	GTACGTACGTTAACAGCCTT	0
OA_J473521_101058	166	140	177	161	7.3e-06	7.91e-06	8.37e-06	135	118	6.45e-06	6.23e-06	7.86e-06	6.34e-06	6.27e-06	0.79768	-0.326124536	0.028793881	CTGACTCAGGCGCAGGAGCGGTTTTAGAGC	CTGACTCAGGCGCAGGAGCG	0
OA_J473521_051144	297	224	279	266.6666667	1.31e-05	1.26e-05	1.32e-05	213	203	1.02e-05	1.07e-05	1.3e-05	1.04e-05	1.03e-05	0.79769	-0.326107764	0.017844596	TCCCGCTTCCTGTGGGTGGAGTTTTAGAGC	TCCCGCTTCCTGTGGGTGGA	0
OA_J473521_058375	238	187	193	206	1.05e-05	1.06e-05	9.13e-06	173	151	8.27e-06	7.97e-06	1.01e-05	8.12e-06	8.03e-06	0.79777	-0.325953989	0.043865428	CAGTGGTGTATTTTACTGGCGTTTTAGAGC	CAGTGGTGTATTTTACTGGC	0
OA_J473521_008762	323	222	284	276.3333333	1.42e-05	1.25e-05	1.34e-05	233	198	1.11e-05	1.05e-05	1.34e-05	1.08e-05	1.07e-05	0.79782	-0.32585802	0.023190595	AGCGGCAACCGTTGCGGCGAGTTTTAGAGC	AGCGGCAACCGTTGCGGCGA	0
OA_J473521_017428	463	369	426	419.3333333	2.04e-05	2.08e-05	2.02e-05	352	306	1.68e-05	1.62e-05	2.04e-05	1.65e-05	1.63e-05	0.79784	-0.325820781	0.017215834	CGTGGGCATCGGCGGCGTGCGTTTTAGAGC	CGTGGGCATCGGCGGCGTGC	0
OA_J473521_050162	174	123	141	146	7.66e-06	6.95e-06	6.67e-06	119	109	5.69e-06	5.75e-06	7.09e-06	5.72e-06	5.66e-06	0.79787	-0.325781975	0.041338554	TCGCAAGCAACGCGTGCTTTGTTTTAGAGC	TCGCAAGCAACGCGTGCTTT	0
OA_J473521_044026	233	153	195	193.6666667	1.03e-05	8.64e-06	9.23e-06	154	147	7.36e-06	7.76e-06	9.37e-06	7.56e-06	7.48e-06	0.79788	-0.325762718	0.047662517	CTTCGTGCAGGTTGGACATCGTTTTAGAGC	CTTCGTGCAGGTTGGACATC	0
OA_J473521_102195	375	298	373	348.6666667	1.65e-05	1.68e-05	1.76e-05	296	251	1.41e-05	1.33e-05	1.7e-05	1.37e-05	1.35e-05	0.79789	-0.325739292	0.024254448	ACCAGTCGGCTTCCGGTTGGGTTTTAGAGC	ACCAGTCGGCTTCCGGTTGG	0
OA_J473521_081138	224	166	206	198.6666667	9.86e-06	9.37e-06	9.75e-06	157	153	7.51e-06	8.08e-06	9.66e-06	7.79e-06	7.71e-06	0.79791	-0.325704396	0.049642232	CTGCCGTTAGCCGTTGAAGAGTTTTAGAGC	CTGCCGTTAGCCGTTGAAGA	0
OA_J473521_064452	346	258	329	311	1.52e-05	1.46e-05	1.56e-05	249	237	1.19e-05	1.25e-05	1.51e-05	1.22e-05	1.21e-05	0.79799	-0.325548984	0.010085362	GGCGGTTTCGCCGTTGCTGCGTTTTAGAGC	GGCGGTTTCGCCGTTGCTGC	0
OA_J473521_036779	92	66	78	78.66666667	4.05e-06	3.73e-06	3.69e-06	65	58	3.11e-06	3.06e-06	3.82e-06	3.08e-06	3.05e-06	0.79805	-0.325449772	0.019507142	TCAAAAGTAACGCGGCAAACGTTTTAGAGC	TCAAAAGTAACGCGGCAAAC	0
OA_J473521_021116	99	82	88	89.66666667	4.36e-06	4.63e-06	4.16e-06	74	67	3.54e-06	3.54e-06	4.38e-06	3.54e-06	3.5e-06	0.79817	-0.325237843	0.024688601	GCGAGCCCAGTAATCCTGTAGTTTTAGAGC	GCGAGCCCAGTAATCCTGTA	0
OA_J473521_097280	78	56	72	68.66666667	3.43e-06	3.16e-06	3.41e-06	54	53	2.58e-06	2.8e-06	3.33e-06	2.69e-06	2.66e-06	0.79818	-0.325206753	0.035059848	ATGAATCGTCATTGTATTCCGTTTTAGAGC	ATGAATCGTCATTGTATTCC	0
OA_J473521_074939	228	182	200	203.3333333	1e-05	1.03e-05	9.46e-06	173	147	8.27e-06	7.76e-06	9.93e-06	8.01e-06	7.93e-06	0.79821	-0.325163526	0.017664549	GCGTCATCGCGTAGATCGAGGTTTTAGAGC	GCGTCATCGCGTAGATCGAG	0
OA_J473521_089223	452	340	463	418.3333333	1.99e-05	1.92e-05	2.19e-05	332	321	1.59e-05	1.69e-05	2.03e-05	1.64e-05	1.62e-05	0.79822	-0.325149138	0.027644268	CGACGATGCATCGGCGGCAGGTTTTAGAGC	CGACGATGCATCGGCGGCAG	0
OA_J473521_070697	80	59	78	72.33333333	3.52e-06	3.33e-06	3.69e-06	59	54	2.82e-06	2.85e-06	3.51e-06	2.84e-06	2.8e-06	0.79822	-0.325137103	0.020921013	TGTAAACGCCCACGCAGCGCGTTTTAGAGC	TGTAAACGCCCACGCAGCGC	0
OA_J473521_111426	202	151	167	173.3333333	8.89e-06	8.53e-06	7.9e-06	137	134	6.55e-06	7.07e-06	8.44e-06	6.81e-06	6.74e-06	0.79824	-0.325097929	0.02825032	CACTACGGGGTGCGTGAATTGTTTTAGAGC	CACTACGGGGTGCGTGAATT	0
OA_J473521_105695	178	153	161	164	7.83e-06	8.64e-06	7.62e-06	132	126	6.31e-06	6.65e-06	8.03e-06	6.48e-06	6.41e-06	0.79827	-0.325053737	0.024492755	CGACCATTTACTGGTCATGAGTTTTAGAGC	CGACCATTTACTGGTCATGA	0
OA_J473521_021244	232	184	219	211.6666667	1.02e-05	1.04e-05	1.04e-05	173	159	8.27e-06	8.39e-06	1.03e-05	8.33e-06	8.24e-06	0.79827	-0.325046995	0.000464583	CAGCATCGTATGAAGTTGCCGTTTTAGAGC	CAGCATCGTATGAAGTTGCC	0
OA_J473521_104585	199	162	195	185.3333333	8.76e-06	9.15e-06	9.23e-06	153	138	7.31e-06	7.29e-06	9.04e-06	7.3e-06	7.22e-06	0.79828	-0.325028689	0.006475956	GTCGAGTACATCGTAACGGAGTTTTAGAGC	GTCGAGTACATCGTAACGGA	0
OA_J473521_117989	269	188	248	235	1.18e-05	1.06e-05	1.17e-05	198	169	9.46e-06	8.92e-06	1.14e-05	9.19e-06	9.09e-06	0.79832	-0.324953792	0.019640381	GCAGCAGAAGTCGAACGACCGTTTTAGAGC	GCAGCAGAAGTCGAACGACC	0
OA_J473521_086740	227	203	236	222	9.99e-06	1.15e-05	1.12e-05	192	159	9.18e-06	8.39e-06	1.09e-05	8.79e-06	8.69e-06	0.79836	-0.324880705	0.042379803	GGTCACCTCGCTTGTGCAGAGTTTTAGAGC	GGTCACCTCGCTTGTGCAGA	0
OA_J473521_074549	332	246	279	285.6666667	1.46e-05	1.39e-05	1.32e-05	231	216	1.1e-05	1.14e-05	1.39e-05	1.12e-05	1.11e-05	0.7984	-0.3248218	0.012852509	TGCTGCTGGGACATACGGCGGTTTTAGAGC	TGCTGCTGGGACATACGGCG	0
OA_J473521_063255	195	169	180	181.3333333	8.58e-06	9.54e-06	8.52e-06	153	133	7.31e-06	7.02e-06	8.88e-06	7.17e-06	7.09e-06	0.79844	-0.324749919	0.023515183	CGCCAGCCAACCGCCATCCAGTTTTAGAGC	CGCCAGCCAACCGCCATCCA	0
OA_J473521_006163	360	298	324	327.3333333	1.58e-05	1.68e-05	1.53e-05	264	250	1.26e-05	1.32e-05	1.6e-05	1.29e-05	1.28e-05	0.79849	-0.324649579	0.009635783	CCAGTACTTCAGAGTGTGTGGTTTTAGAGC	CCAGTACTTCAGAGTGTGTG	0
OA_J473521_003990	199	148	205	184	8.76e-06	8.36e-06	9.7e-06	144	143	6.88e-06	7.55e-06	8.94e-06	7.22e-06	7.14e-06	0.79852	-0.324598743	0.046775539	CTCGTTACCAACCTGCGTTTGTTTTAGAGC	CTCGTTACCAACCTGCGTTT	0
OA_J473521_021212	157	123	128	136	6.91e-06	6.95e-06	6.06e-06	116	98	5.55e-06	5.17e-06	6.64e-06	5.36e-06	5.3e-06	0.79854	-0.324565221	0.034801845	AGTCGCCACGATGGCTGGCAGTTTTAGAGC	AGTCGCCACGATGGCTGGCA	0
OA_J473521_031335	305	259	262	275.3333333	1.34e-05	1.46e-05	1.24e-05	221	212	1.06e-05	1.12e-05	1.35e-05	1.09e-05	1.08e-05	0.79863	-0.324401937	0.040592807	TGCACACACGCGCTGAGGTCGTTTTAGAGC	TGCACACACGCGCTGAGGTC	0
OA_J473521_060834	296	266	285	282.3333333	1.3e-05	1.5e-05	1.35e-05	230	215	1.1e-05	1.13e-05	1.38e-05	1.12e-05	1.1e-05	0.79865	-0.324355672	0.038254004	CAGTGCGGCAGTGATTTTTGGTTTTAGAGC	CAGTGCGGCAGTGATTTTTG	0
OA_J473521_117292	159	129	150	146	7e-06	7.28e-06	7.1e-06	117	112	5.59e-06	5.91e-06	7.12e-06	5.75e-06	5.69e-06	0.79866	-0.324353818	0.032323563	GTTACCTCCGGGTCATCCGCGTTTTAGAGC	GTTACCTCCGGGTCATCCGC	0
OA_J473521_117346	502	400	492	464.6666667	2.21e-05	2.26e-05	2.33e-05	380	349	1.82e-05	1.84e-05	2.27e-05	1.83e-05	1.81e-05	0.79869	-0.324287529	0.002892416	TCGTGGTCGCTGGGTGTGCTGTTTTAGAGC	TCGTGGTCGCTGGGTGTGCT	0
OA_J473521_058933	71	59	74	68	3.12e-06	3.33e-06	3.5e-06	58	49	2.77e-06	2.59e-06	3.32e-06	2.68e-06	2.65e-06	0.79869	-0.324284018	0.02254559	TTATGCGCACGAACATCAGAGTTTTAGAGC	TTATGCGCACGAACATCAGA	0
OA_J473521_003924	226	162	184	190.6666667	9.94e-06	9.15e-06	8.7e-06	164	135	7.84e-06	7.13e-06	9.27e-06	7.48e-06	7.4e-06	0.79873	-0.324225152	0.046411159	CTGGCTGCCCTTGATTGAACGTTTTAGAGC	CTGGCTGCCCTTGATTGAAC	0
OA_J473521_075462	219	167	182	189.3333333	9.64e-06	9.43e-06	8.61e-06	156	141	7.46e-06	7.44e-06	9.23e-06	7.45e-06	7.37e-06	0.79875	-0.324192796	0.029710585	GAGCTGATGCGGGATCAGGCGTTTTAGAGC	GAGCTGATGCGGGATCAGGC	0
OA_J473521_108120	375	306	369	350	1.65e-05	1.73e-05	1.75e-05	288	262	1.38e-05	1.38e-05	1.71e-05	1.38e-05	1.36e-05	0.7988	-0.324097472	0.007494307	CTACCCAGCTGTTGGCGCAGGTTTTAGAGC	CTACCCAGCTGTTGGCGCAG	0
OA_J473521_021397	87	64	81	77.33333333	3.83e-06	3.61e-06	3.83e-06	64	57	3.06e-06	3.01e-06	3.76e-06	3.03e-06	3e-06	0.79884	-0.324018279	0.005841041	ACGGGCGGAGATTACTCTACGTTTTAGAGC	ACGGGCGGAGATTACTCTAC	0
OA_J473521_037555	426	300	386	370.6666667	1.87e-05	1.69e-05	1.83e-05	298	280	1.42e-05	1.48e-05	1.8e-05	1.45e-05	1.44e-05	0.79887	-0.323969687	0.013963247	TCATGGCGCATTGACCGTACGTTTTAGAGC	TCATGGCGCATTGACCGTAC	0
OA_J473521_115921	141	122	146	136.3333333	6.2e-06	6.89e-06	6.91e-06	116	99	5.55e-06	5.23e-06	6.67e-06	5.39e-06	5.33e-06	0.79896	-0.323798451	0.019830153	CGCAAAATCACCACCTCCGAGTTTTAGAGC	CGCAAAATCACCACCTCCGA	0
OA_J473521_090553	118	87	119	108	5.19e-06	4.91e-06	5.63e-06	90	79	4.3e-06	4.17e-06	5.24e-06	4.24e-06	4.19e-06	0.79901	-0.323706241	0.031858844	AATGTTGCTGGCTGTGGCGCGTTTTAGAGC	AATGTTGCTGGCTGTGGCGC	0
OA_J473521_078930	88	64	80	77.33333333	3.87e-06	3.61e-06	3.78e-06	64	57	3.06e-06	3.01e-06	3.76e-06	3.03e-06	3e-06	0.79908	-0.323589808	0.006854327	TAACCTGCTGGCGCTGGCTCGTTTTAGAGC	TAACCTGCTGGCGCTGGCTC	0
OA_J473521_108324	585	495	582	554	2.57e-05	2.8e-05	2.75e-05	441	430	2.11e-05	2.27e-05	2.71e-05	2.19e-05	2.17e-05	0.79918	-0.323407559	0.028030167	GTCGGCGGTGGCGTGGCGCGGTTTTAGAGC	GTCGGCGGTGGCGTGGCGCG	0
OA_J473521_014900	230	161	188	193	1.01e-05	9.09e-06	8.89e-06	161	141	7.7e-06	7.44e-06	9.37e-06	7.57e-06	7.49e-06	0.79921	-0.323356125	0.032409532	CGACATCTGTCAGTGGCATAGTTTTAGAGC	CGACATCTGTCAGTGGCATA	0
OA_J473521_031856	552	397	478	475.6666667	2.43e-05	2.24e-05	2.26e-05	379	364	1.81e-05	1.92e-05	2.31e-05	1.87e-05	1.85e-05	0.79921	-0.323355656	0.014333444	CGCGCATCTGACCTGGTGGAGTTTTAGAGC	CGCGCATCTGACCTGGTGGA	0
OA_J473521_020183	495	381	432	436	2.18e-05	2.15e-05	2.04e-05	368	317	1.76e-05	1.67e-05	2.12e-05	1.72e-05	1.7e-05	0.79924	-0.323304546	0.010021346	CCGTGCAGGCGGTCGTGTTGGTTTTAGAGC	CCGTGCAGGCGGTCGTGTTG	0
OA_J473521_006282	312	254	311	292.3333333	1.37e-05	1.43e-05	1.47e-05	231	227	1.1e-05	1.2e-05	1.42e-05	1.15e-05	1.14e-05	0.79925	-0.323281685	0.049467627	GCAGCATTAGCCGCCACCATGTTTTAGAGC	GCAGCATTAGCCGCCACCAT	0
OA_J473521_015619	303	255	300	286	1.33e-05	1.44e-05	1.42e-05	245	206	1.17e-05	1.09e-05	1.4e-05	1.13e-05	1.12e-05	0.79926	-0.32325481	0.030742005	GTGGCCCCAATGTGTTTATGGTTTTAGAGC	GTGGCCCCAATGTGTTTATG	0
OA_J473521_062941	145	131	156	144	6.38e-06	7.4e-06	7.38e-06	117	110	5.59e-06	5.81e-06	7.05e-06	5.7e-06	5.64e-06	0.79927	-0.323249559	0.046793842	CTCTCCCTGATTCACCAGTTGTTTTAGAGC	CTCTCCCTGATTCACCAGTT	0
OA_J473521_075773	77	61	68	68.66666667	3.39e-06	3.44e-06	3.22e-06	58	50	2.77e-06	2.64e-06	3.35e-06	2.71e-06	2.68e-06	0.79933	-0.323136167	0.009191805	CAGCAGTTGTGGGATAATATGTTTTAGAGC	CAGCAGTTGTGGGATAATAT	0
OA_J473521_106327	233	188	219	213.3333333	1.03e-05	1.06e-05	1.04e-05	174	161	8.32e-06	8.5e-06	1.04e-05	8.41e-06	8.32e-06	0.79933	-0.323129707	0.000905991	CCGGTATCAGCGGTGTGCCGGTTTTAGAGC	CCGGTATCAGCGGTGTGCCG	0
OA_J473521_017489	222	162	210	198	9.77e-06	9.15e-06	9.93e-06	164	146	7.84e-06	7.71e-06	9.62e-06	7.77e-06	7.69e-06	0.79941	-0.322984466	0.011880329	GGCCTGATTCTTCTCTCCTGGTTTTAGAGC	GGCCTGATTCTTCTCTCCTG	0
OA_J473521_014954	141	105	133	126.3333333	6.2e-06	5.93e-06	6.29e-06	105	93	5.02e-06	4.91e-06	6.14e-06	4.96e-06	4.91e-06	0.79942	-0.322969816	0.003198635	ATTCATCGTCAGATCGCCACGTTTTAGAGC	ATTCATCGTCAGATCGCCAC	0
OA_J473521_086081	213	147	179	179.6666667	9.37e-06	8.3e-06	8.47e-06	150	131	7.17e-06	6.92e-06	8.71e-06	7.04e-06	6.97e-06	0.79945	-0.322928489	0.026751679	GACACAAGGCGAGACGGCACGTTTTAGAGC	GACACAAGGCGAGACGGCAC	0
OA_J473521_110692	23	19	21	21	1.01e-06	1.07e-06	9.93e-07	17	16	8.13e-07	8.45e-07	1.03e-06	8.29e-07	8.2e-07	0.79946	-0.322895097	0.005980684	TTGGGTAATGACCCAATAATGTTTTAGAGC	TTGGGTAATGACCCAATAAT	0
OA_J473521_056866	291	219	265	258.3333333	1.28e-05	1.24e-05	1.25e-05	209	196	9.99e-06	1.03e-05	1.26e-05	1.02e-05	1.01e-05	0.79947	-0.322882199	0.009350505	CTCAAGCCGGTGAACGTGCCGTTTTAGAGC	CTCAAGCCGGTGAACGTGCC	0
OA_J473521_035300	113	99	107	106.3333333	4.97e-06	5.59e-06	5.06e-06	90	78	4.3e-06	4.12e-06	5.21e-06	4.21e-06	4.16e-06	0.79952	-0.3228027	0.022697593	GGGTTTCGGCAATCACGCCGGTTTTAGAGC	GGGTTTCGGCAATCACGCCG	0
OA_J473521_012554	404	348	389	380.3333333	1.78e-05	1.97e-05	1.84e-05	302	297	1.44e-05	1.57e-05	1.86e-05	1.51e-05	1.49e-05	0.79956	-0.322726492	0.034301783	GCCTACAATCAGTGCGGGTTGTTTTAGAGC	GCCTACAATCAGTGCGGGTT	0
OA_J473521_028085	431	381	451	421	1.9e-05	2.15e-05	2.13e-05	350	314	1.67e-05	1.66e-05	2.06e-05	1.67e-05	1.65e-05	0.79958	-0.322689991	0.039456341	CCGTAACATTCCATTGCGCGGTTTTAGAGC	CCGTAACATTCCATTGCGCG	0
OA_J473521_098283	407	337	389	377.6666667	1.79e-05	1.9e-05	1.84e-05	320	275	1.53e-05	1.45e-05	1.84e-05	1.49e-05	1.47e-05	0.7997	-0.322476317	0.014065162	CGCACCTGCACCGCGCGCAGGTTTTAGAGC	CGCACCTGCACCGCGCGCAG	0
OA_J473521_044405	216	169	185	190	9.5e-06	9.54e-06	8.75e-06	150	148	7.17e-06	7.81e-06	9.27e-06	7.49e-06	7.41e-06	0.79972	-0.322425674	0.040829365	CGGGCAGCGTGCCGCCAGTCGTTTTAGAGC	CGGGCAGCGTGCCGCCAGTC	0
OA_J473521_048020	253	215	257	241.6666667	1.11e-05	1.21e-05	1.22e-05	197	183	9.42e-06	9.66e-06	1.18e-05	9.54e-06	9.43e-06	0.79976	-0.322367317	0.013517403	CGACGAAATCCTCACCCATCGTTTTAGAGC	CGACGAAATCCTCACCCATC	0
OA_J473521_052019	420	340	398	386	1.85e-05	1.92e-05	1.88e-05	327	281	1.56e-05	1.48e-05	1.88e-05	1.52e-05	1.51e-05	0.79985	-0.322205428	0.029794552	TCCCCACACCAACCAGTACGGTTTTAGAGC	TCCCCACACCAACCAGTACG	0
OA_J473521_033295	175	154	175	168	7.7e-06	8.7e-06	8.28e-06	137	128	6.55e-06	6.76e-06	8.23e-06	6.65e-06	6.58e-06	0.79991	-0.322095818	0.023000165	GGCAATGGTTGCCCAACGTCGTTTTAGAGC	GGCAATGGTTGCCCAACGTC	0
OA_J473521_066855	57	44	60	53.66666667	2.51e-06	2.48e-06	2.84e-06	43	41	2.06e-06	2.16e-06	2.61e-06	2.11e-06	2.09e-06	0.79993	-0.322060099	0.035207496	GATGGCAAAATTGCTAAACTGTTTTAGAGC	GATGGCAAAATTGCTAAACT	0
OA_J473521_089730	231	198	227	218.6666667	1.02e-05	1.12e-05	1.07e-05	181	164	8.65e-06	8.66e-06	1.07e-05	8.65e-06	8.56e-06	0.79995	-0.322012056	0.020781329	CACGGTGACGGGCATTATCTGTTTTAGAGC	CACGGTGACGGGCATTATCT	0
OA_J473521_063992	99	72	93	88	4.36e-06	4.07e-06	4.4e-06	74	64	3.54e-06	3.38e-06	4.28e-06	3.46e-06	3.42e-06	0.8	-0.321932723	0.008351428	GTACGTAATCAAAATCAGGCGTTTTAGAGC	GTACGTAATCAAAATCAGGC	0
OA_J473521_053583	568	410	515	497.6666667	2.5e-05	2.32e-05	2.44e-05	422	359	2.02e-05	1.9e-05	2.42e-05	1.96e-05	1.93e-05	0.8	-0.321921145	0.019267231	GTACGCGCGGTGTTGTTGGGGTTTTAGAGC	GTACGCGCGGTGTTGTTGGG	0
OA_J473521_028889	78	57	80	71.66666667	3.43e-06	3.22e-06	3.78e-06	57	55	2.72e-06	2.9e-06	3.48e-06	2.81e-06	2.78e-06	0.80006	-0.321813848	0.041260201	AATTGACCTTTCGGCGCAACGTTTTAGAGC	AATTGACCTTTCGGCGCAAC	0
OA_J473521_000051	154	105	133	130.6666667	6.78e-06	5.93e-06	6.29e-06	105	99	5.02e-06	5.23e-06	6.33e-06	5.12e-06	5.07e-06	0.8001	-0.321755942	0.026690807	GGGGACAAATCTGGGATCGCGTTTTAGAGC	GGGGACAAATCTGGGATCGC	0
OA_J473521_007517	242	191	245	226	1.06e-05	1.08e-05	1.16e-05	185	170	8.84e-06	8.97e-06	1.1e-05	8.91e-06	8.81e-06	0.80011	-0.32172724	0.015273564	CGGCGAAACATATCCGGTACGTTTTAGAGC	CGGCGAAACATATCCGGTAC	0
OA_J473521_034352	84	58	75	72.33333333	3.7e-06	3.28e-06	3.55e-06	58	55	2.77e-06	2.9e-06	3.51e-06	2.84e-06	2.81e-06	0.80016	-0.32164794	0.018879639	CTAACGATTTACCGACACTAGTTTTAGAGC	CTAACGATTTACCGACACTA	0
OA_J473521_069716	144	116	147	135.6666667	6.34e-06	6.55e-06	6.95e-06	109	104	5.21e-06	5.49e-06	6.61e-06	5.35e-06	5.29e-06	0.80016	-0.32163255	0.01195086	ACGTTCTTAATGTCACCGTCGTTTTAGAGC	ACGTTCTTAATGTCACCGTC	0
OA_J473521_055214	184	143	170	165.6666667	8.1e-06	8.07e-06	8.04e-06	134	126	6.41e-06	6.65e-06	8.07e-06	6.53e-06	6.46e-06	0.8002	-0.32156913	0.047487037	CTTGAAGCCTGCGCCTGGCGGTTTTAGAGC	CTTGAAGCCTGCGCCTGGCG	0
OA_J473521_104735	180	131	170	160.3333333	7.92e-06	7.4e-06	8.04e-06	130	121	6.21e-06	6.39e-06	7.79e-06	6.3e-06	6.23e-06	0.80027	-0.321437421	0.009161387	CAACATACATTTGACTCGCGGTTTTAGAGC	CAACATACATTTGACTCGCG	0
OA_J473521_025218	89	60	74	74.33333333	3.92e-06	3.39e-06	3.5e-06	59	57	2.82e-06	3.01e-06	3.6e-06	2.91e-06	2.88e-06	0.80028	-0.32141852	0.035762739	AAGGTAGAGAGGTAGTCACGGTTTTAGAGC	AAGGTAGAGAGGTAGTCACG	0
OA_J473521_082555	483	325	447	418.3333333	2.13e-05	1.84e-05	2.11e-05	357	298	1.71e-05	1.57e-05	2.03e-05	1.64e-05	1.62e-05	0.80031	-0.321373315	0.043390928	CCTCGTCATCGTGCTGACGGGTTTTAGAGC	CCTCGTCATCGTGCTGACGG	0
OA_J473521_077088	291	216	245	250.6666667	1.28e-05	1.22e-05	1.16e-05	212	182	1.01e-05	9.61e-06	1.22e-05	9.87e-06	9.76e-06	0.80037	-0.321257497	0.013138748	CGGTACACAGCACATGTTTCGTTTTAGAGC	CGGTACACAGCACATGTTTC	0
OA_J473521_067568	70	62	63	65	3.08e-06	3.5e-06	2.98e-06	56	47	2.68e-06	2.48e-06	3.19e-06	2.58e-06	2.55e-06	0.80044	-0.321130991	0.048480721	GGATATTCGCGATCCGTCGCGTTTTAGAGC	GGATATTCGCGATCCGTCGC	0
OA_J473521_024631	152	128	161	147	6.69e-06	7.23e-06	7.62e-06	126	106	6.02e-06	5.6e-06	7.18e-06	5.81e-06	5.75e-06	0.80047	-0.321079148	0.029023767	GCTGCCTTCAATAAGGCGCTGTTTTAGAGC	GCTGCCTTCAATAAGGCGCT	0
OA_J473521_046851	244	199	219	220.6666667	1.07e-05	1.12e-05	1.04e-05	179	168	8.56e-06	8.87e-06	1.08e-05	8.71e-06	8.62e-06	0.80047	-0.321077433	0.005858771	GGTAGTGCAGCAGGCAGAACGTTTTAGAGC	GGTAGTGCAGCAGGCAGAAC	0
OA_J473521_021839	216	164	207	195.6666667	9.5e-06	9.26e-06	9.79e-06	160	147	7.65e-06	7.76e-06	9.52e-06	7.7e-06	7.62e-06	0.80052	-0.320992091	0.003599759	AGCGAGCGTGAAGGGATGAAGTTTTAGAGC	AGCGAGCGTGAAGGGATGAA	0
OA_J473521_042654	178	143	153	158	7.83e-06	8.07e-06	7.24e-06	132	117	6.31e-06	6.18e-06	7.71e-06	6.24e-06	6.17e-06	0.80055	-0.320931746	0.021377059	CACTAAAGCAGGTTTCTGGCGTTTTAGAGC	CACTAAAGCAGGTTTCTGGC	0
OA_J473521_070106	357	268	331	318.6666667	1.57e-05	1.51e-05	1.57e-05	254	245	1.21e-05	1.29e-05	1.55e-05	1.25e-05	1.24e-05	0.80061	-0.320824939	0.042821874	GCATCGCGCCATTCACGTTAGTTTTAGAGC	GCATCGCGCCATTCACGTTA	0
OA_J473521_023398	121	94	117	110.6666667	5.32e-06	5.31e-06	5.54e-06	92	82	4.4e-06	4.33e-06	5.39e-06	4.36e-06	4.32e-06	0.80072	-0.320626608	0.001658591	CGTAAACACCCGGTATAGCGGTTTTAGAGC	CGTAAACACCCGGTATAGCG	0
OA_J473521_117692	287	243	292	274	1.26e-05	1.37e-05	1.38e-05	218	213	1.04e-05	1.12e-05	1.34e-05	1.08e-05	1.07e-05	0.80073	-0.320613414	0.028857924	GTATCCGTTGCCACTGTACCGTTTTAGAGC	GTATCCGTTGCCACTGTACC	0
OA_J473521_057256	348	289	355	330.6666667	1.53e-05	1.63e-05	1.68e-05	276	245	1.32e-05	1.29e-05	1.61e-05	1.31e-05	1.29e-05	0.80077	-0.320538344	0.013999377	GTGGATCCTGAATGTGCCGTGTTTTAGAGC	GTGGATCCTGAATGTGCCGT	0
OA_J473521_112672	154	129	145	142.6666667	6.78e-06	7.28e-06	6.86e-06	118	107	5.64e-06	5.65e-06	6.97e-06	5.64e-06	5.58e-06	0.80078	-0.320521765	0.013478885	CACCGTTAAACAACGCGTAAGTTTTAGAGC	CACCGTTAAACAACGCGTAA	0
OA_J473521_050765	275	204	276	251.6666667	1.21e-05	1.15e-05	1.31e-05	203	191	9.7e-06	1.01e-05	1.22e-05	9.89e-06	9.79e-06	0.80083	-0.320431714	0.024488133	GGTGCTGATTGGCGGCATCAGTTTTAGAGC	GGTGCTGATTGGCGGCATCA	0
OA_J473521_055066	266	216	250	244	1.17e-05	1.22e-05	1.18e-05	197	187	9.42e-06	9.87e-06	1.19e-05	9.64e-06	9.54e-06	0.80091	-0.320290285	0.017077183	ACAGCGGTATCCAGTTTGGTGTTTTAGAGC	ACAGCGGTATCCAGTTTGGT	0
OA_J473521_099329	238	182	231	217	1.05e-05	1.03e-05	1.09e-05	178	163	8.51e-06	8.6e-06	1.06e-05	8.56e-06	8.46e-06	0.80094	-0.320226716	0.006023502	CGGGAGTAACTGACGGCAGCGTTTTAGAGC	CGGGAGTAACTGACGGCAGC	0
OA_J473521_085532	168	121	141	143.3333333	7.39e-06	6.83e-06	6.67e-06	120	105	5.74e-06	5.54e-06	6.96e-06	5.64e-06	5.58e-06	0.80096	-0.320190191	0.015909746	TGGAGGTGCAGTCGATGACAGTTTTAGAGC	TGGAGGTGCAGTCGATGACA	0
OA_J473521_075559	194	131	165	163.3333333	8.54e-06	7.4e-06	7.81e-06	129	126	6.17e-06	6.65e-06	7.91e-06	6.41e-06	6.34e-06	0.801	-0.320131422	0.035344644	GAAACGGTTTATCGCTACGGGTTTTAGAGC	GAAACGGTTTATCGCTACGG	0
OA_J473521_019947	401	289	344	344.6666667	1.76e-05	1.63e-05	1.63e-05	290	251	1.39e-05	1.33e-05	1.67e-05	1.36e-05	1.34e-05	0.80101	-0.320102181	0.010112248	CGGCAGCACGATAACGGTGTGTTTTAGAGC	CGGCAGCACGATAACGGTGT	0
OA_J473521_091656	78	66	86	76.66666667	3.43e-06	3.73e-06	4.07e-06	65	56	3.11e-06	2.96e-06	3.74e-06	3.03e-06	3e-06	0.80101	-0.320100961	0.047297139	CTTCGCCAGCTTGCCGAAATGTTTTAGAGC	CTTCGCCAGCTTGCCGAAAT	0
OA_J473521_062110	176	125	145	148.6666667	7.74e-06	7.06e-06	6.86e-06	121	112	5.78e-06	5.91e-06	7.22e-06	5.85e-06	5.78e-06	0.80103	-0.320069072	0.030477272	AGCGTGGCTACCGGACGCAAGTTTTAGAGC	AGCGTGGCTACCGGACGCAA	0
OA_J473521_104844	179	151	170	166.6666667	7.88e-06	8.53e-06	8.04e-06	137	126	6.55e-06	6.65e-06	8.15e-06	6.6e-06	6.53e-06	0.80106	-0.320025343	0.011684638	CAAAGTTCGCGGCCCGTAGCGTTTTAGAGC	CAAAGTTCGCGGCCCGTAGC	0
OA_J473521_079211	170	146	171	162.3333333	7.48e-06	8.24e-06	8.09e-06	132	124	6.31e-06	6.55e-06	7.94e-06	6.43e-06	6.36e-06	0.80107	-0.319996673	0.012456922	AAGCCTGATGTGGCGATCGCGTTTTAGAGC	AAGCCTGATGTGGCGATCGC	0
OA_J473521_064005	78	59	65	67.33333333	3.43e-06	3.33e-06	3.08e-06	57	49	2.72e-06	2.59e-06	3.28e-06	2.66e-06	2.63e-06	0.80107	-0.319994273	0.016280243	TCATTATTTAACGCCAGCAGGTTTTAGAGC	TCATTATTTAACGCCAGCAG	0
OA_J473521_050772	351	267	323	313.6666667	1.54e-05	1.51e-05	1.53e-05	257	236	1.23e-05	1.25e-05	1.53e-05	1.24e-05	1.22e-05	0.80111	-0.319933645	0.000269375	CGTCGAGACATTTGCGTTGGGTTTTAGAGC	CGTCGAGACATTTGCGTTGG	0
OA_J473521_073969	249	219	254	240.6666667	1.1e-05	1.24e-05	1.2e-05	203	178	9.7e-06	9.4e-06	1.18e-05	9.55e-06	9.45e-06	0.80114	-0.319881839	0.025611082	GCATGGAGGCGATTTCGTACGTTTTAGAGC	GCATGGAGGCGATTTCGTAC	0
OA_J473521_086663	25	18	24	22.33333333	1.1e-06	1.02e-06	1.14e-06	18	17	8.6e-07	8.97e-07	1.09e-06	8.79e-07	8.69e-07	0.80114	-0.319872769	0.01476746	AAAAGCAGATCTTGGCATTAGTTTTAGAGC	AAAAGCAGATCTTGGCATTA	0
OA_J473521_081408	447	371	448	422	1.97e-05	2.09e-05	2.12e-05	341	323	1.63e-05	1.71e-05	2.06e-05	1.67e-05	1.65e-05	0.80116	-0.31983018	0.007663895	CGCGACATAATGCTGGTGCCGTTTTAGAGC	CGCGACATAATGCTGGTGCC	0
OA_J473521_074358	90	81	97	89.33333333	3.96e-06	4.57e-06	4.59e-06	72	69	3.44e-06	3.64e-06	4.37e-06	3.54e-06	3.5e-06	0.80117	-0.319827413	0.041851519	AACGTCGGGCAATAGCCTGAGTTTTAGAGC	AACGTCGGGCAATAGCCTGA	0
OA_J473521_054830	276	236	254	255.3333333	1.21e-05	1.33e-05	1.2e-05	220	184	1.05e-05	9.71e-06	1.25e-05	1.01e-05	1e-05	0.80121	-0.319742345	0.031368648	ATCGCTGGCATTAGGCGTTGGTTTTAGAGC	ATCGCTGGCATTAGGCGTTG	0
OA_J473521_068538	162	131	140	144.3333333	7.13e-06	7.4e-06	6.62e-06	123	105	5.88e-06	5.54e-06	7.05e-06	5.71e-06	5.65e-06	0.80123	-0.319711101	0.017982134	TTTGCGCCGGATTAGCAGGCGTTTTAGAGC	TTTGCGCCGGATTAGCAGGC	0
OA_J473521_046115	206	177	196	193	9.06e-06	9.99e-06	9.27e-06	161	144	7.7e-06	7.6e-06	9.44e-06	7.65e-06	7.57e-06	0.80125	-0.319680713	0.021177449	TAACGGCGTGGCAATGCTAAGTTTTAGAGC	TAACGGCGTGGCAATGCTAA	0
OA_J473521_028295	52	41	52	48.33333333	2.29e-06	2.32e-06	2.46e-06	39	37	1.86e-06	1.95e-06	2.36e-06	1.91e-06	1.89e-06	0.80132	-0.31954171	0.008162166	TCTTACCGTTAAGCGCCAGCGTTTTAGAGC	TCTTACCGTTAAGCGCCAGC	0
OA_J473521_062768	93	82	91	88.66666667	4.09e-06	4.63e-06	4.31e-06	71	69	3.39e-06	3.64e-06	4.34e-06	3.52e-06	3.48e-06	0.80137	-0.319453258	0.026474727	GCACACTCTCCAACATGAAAGTTTTAGAGC	GCACACTCTCCAACATGAAA	0
OA_J473521_004352	317	222	282	273.6666667	1.39e-05	1.25e-05	1.33e-05	221	207	1.06e-05	1.09e-05	1.33e-05	1.07e-05	1.06e-05	0.80138	-0.319440687	0.016481027	GGGCACAACCAACTCGCTGGGTTTTAGAGC	GGGCACAACCAACTCGCTGG	0
OA_J473521_098913	218	178	213	203	9.59e-06	1.01e-05	1.01e-05	163	157	7.79e-06	8.29e-06	9.92e-06	8.04e-06	7.95e-06	0.8014	-0.319412048	0.027354331	CCAGCGCGTATCCCGTAGTCGTTTTAGAGC	CCAGCGCGTATCCCGTAGTC	0
OA_J473521_076429	262	206	225	231	1.15e-05	1.16e-05	1.06e-05	195	169	9.32e-06	8.92e-06	1.13e-05	9.12e-06	9.02e-06	0.80142	-0.319366561	0.010227072	TCTCGACATTAACGCCGATGGTTTTAGAGC	TCTCGACATTAACGCCGATG	0
OA_J473521_078101	352	242	305	299.6666667	1.55e-05	1.37e-05	1.44e-05	240	229	1.15e-05	1.21e-05	1.45e-05	1.18e-05	1.17e-05	0.80144	-0.319325281	0.020685847	ACGCCATGTAGACATGTTCGGTTTTAGAGC	ACGCCATGTAGACATGTTCG	0
OA_J473521_044725	121	91	119	110.3333333	5.32e-06	5.14e-06	5.63e-06	88	85	4.21e-06	4.49e-06	5.36e-06	4.35e-06	4.3e-06	0.80145	-0.319309203	0.018925925	GAATCGGGCGTAAACGCTGAGTTTTAGAGC	GAATCGGGCGTAAACGCTGA	0
OA_J473521_109908	212	161	190	187.6666667	9.33e-06	9.09e-06	8.99e-06	154	141	7.36e-06	7.44e-06	9.14e-06	7.4e-06	7.32e-06	0.80145	-0.319308031	0.001205592	AGCTGTCTTATCGTGCTGATGTTTTAGAGC	AGCTGTCTTATCGTGCTGAT	0
OA_J473521_084023	92	69	91	84	4.05e-06	3.9e-06	4.31e-06	70	62	3.35e-06	3.27e-06	4.08e-06	3.31e-06	3.27e-06	0.80146	-0.319290181	0.01620362	AATCACCAGTACGCCAAACAGTTTTAGAGC	AATCACCAGTACGCCAAACA	0
OA_J473521_091284	205	158	181	181.3333333	9.02e-06	8.92e-06	8.56e-06	146	139	6.98e-06	7.34e-06	8.83e-06	7.16e-06	7.08e-06	0.80147	-0.319285795	0.014213559	TGATGCATACCACGTAAGCCGTTTTAGAGC	TGATGCATACCACGTAAGCC	0
OA_J473521_021020	167	119	135	140.3333333	7.35e-06	6.72e-06	6.39e-06	113	107	5.4e-06	5.65e-06	6.82e-06	5.53e-06	5.46e-06	0.8015	-0.319219444	0.031353547	TCATTACGCGCTTCATAGCGGTTTTAGAGC	TCATTACGCGCTTCATAGCG	0
OA_J473521_112362	189	153	206	182.6666667	8.32e-06	8.64e-06	9.75e-06	156	132	7.46e-06	6.97e-06	8.9e-06	7.21e-06	7.13e-06	0.80153	-0.319169446	0.045037223	GGTCGACAACGCATTTTCACGTTTTAGAGC	GGTCGACAACGCATTTTCAC	0
OA_J473521_084022	38	34	38	36.66666667	1.67e-06	1.92e-06	1.8e-06	30	28	1.43e-06	1.48e-06	1.8e-06	1.46e-06	1.44e-06	0.80165	-0.318962424	0.032967799	ATATCTGCGCTTATCCTTTAGTTTTAGAGC	ATATCTGCGCTTATCCTTTA	0
OA_J473521_093510	237	211	259	235.6666667	1.04e-05	1.19e-05	1.23e-05	191	181	9.13e-06	9.55e-06	1.15e-05	9.34e-06	9.24e-06	0.80166	-0.318934882	0.047241631	GCAATTGATCATTTTGGCGCGTTTTAGAGC	GCAATTGATCATTTTGGCGC	0
OA_J473521_075245	162	134	139	145	7.13e-06	7.57e-06	6.58e-06	119	110	5.69e-06	5.81e-06	7.09e-06	5.75e-06	5.69e-06	0.80169	-0.318888432	0.038298295	ATCTGCATGATATTGCCTGCGTTTTAGAGC	ATCTGCATGATATTGCCTGC	0
OA_J473521_015691	204	149	176	176.3333333	8.98e-06	8.41e-06	8.33e-06	146	131	6.98e-06	6.92e-06	8.57e-06	6.95e-06	6.87e-06	0.80174	-0.318788294	0.013779658	GCGACTCGCCATGTCGATCAGTTTTAGAGC	GCGACTCGCCATGTCGATCA	0
OA_J473521_115891	205	147	195	182.3333333	9.02e-06	8.3e-06	9.23e-06	151	135	7.22e-06	7.13e-06	8.85e-06	7.17e-06	7.09e-06	0.80175	-0.318778462	0.024441497	TGGCCTGGGCGAGTGAGGTAGTTTTAGAGC	TGGCCTGGGCGAGTGAGGTA	0
OA_J473521_018439	350	309	355	338	1.54e-05	1.74e-05	1.68e-05	289	246	1.38e-05	1.3e-05	1.65e-05	1.34e-05	1.33e-05	0.80177	-0.318741902	0.022690223	TGGCAGCGTTGGTTCTTTGCGTTTTAGAGC	TGGCAGCGTTGGTTCTTTGC	0
OA_J473521_058443	301	230	254	261.6666667	1.32e-05	1.3e-05	1.2e-05	215	197	1.03e-05	1.04e-05	1.28e-05	1.03e-05	1.02e-05	0.80181	-0.31867381	0.021033264	TCCGGAATGCAGCTGCCGCCGTTTTAGAGC	TCCGGAATGCAGCTGCCGCC	0
OA_J473521_093136	235	185	210	210	1.03e-05	1.04e-05	9.93e-06	169	161	8.08e-06	8.5e-06	1.02e-05	8.29e-06	8.2e-06	0.80182	-0.318656831	0.017806136	CAAGTGTGCGTGGGTCATCTGTTTTAGAGC	CAAGTGTGCGTGGGTCATCT	0
OA_J473521_049998	254	205	237	232	1.12e-05	1.16e-05	1.12e-05	191	175	9.13e-06	9.24e-06	1.13e-05	9.18e-06	9.08e-06	0.80182	-0.318651364	0.001551464	GGATCAGCGTTTCAACCGCGGTTTTAGAGC	GGATCAGCGTTTCAACCGCG	0
OA_J473521_114977	345	268	335	316	1.52e-05	1.51e-05	1.58e-05	262	235	1.25e-05	1.24e-05	1.54e-05	1.25e-05	1.23e-05	0.80183	-0.318633428	0.00453369	TGGCAGGCACAGGTCACGGGGTTTTAGAGC	TGGCAGGCACAGGTCACGGG	0
OA_J473521_006841	223	159	224	202	9.81e-06	8.98e-06	1.06e-05	160	156	7.65e-06	8.24e-06	9.8e-06	7.94e-06	7.86e-06	0.80185	-0.31859828	0.044372853	CACGGCTTACCGGATGATCCGTTTTAGAGC	CACGGCTTACCGGATGATCC	0
OA_J473521_108034	385	283	316	328	1.69e-05	1.6e-05	1.49e-05	261	254	1.25e-05	1.34e-05	1.6e-05	1.29e-05	1.28e-05	0.80194	-0.318440651	0.027478063	CAGCACATATTCACGGGCGCGTTTTAGAGC	CAGCACATATTCACGGGCGC	0
OA_J473521_077978	308	228	286	274	1.36e-05	1.29e-05	1.35e-05	228	203	1.09e-05	1.07e-05	1.33e-05	1.08e-05	1.07e-05	0.80209	-0.318158703	0.003002003	CAGCGAATAGGTCAGACGCCGTTTTAGAGC	CAGCGAATAGGTCAGACGCC	0
OA_J473521_023776	473	334	379	395.3333333	2.08e-05	1.89e-05	1.79e-05	314	306	1.5e-05	1.62e-05	1.92e-05	1.56e-05	1.54e-05	0.80212	-0.318103355	0.038058163	GGTCGTCAACGTGCGGCGCGGTTTTAGAGC	GGTCGTCAACGTGCGGCGCG	0
OA_J473521_050207	300	265	296	287	1.32e-05	1.5e-05	1.4e-05	241	214	1.15e-05	1.13e-05	1.41e-05	1.14e-05	1.13e-05	0.80214	-0.318070539	0.031681894	GATGGGTGTGACGCGATTGAGTTTTAGAGC	GATGGGTGTGACGCGATTGA	0
OA_J473521_042518	336	295	341	324	1.48e-05	1.67e-05	1.61e-05	268	245	1.28e-05	1.29e-05	1.59e-05	1.29e-05	1.27e-05	0.80216	-0.318031345	0.032799944	GTATGGCATGTCGCTGGTGGGTTTTAGAGC	GTATGGCATGTCGCTGGTGG	0
OA_J473521_074227	145	111	135	130.3333333	6.38e-06	6.27e-06	6.39e-06	106	99	5.07e-06	5.23e-06	6.35e-06	5.15e-06	5.09e-06	0.80222	-0.317928753	0.016102952	TTCAGGCTTATGTCTTAACGGTTTTAGAGC	TTCAGGCTTATGTCTTAACG	0
OA_J473521_055187	395	288	318	333.6666667	1.74e-05	1.63e-05	1.5e-05	285	241	1.36e-05	1.27e-05	1.62e-05	1.32e-05	1.3e-05	0.80224	-0.317893325	0.032580639	GCTGATGAATAACCGCCGATGTTTTAGAGC	GCTGATGAATAACCGCCGAT	0
OA_J473521_060803	143	107	125	125	6.29e-06	6.04e-06	5.91e-06	107	90	5.11e-06	4.75e-06	6.08e-06	4.93e-06	4.88e-06	0.80226	-0.317862538	0.042664673	CAAATTGGCGACTGTCATCCGTTTTAGAGC	CAAATTGGCGACTGTCATCC	0
OA_J473521_111584	237	179	215	210.3333333	1.04e-05	1.01e-05	1.02e-05	175	156	8.37e-06	8.24e-06	1.02e-05	8.3e-06	8.21e-06	0.80229	-0.31781235	0.00052213	CCCGCTTGGCCCGCGCATTCGTTTTAGAGC	CCCGCTTGGCCCGCGCATTC	0
OA_J473521_006154	153	112	153	139.3333333	6.73e-06	6.32e-06	7.24e-06	118	101	5.64e-06	5.33e-06	6.76e-06	5.49e-06	5.43e-06	0.80232	-0.317742453	0.026757207	CTGGGATGGACAAACGCCGTGTTTTAGAGC	CTGGGATGGACAAACGCCGT	0
OA_J473521_079474	155	127	136	139.3333333	6.82e-06	7.17e-06	6.43e-06	114	106	5.45e-06	5.6e-06	6.81e-06	5.52e-06	5.46e-06	0.80235	-0.317687435	0.018325027	CAAACAGGAAGGAGATGCGAGTTTTAGAGC	CAAACAGGAAGGAGATGCGA	0
OA_J473521_092622	407	354	425	395.3333333	1.79e-05	2e-05	2.01e-05	314	310	1.5e-05	1.64e-05	1.93e-05	1.57e-05	1.55e-05	0.80238	-0.317644296	0.039314381	GCGGCATTGGCACATGCAGCGTTTTAGAGC	GCGGCATTGGCACATGCAGC	0
OA_J473521_067974	225	150	193	189.3333333	9.9e-06	8.47e-06	9.13e-06	151	145	7.22e-06	7.65e-06	9.17e-06	7.44e-06	7.36e-06	0.80238	-0.317637868	0.037703013	GTGCTGAAAGAAGGCGTCGCGTTTTAGAGC	GTGCTGAAAGAAGGCGTCGC	0
OA_J473521_027126	456	359	404	406.3333333	2.01e-05	2.03e-05	1.91e-05	335	306	1.6e-05	1.62e-05	1.98e-05	1.61e-05	1.59e-05	0.80243	-0.317559872	0.007557334	GACGCACGTTCTGACCGTTAGTTTTAGAGC	GACGCACGTTCTGACCGTTA	0
OA_J473521_118113	315	249	299	287.6666667	1.39e-05	1.41e-05	1.41e-05	239	215	1.14e-05	1.13e-05	1.4e-05	1.14e-05	1.13e-05	0.8025	-0.317418154	0.000271462	GCAGCGTAAGATTGTCGTTCGTTTTAGAGC	GCAGCGTAAGATTGTCGTTC	0
OA_J473521_016794	327	232	325	294.6666667	1.44e-05	1.31e-05	1.54e-05	252	211	1.2e-05	1.11e-05	1.43e-05	1.16e-05	1.15e-05	0.80252	-0.317399242	0.043464554	TGCGATAATCGGTGCGCCCAGTTTTAGAGC	TGCGATAATCGGTGCGCCCA	0
OA_J473521_013299	242	189	213	214.6666667	1.06e-05	1.07e-05	1.01e-05	180	159	8.6e-06	8.39e-06	1.05e-05	8.5e-06	8.41e-06	0.80253	-0.317372094	0.003919205	GCGGGTAGTGGCCGGATCGTGTTTTAGAGC	GCGGGTAGTGGCCGGATCGT	0
OA_J473521_059746	235	198	224	219	1.03e-05	1.12e-05	1.06e-05	187	160	8.94e-06	8.45e-06	1.07e-05	8.69e-06	8.6e-06	0.80263	-0.317199816	0.013845033	GTGTCGACATAGCGCCAGTTGTTTTAGAGC	GTGTCGACATAGCGCCAGTT	0
OA_J473521_063993	258	208	220	228.6666667	1.14e-05	1.17e-05	1.04e-05	181	179	8.65e-06	9.45e-06	1.12e-05	9.05e-06	8.95e-06	0.80265	-0.317151848	0.040974366	CATCTTCAACGGCTAACGGCGTTTTAGAGC	CATCTTCAACGGCTAACGGC	0
OA_J473521_110481	47	40	44	43.66666667	2.07e-06	2.26e-06	2.08e-06	35	34	1.67e-06	1.79e-06	2.14e-06	1.73e-06	1.72e-06	0.80274	-0.316988229	0.023829739	TCCGCGCGGTCAGCGAAAATGTTTTAGAGC	TCCGCGCGGTCAGCGAAAAT	0
OA_J473521_053031	185	147	191	174.3333333	8.14e-06	8.3e-06	9.04e-06	147	128	7.03e-06	6.76e-06	8.49e-06	6.89e-06	6.82e-06	0.80275	-0.316971742	0.016929678	GTGGATTGAGCTGTGCGACTGTTTTAGAGC	GTGGATTGAGCTGTGCGACT	0
OA_J473521_051931	102	84	97	94.33333333	4.49e-06	4.74e-06	4.59e-06	78	71	3.73e-06	3.75e-06	4.61e-06	3.74e-06	3.7e-06	0.80285	-0.316803783	0.006322072	TTAAGAATGTTGATCTGGCGGTTTTAGAGC	TTAAGAATGTTGATCTGGCG	0
OA_J473521_066744	215	185	197	199	9.46e-06	1.04e-05	9.32e-06	168	147	8.03e-06	7.76e-06	9.73e-06	7.9e-06	7.81e-06	0.8029	-0.316707723	0.022115529	GTCGCGCGCGGCTCCATATCGTTTTAGAGC	GTCGCGCGCGGCTCCATATC	0
OA_J473521_107941	167	128	170	155	7.35e-06	7.23e-06	8.04e-06	128	116	6.12e-06	6.12e-06	7.54e-06	6.12e-06	6.05e-06	0.80297	-0.316583133	0.030449154	GGAAATGACGCTATGGCTGTGTTTTAGAGC	GGAAATGACGCTATGGCTGT	0
OA_J473521_102028	239	205	213	219	1.05e-05	1.16e-05	1.01e-05	190	158	9.08e-06	8.34e-06	1.07e-05	8.71e-06	8.62e-06	0.80299	-0.316550745	0.042245783	GGCGTTGAAGATACGCAGCGGTTTTAGAGC	GGCGTTGAAGATACGCAGCG	0
OA_J473521_071200	408	292	365	355	1.8e-05	1.65e-05	1.73e-05	283	274	1.35e-05	1.45e-05	1.72e-05	1.4e-05	1.38e-05	0.80301	-0.316505655	0.022657222	GCTGCGTTGTGCCTGGGCTTGTTTTAGAGC	GCTGCGTTGTGCCTGGGCTT	0
OA_J473521_080896	898	697	858	817.6666667	3.95e-05	3.94e-05	4.06e-05	696	595	3.33e-05	3.14e-05	3.98e-05	3.23e-05	3.2e-05	0.80303	-0.316472387	0.046967334	CACCGGCGCACCTAACGTTGGTTTTAGAGC	CACCGGCGCACCTAACGTTG	0
OA_J473521_030687	109	90	101	100	4.8e-06	5.08e-06	4.78e-06	82	76	3.92e-06	4.01e-06	4.88e-06	3.97e-06	3.92e-06	0.80306	-0.316414875	0.00491629	GTTAATTCCGGCGGTACCGTGTTTTAGAGC	GTTAATTCCGGCGGTACCGT	0
OA_J473521_047658	493	409	464	455.3333333	2.17e-05	2.31e-05	2.2e-05	388	333	1.85e-05	1.76e-05	2.22e-05	1.81e-05	1.79e-05	0.80307	-0.316398279	0.013594928	GTGGCTATGCCGCTGCTGATGTTTTAGAGC	GTGGCTATGCCGCTGCTGAT	0
OA_J473521_033464	82	60	75	72.33333333	3.61e-06	3.39e-06	3.55e-06	62	52	2.96e-06	2.75e-06	3.52e-06	2.85e-06	2.82e-06	0.80314	-0.316279035	0.04745659	AGGCAATACCAATGACTTCCGTTTTAGAGC	AGGCAATACCAATGACTTCC	0
OA_J473521_012970	192	150	161	167.6666667	8.45e-06	8.47e-06	7.62e-06	142	123	6.79e-06	6.49e-06	8.18e-06	6.64e-06	6.57e-06	0.80314	-0.316276911	0.019212172	GGAATTGATGTCACCGTTGGGTTTTAGAGC	GGAATTGATGTCACCGTTGG	0
OA_J473521_076258	279	239	244	254	1.23e-05	1.35e-05	1.15e-05	215	188	1.03e-05	9.92e-06	1.24e-05	1.01e-05	9.99e-06	0.80315	-0.316253859	0.045260908	AATGCCTGCGCAGTACCGTGGTTTTAGAGC	AATGCCTGCGCAGTACCGTG	0
OA_J473521_086318	56	40	55	50.33333333	2.46e-06	2.26e-06	2.6e-06	41	38	1.96e-06	2.01e-06	2.44e-06	1.98e-06	1.96e-06	0.80318	-0.316198568	0.038125059	ATGGTGAATTTTCCTTTAGCGTTTTAGAGC	ATGGTGAATTTTCCTTTAGC	0
OA_J473521_022723	351	313	343	335.6666667	1.54e-05	1.77e-05	1.62e-05	272	260	1.3e-05	1.37e-05	1.65e-05	1.34e-05	1.32e-05	0.80321	-0.316153504	0.028633429	CGAAGCAGCATCGCGTGGCGGTTTTAGAGC	CGAAGCAGCATCGCGTGGCG	0
OA_J473521_025372	136	104	115	118.3333333	5.98e-06	5.87e-06	5.44e-06	102	85	4.88e-06	4.49e-06	5.76e-06	4.68e-06	4.63e-06	0.80324	-0.316098193	0.038162368	AGACAGCGCTACTGATTAAGGTTTTAGAGC	AGACAGCGCTACTGATTAAG	0
OA_J473521_086341	164	138	155	152.3333333	7.22e-06	7.79e-06	7.33e-06	126	115	6.02e-06	6.07e-06	7.45e-06	6.05e-06	5.98e-06	0.80324	-0.316096384	0.014030744	GGCATCCACCCACATATTGGGTTTTAGAGC	GGCATCCACCCACATATTGG	0
OA_J473521_010414	455	390	424	423	2e-05	2.2e-05	2.01e-05	353	317	1.69e-05	1.67e-05	2.07e-05	1.68e-05	1.66e-05	0.80324	-0.316095881	0.025993766	CCAAAGCGTGCCGTACCGCAGTTTTAGAGC	CCAAAGCGTGCCGTACCGCA	0
OA_J473521_112972	247	188	228	221	1.09e-05	1.06e-05	1.08e-05	182	166	8.7e-06	8.76e-06	1.08e-05	8.73e-06	8.64e-06	0.80329	-0.316002651	0.000461675	GGTGACGATCCCGTCCCGCCGTTTTAGAGC	GGTGACGATCCCGTCCCGCC	0
OA_J473521_092553	290	222	265	259	1.28e-05	1.25e-05	1.25e-05	215	193	1.03e-05	1.02e-05	1.26e-05	1.02e-05	1.01e-05	0.80337	-0.315867121	0.000180133	TTCATGTCGCAGCTGATTGAGTTTTAGAGC	TTCATGTCGCAGCTGATTGA	0
OA_J473521_081818	161	118	144	141	7.08e-06	6.66e-06	6.81e-06	118	104	5.64e-06	5.49e-06	6.85e-06	5.57e-06	5.5e-06	0.80338	-0.315853658	0.003242685	CGTCGTAATCCGCGCGAGACGTTTTAGAGC	CGTCGTAATCCGCGCGAGAC	0
OA_J473521_095992	105	88	108	100.3333333	4.62e-06	4.97e-06	5.11e-06	87	72	4.16e-06	3.8e-06	4.9e-06	3.98e-06	3.94e-06	0.80341	-0.315790552	0.046651712	TTGCTGGCATGATTTCAGTAGTTTTAGAGC	TTGCTGGCATGATTTCAGTA	0
OA_J473521_004011	380	278	311	323	1.67e-05	1.57e-05	1.47e-05	270	239	1.29e-05	1.26e-05	1.57e-05	1.28e-05	1.26e-05	0.80344	-0.315735033	0.030568746	TCAGCCAGCGGCGGCACAGCGTTTTAGAGC	TCAGCCAGCGGCGGCACAGC	0
OA_J473521_061810	170	132	140	147.3333333	7.48e-06	7.45e-06	6.62e-06	126	107	6.02e-06	5.65e-06	7.18e-06	5.84e-06	5.77e-06	0.80345	-0.315720235	0.028227165	GATTAACGGTGATGACGCCAGTTTTAGAGC	GATTAACGGTGATGACGCCA	0
OA_J473521_107049	323	228	288	279.6666667	1.42e-05	1.29e-05	1.36e-05	234	206	1.12e-05	1.09e-05	1.36e-05	1.1e-05	1.09e-05	0.80346	-0.31569396	0.012855272	CTGCCCCGCTCTGATAATGCGTTTTAGAGC	CTGCCCCGCTCTGATAATGC	0
OA_J473521_078011	389	267	361	339	1.71e-05	1.51e-05	1.71e-05	268	263	1.28e-05	1.39e-05	1.64e-05	1.33e-05	1.32e-05	0.80347	-0.31568821	0.037550529	GCCTGGAAGTACTGCTACGCGTTTTAGAGC	GCCTGGAAGTACTGCTACGC	0
OA_J473521_000638	238	191	220	216.3333333	1.05e-05	1.08e-05	1.04e-05	180	162	8.6e-06	8.55e-06	1.06e-05	8.58e-06	8.48e-06	0.80349	-0.315642778	0.00266936	GCAATCGACGCCACGACGCCGTTTTAGAGC	GCAATCGACGCCACGACGCC	0
OA_J473521_057103	24	21	23	22.66666667	1.06e-06	1.19e-06	1.09e-06	19	17	9.08e-07	8.97e-07	1.11e-06	9.03e-07	8.93e-07	0.80353	-0.315581152	0.033594577	AAATTATCAGCTTGTGTAGAGTTTTAGAGC	AAATTATCAGCTTGTGTAGA	0
OA_J473521_081295	53	44	57	51.33333333	2.33e-06	2.48e-06	2.7e-06	42	39	2.01e-06	2.06e-06	2.5e-06	2.03e-06	2.01e-06	0.80353	-0.315574731	0.04106209	ACTTCTTTAGGTTTAGGGCTGTTTTAGAGC	ACTTCTTTAGGTTTAGGGCT	0
OA_J473521_100178	266	204	251	240.3333333	1.17e-05	1.15e-05	1.19e-05	202	177	9.66e-06	9.34e-06	1.17e-05	9.5e-06	9.4e-06	0.80362	-0.315410528	0.007907818	GGGCGGTAAGGTATTCGATGGTTTTAGAGC	GGGCGGTAAGGTATTCGATG	0
OA_J473521_072603	323	270	318	303.6666667	1.42e-05	1.52e-05	1.5e-05	242	237	1.16e-05	1.25e-05	1.48e-05	1.2e-05	1.19e-05	0.80363	-0.315402022	0.044635342	GTGAGCGCCATTGCAGCTGTGTTTTAGAGC	GTGAGCGCCATTGCAGCTGT	0
OA_J473521_086632	164	148	158	156.6666667	7.22e-06	8.36e-06	7.47e-06	132	117	6.31e-06	6.18e-06	7.68e-06	6.24e-06	6.18e-06	0.80369	-0.315281901	0.04884041	AACAAGGAAGGCGAACCGATGTTTTAGAGC	AACAAGGAAGGCGAACCGAT	0
OA_J473521_006057	320	216	294	276.6666667	1.41e-05	1.22e-05	1.39e-05	218	215	1.04e-05	1.13e-05	1.34e-05	1.09e-05	1.08e-05	0.80373	-0.315213513	0.045941379	GGCCATGTTATTTTCGGCGTGTTTTAGAGC	GGCCATGTTATTTTCGGCGT	0
OA_J473521_083542	318	269	332	306.3333333	1.4e-05	1.52e-05	1.57e-05	246	238	1.18e-05	1.26e-05	1.5e-05	1.22e-05	1.2e-05	0.80377	-0.31513956	0.023348056	GTGCAGCAGACGCTGGAGCAGTTTTAGAGC	GTGCAGCAGACGCTGGAGCA	0
OA_J473521_062469	61	49	63	57.66666667	2.68e-06	2.77e-06	2.98e-06	47	44	2.25e-06	2.32e-06	2.81e-06	2.28e-06	2.26e-06	0.80381	-0.315082038	0.016596047	GAAGCGCGTCCGCTGAAAATGTTTTAGAGC	GAAGCGCGTCCGCTGAAAAT	0
OA_J473521_022994	118	105	108	110.3333333	5.19e-06	5.93e-06	5.11e-06	89	86	4.25e-06	4.54e-06	5.41e-06	4.4e-06	4.35e-06	0.80388	-0.314945836	0.045311776	CATTCATCAGGAATTGGCCCGTTTTAGAGC	CATTCATCAGGAATTGGCCC	0
OA_J473521_089026	162	122	160	148	7.13e-06	6.89e-06	7.57e-06	121	112	5.78e-06	5.91e-06	7.2e-06	5.85e-06	5.78e-06	0.8039	-0.314918114	0.014670662	GCGTATCGAAACCCGCGATGGTTTTAGAGC	GCGTATCGAAACCCGCGATG	0
OA_J473521_003578	155	107	134	132	6.82e-06	6.04e-06	6.34e-06	105	102	5.02e-06	5.38e-06	6.4e-06	5.2e-06	5.15e-06	0.80399	-0.314756544	0.026887865	CCGTAAAATCAACGCTCCAGGTTTTAGAGC	CCGTAAAATCAACGCTCCAG	0
OA_J473521_036862	95	80	84	86.33333333	4.18e-06	4.52e-06	3.97e-06	73	64	3.49e-06	3.38e-06	4.22e-06	3.43e-06	3.4e-06	0.80403	-0.314684874	0.028528986	ACACTTCCATAATCCGCAGAGTTTTAGAGC	ACACTTCCATAATCCGCAGA	0
OA_J473521_019729	321	247	279	282.3333333	1.41e-05	1.39e-05	1.32e-05	231	214	1.1e-05	1.13e-05	1.37e-05	1.12e-05	1.1e-05	0.80403	-0.314674727	0.005290006	ACCGCGCTCATTACCCGCTGGTTTTAGAGC	ACCGCGCTCATTACCCGCTG	0
OA_J473521_023522	119	95	105	106.3333333	5.24e-06	5.36e-06	4.97e-06	87	81	4.16e-06	4.28e-06	5.19e-06	4.22e-06	4.17e-06	0.80411	-0.314543162	0.00634497	TGGAATGAATCTCTGGTGTGGTTTTAGAGC	TGGAATGAATCTCTGGTGTG	0
OA_J473521_086525	338	260	316	304.6666667	1.49e-05	1.47e-05	1.49e-05	253	228	1.21e-05	1.2e-05	1.48e-05	1.21e-05	1.19e-05	0.80414	-0.314478335	0.000175479	GCACTTTACGCTGCTGCGCCGTTTTAGAGC	GCACTTTACGCTGCTGCGCC	0
OA_J473521_006227	192	149	161	167.3333333	8.45e-06	8.41e-06	7.62e-06	145	120	6.93e-06	6.33e-06	8.16e-06	6.63e-06	6.56e-06	0.80421	-0.314349471	0.04455777	AGGCTTGCTGGTGATGGGGCGTTTTAGAGC	AGGCTTGCTGGTGATGGGGC	0
OA_J473521_046184	128	109	140	125.6666667	5.63e-06	6.15e-06	6.62e-06	106	93	5.07e-06	4.91e-06	6.14e-06	4.99e-06	4.93e-06	0.80423	-0.314314675	0.048945883	CGCCAGCCTTTTCGATAATCGTTTTAGAGC	CGCCAGCCTTTTCGATAATC	0
OA_J473521_001857	81	64	85	76.66666667	3.56e-06	3.61e-06	4.02e-06	64	57	3.06e-06	3.01e-06	3.73e-06	3.03e-06	3e-06	0.80424	-0.314310324	0.03748149	TGAATTACGCGTTAACGCCGGTTTTAGAGC	TGAATTACGCGTTAACGCCG	0
OA_J473521_043554	206	171	206	194.3333333	9.06e-06	9.66e-06	9.75e-06	155	152	7.41e-06	8.02e-06	9.49e-06	7.72e-06	7.63e-06	0.80431	-0.31416777	0.042863695	TGGCGATGGCGTTGCCTTTGGTTTTAGAGC	TGGCGATGGCGTTGCCTTTG	0
OA_J473521_097412	394	275	352	340.3333333	1.73e-05	1.55e-05	1.67e-05	273	261	1.31e-05	1.38e-05	1.65e-05	1.34e-05	1.33e-05	0.80432	-0.314152453	0.017672884	TGCCCTCAAATGCCACGCCGGTTTTAGAGC	TGCCCTCAAATGCCACGCCG	0
OA_J473521_099621	301	242	271	271.3333333	1.32e-05	1.37e-05	1.28e-05	218	211	1.04e-05	1.11e-05	1.33e-05	1.08e-05	1.07e-05	0.80444	-0.313951861	0.030091934	GTCACCGTTCAGGTTCATACGTTTTAGAGC	GTCACCGTTCAGGTTCATAC	0
OA_J473521_039297	546	430	504	493.3333333	2.4e-05	2.43e-05	2.38e-05	400	379	1.91e-05	2e-05	2.41e-05	1.96e-05	1.94e-05	0.80444	-0.313943056	0.045096898	GTCGCGGTTGTCTGGCTAAGGTTTTAGAGC	GTCGCGGTTGTCTGGCTAAG	0
OA_J473521_115059	233	188	218	213	1.03e-05	1.06e-05	1.03e-05	179	158	8.56e-06	8.34e-06	1.04e-05	8.45e-06	8.36e-06	0.80444	-0.313935406	0.001862356	GTCTGATAACGATCCGCGCGGTTTTAGAGC	GTCTGATAACGATCCGCGCG	0
OA_J473521_092587	198	146	171	171.6666667	8.71e-06	8.24e-06	8.09e-06	146	125	6.98e-06	6.6e-06	8.35e-06	6.79e-06	6.72e-06	0.80448	-0.313880277	0.014166853	TGTCAAAATGCGCGGGCGTGGTTTTAGAGC	TGTCAAAATGCGCGGGCGTG	0
OA_J473521_076150	100	92	102	98	4.4e-06	5.19e-06	4.83e-06	84	72	4.02e-06	3.8e-06	4.81e-06	3.91e-06	3.87e-06	0.80448	-0.313868218	0.044425533	GCAAGGCCAGCAGGACAAACGTTTTAGAGC	GCAAGGCCAGCAGGACAAAC	0
OA_J473521_117232	196	169	179	181.3333333	8.62e-06	9.54e-06	8.47e-06	153	135	7.31e-06	7.13e-06	8.88e-06	7.22e-06	7.14e-06	0.80448	-0.313864976	0.031174991	CCAGGGGGCGTGACGTATCAGTTTTAGAGC	CCAGGGGGCGTGACGTATCA	0
OA_J473521_090453	64	53	61	59.33333333	2.82e-06	2.99e-06	2.89e-06	50	44	2.39e-06	2.32e-06	2.9e-06	2.36e-06	2.33e-06	0.80449	-0.313852576	0.003025334	TTCCTGCTGGCGCGCTGGCTGTTTTAGAGC	TTCCTGCTGGCGCGCTGGCT	0
OA_J473521_015641	143	128	137	136	6.29e-06	7.23e-06	6.48e-06	111	105	5.31e-06	5.54e-06	6.67e-06	5.42e-06	5.37e-06	0.8047	-0.313472277	0.036359691	AAGCCGGGCAAGCTGAGTTTGTTTTAGAGC	AAGCCGGGCAAGCTGAGTTT	0
OA_J473521_042052	37	31	32	33.33333333	1.63e-06	1.75e-06	1.51e-06	29	24	1.39e-06	1.27e-06	1.63e-06	1.33e-06	1.31e-06	0.80472	-0.313437992	0.046840492	TAAAGCGAGTTACCAACAACGTTTTAGAGC	TAAAGCGAGTTACCAACAAC	0
OA_J473521_086387	193	136	178	169	8.49e-06	7.68e-06	8.42e-06	141	125	6.74e-06	6.6e-06	8.2e-06	6.67e-06	6.6e-06	0.80474	-0.313403948	0.021764065	CGCCTTACGTTCTTCGTAATGTTTTAGAGC	CGCCTTACGTTCTTCGTAAT	0
OA_J473521_040772	107	76	95	92.66666667	4.71e-06	4.29e-06	4.49e-06	78	68	3.73e-06	3.59e-06	4.5e-06	3.66e-06	3.62e-06	0.80477	-0.313353813	0.010045105	ATGTAACACTTTTACCCGACGTTTTAGAGC	ATGTAACACTTTTACCCGAC	0
OA_J473521_078455	379	281	354	338	1.67e-05	1.59e-05	1.67e-05	288	246	1.38e-05	1.3e-05	1.64e-05	1.34e-05	1.32e-05	0.80477	-0.313344785	0.024135114	CCGGTGGTACTGCGGGCGTCGTTTTAGAGC	CCGGTGGTACTGCGGGCGTC	0
OA_J473521_023649	434	304	393	377	1.91e-05	1.72e-05	1.86e-05	307	286	1.47e-05	1.51e-05	1.83e-05	1.49e-05	1.47e-05	0.80481	-0.313276488	0.0177725	GCCAGCATCACGGTTTCGATGTTTTAGAGC	GCCAGCATCACGGTTTCGAT	0
OA_J473521_005539	220	182	216	206	9.68e-06	1.03e-05	1.02e-05	166	160	7.94e-06	8.45e-06	1.01e-05	8.19e-06	8.1e-06	0.80485	-0.31320437	0.024071493	CAGCGCATCGGCATCCATCAGTTTTAGAGC	CAGCGCATCGGCATCCATCA	0
OA_J473521_025433	249	206	247	234	1.1e-05	1.16e-05	1.17e-05	192	178	9.18e-06	9.4e-06	1.14e-05	9.29e-06	9.19e-06	0.80486	-0.313191954	0.005120805	CAGCCAGGCGCTGCTGGAGCGTTTTAGAGC	CAGCCAGGCGCTGCTGGAGC	0
OA_J473521_119927	300	230	295	275	1.32e-05	1.3e-05	1.4e-05	226	208	1.08e-05	1.1e-05	1.34e-05	1.09e-05	1.08e-05	0.80488	-0.313162274	0.008899726	GGTGAAAGTACGCGGCACGGGTTTTAGAGC	GGTGAAAGTACGCGGCACGG	0
OA_J473521_090267	125	96	109	110	5.5e-06	5.42e-06	5.16e-06	93	81	4.45e-06	4.28e-06	5.36e-06	4.36e-06	4.31e-06	0.80491	-0.313092849	0.005367514	CCCCAGGTGGGTATCACCGTGTTTTAGAGC	CCCCAGGTGGGTATCACCGT	0
OA_J473521_063533	119	81	104	101.3333333	5.24e-06	4.57e-06	4.92e-06	81	78	3.87e-06	4.12e-06	4.91e-06	3.99e-06	3.95e-06	0.80498	-0.31297025	0.028367874	GTAAACTCTTCTGCCAGTTGGTTTTAGAGC	GTAAACTCTTCTGCCAGTTG	0
OA_J473521_008380	630	495	546	557	2.77e-05	2.8e-05	2.58e-05	474	409	2.27e-05	2.16e-05	2.72e-05	2.21e-05	2.19e-05	0.80506	-0.312827923	0.010254993	GCGCGGACTGTGGCGATGCAGTTTTAGAGC	GCGCGGACTGTGGCGATGCA	0
OA_J473521_118385	377	265	319	320.3333333	1.66e-05	1.5e-05	1.51e-05	256	248	1.22e-05	1.31e-05	1.56e-05	1.27e-05	1.25e-05	0.80509	-0.312770278	0.023917309	CGACATCGAACCGGGTCTGGGTTTTAGAGC	CGACATCGAACCGGGTCTGG	0
OA_J473521_079785	354	252	299	301.6666667	1.56e-05	1.42e-05	1.41e-05	249	226	1.19e-05	1.19e-05	1.46e-05	1.19e-05	1.18e-05	0.80512	-0.312733097	0.028185447	GGTGGCGGAGTGCAGCGCGCGTTTTAGAGC	GGTGGCGGAGTGCAGCGCGC	0
OA_J473521_083326	141	120	136	132.3333333	6.2e-06	6.78e-06	6.43e-06	110	100	5.26e-06	5.28e-06	6.47e-06	5.27e-06	5.21e-06	0.80514	-0.312683135	0.018475272	GAATCTGAAAGCGATGATGGGTTTTAGAGC	GAATCTGAAAGCGATGATGG	0
OA_J473521_006689	78	52	67	65.66666667	3.43e-06	2.94e-06	3.17e-06	52	51	2.49e-06	2.69e-06	3.18e-06	2.59e-06	2.56e-06	0.80517	-0.312635557	0.043547227	TGGTATCGGAAAACGGCAAAGTTTTAGAGC	TGGTATCGGAAAACGGCAAA	0
OA_J473521_096144	139	125	149	137.6666667	6.12e-06	7.06e-06	7.05e-06	117	102	5.59e-06	5.38e-06	6.74e-06	5.49e-06	5.43e-06	0.80531	-0.312381963	0.046525623	TCGCCCGAACAGCAATGTTTGTTTTAGAGC	TCGCCCGAACAGCAATGTTT	0
OA_J473521_025777	269	197	235	233.6666667	1.18e-05	1.11e-05	1.11e-05	189	179	9.03e-06	9.45e-06	1.14e-05	9.24e-06	9.14e-06	0.80535	-0.312307854	0.007851219	GCAGGGTACTTTCCAGCAGCGTTTTAGAGC	GCAGGGTACTTTCCAGCAGC	0
OA_J473521_098673	157	119	148	141.3333333	6.91e-06	6.72e-06	7e-06	115	108	5.5e-06	5.7e-06	6.88e-06	5.6e-06	5.54e-06	0.80542	-0.312189509	0.006855462	TGCTTTCGCATGTTCATGAGGTTTTAGAGC	TGCTTTCGCATGTTCATGAG	0
OA_J473521_086252	80	59	82	73.66666667	3.52e-06	3.33e-06	3.88e-06	60	56	2.87e-06	2.96e-06	3.58e-06	2.91e-06	2.88e-06	0.80543	-0.312165814	0.046196761	GAATATTCGCTACATGCTGAGTTTTAGAGC	GAATATTCGCTACATGCTGA	0
OA_J473521_108927	124	88	120	110.6666667	5.46e-06	4.97e-06	5.68e-06	89	85	4.25e-06	4.49e-06	5.37e-06	4.37e-06	4.32e-06	0.80544	-0.312153525	0.027185081	CGCCGTGAATGGCGAACTTTGTTTTAGAGC	CGCCGTGAATGGCGAACTTT	0
OA_J473521_005629	134	94	121	116.3333333	5.9e-06	5.31e-06	5.72e-06	94	89	4.49e-06	4.7e-06	5.64e-06	4.6e-06	4.55e-06	0.80553	-0.311984843	0.014796392	CTTGCTGGCGCGCAATCTGTGTTTTAGAGC	CTTGCTGGCGCGCAATCTGT	0
OA_J473521_115797	186	144	159	163	8.18e-06	8.13e-06	7.52e-06	136	122	6.5e-06	6.44e-06	7.95e-06	6.47e-06	6.4e-06	0.80557	-0.311922696	0.018438409	CCTTCCGCACTGAAACAGTGGTTTTAGAGC	CCTTCCGCACTGAAACAGTG	0
OA_J473521_047332	371	290	327	329.3333333	1.63e-05	1.64e-05	1.55e-05	268	253	1.28e-05	1.34e-05	1.61e-05	1.31e-05	1.29e-05	0.80559	-0.311889439	0.006376477	GGTGCAGCCCTTTTGCACGAGTTTTAGAGC	GGTGCAGCCCTTTTGCACGA	0
OA_J473521_099247	273	192	252	239	1.2e-05	1.08e-05	1.19e-05	198	178	9.46e-06	9.4e-06	1.16e-05	9.43e-06	9.33e-06	0.80571	-0.311676196	0.030603714	CAAGCTGCACGTTCTTGGCAGTTTTAGAGC	CAAGCTGCACGTTCTTGGCA	0
OA_J473521_034169	166	130	148	148	7.3e-06	7.34e-06	7e-06	120	114	5.74e-06	6.02e-06	7.22e-06	5.88e-06	5.81e-06	0.80571	-0.311665058	0.014139327	GAGGTTAACCGTGGTTCCGAGTTTTAGAGC	GAGGTTAACCGTGGTTCCGA	0
OA_J473521_088916	154	121	158	144.3333333	6.78e-06	6.83e-06	7.47e-06	118	110	5.64e-06	5.81e-06	7.03e-06	5.72e-06	5.66e-06	0.80571	-0.311664379	0.019374887	TCTTCAGCAATATCGACCTGGTTTTAGAGC	TCTTCAGCAATATCGACCTG	0
OA_J473521_036856	116	101	121	112.6666667	5.1e-06	5.7e-06	5.72e-06	95	84	4.54e-06	4.43e-06	5.51e-06	4.49e-06	4.44e-06	0.80572	-0.311643261	0.03076084	GGGGATAAAACCGGACGTGCGTTTTAGAGC	GGGGATAAAACCGGACGTGC	0
OA_J473521_027531	302	242	261	268.3333333	1.33e-05	1.37e-05	1.23e-05	226	200	1.08e-05	1.06e-05	1.31e-05	1.07e-05	1.06e-05	0.80575	-0.311604532	0.019251228	GCGGCGCTGCGTGGCAAAGTGTTTTAGAGC	GCGGCGCTGCGTGGCAAAGT	0
OA_J473521_020421	468	385	413	422	2.06e-05	2.17e-05	1.95e-05	338	330	1.62e-05	1.74e-05	2.06e-05	1.68e-05	1.66e-05	0.80576	-0.31158527	0.029670614	GCGTCCAGTTGCAGGGTATGGTTTTAGAGC	GCGTCCAGTTGCAGGGTATG	0
OA_J473521_027597	222	165	218	201.6666667	9.77e-06	9.32e-06	1.03e-05	164	154	7.84e-06	8.13e-06	9.8e-06	7.98e-06	7.9e-06	0.80588	-0.311356566	0.013378432	CCCGGTTGTCATACTCGTAGGTTTTAGAGC	CCCGGTTGTCATACTCGTAG	0
OA_J473521_099937	314	255	280	283	1.38e-05	1.44e-05	1.32e-05	237	212	1.13e-05	1.12e-05	1.38e-05	1.13e-05	1.11e-05	0.8059	-0.311334242	0.013673577	AGCCGATAGCTTCTCCCTGCGTTTTAGAGC	AGCCGATAGCTTCTCCCTGC	0
OA_J473521_026361	315	277	337	309.6666667	1.39e-05	1.56e-05	1.59e-05	263	229	1.26e-05	1.21e-05	1.51e-05	1.23e-05	1.22e-05	0.8059	-0.311332182	0.037433709	TGATGCAGTACCGTTTGCGTGTTTTAGAGC	TGATGCAGTACCGTTTGCGT	0
OA_J473521_045774	90	76	97	87.66666667	3.96e-06	4.29e-06	4.59e-06	73	66	3.49e-06	3.48e-06	4.28e-06	3.49e-06	3.45e-06	0.80591	-0.311302409	0.048665913	GAATGCCGGATGGGTAATCCGTTTTAGAGC	GAATGCCGGATGGGTAATCC	0
OA_J473521_014292	305	252	311	289.3333333	1.34e-05	1.42e-05	1.47e-05	237	221	1.13e-05	1.17e-05	1.41e-05	1.15e-05	1.14e-05	0.80598	-0.311186621	0.011144758	GTACGTATGCCACGTATGCTGTTTTAGAGC	GTACGTATGCCACGTATGCT	0
OA_J473521_050350	150	111	127	129.3333333	6.6e-06	6.27e-06	6.01e-06	103	101	4.92e-06	5.33e-06	6.29e-06	5.13e-06	5.07e-06	0.80602	-0.311105867	0.036632168	GTAAATCGCACCGCTCGGGCGTTTTAGAGC	GTAAATCGCACCGCTCGGGC	0
OA_J473521_036182	290	227	259	258.6666667	1.28e-05	1.28e-05	1.23e-05	221	189	1.06e-05	9.98e-06	1.26e-05	1.03e-05	1.02e-05	0.80603	-0.311097634	0.029704577	GCAACAAACGCCGGTTATCGGTTTTAGAGC	GCAACAAACGCCGGTTATCG	0
OA_J473521_014934	312	259	302	291	1.37e-05	1.46e-05	1.43e-05	248	214	1.19e-05	1.13e-05	1.42e-05	1.16e-05	1.15e-05	0.80608	-0.311003568	0.010765969	CCCATAGCAGTGTCGCTATGGTTTTAGAGC	CCCATAGCAGTGTCGCTATG	0
OA_J473521_010437	380	274	351	335	1.67e-05	1.55e-05	1.66e-05	270	258	1.29e-05	1.36e-05	1.63e-05	1.33e-05	1.31e-05	0.8061	-0.310966464	0.012738651	TCAGCAGGGTAGCGAGGCGAGTTTTAGAGC	TCAGCAGGGTAGCGAGGCGA	0
OA_J473521_071130	77	56	74	69	3.39e-06	3.16e-06	3.5e-06	59	50	2.82e-06	2.64e-06	3.35e-06	2.73e-06	2.7e-06	0.80616	-0.310869228	0.022022833	ACAATATGGCATGAAGGCGAGTTTTAGAGC	ACAATATGGCATGAAGGCGA	0
OA_J473521_112005	108	77	97	94	4.75e-06	4.35e-06	4.59e-06	75	73	3.59e-06	3.85e-06	4.56e-06	3.72e-06	3.68e-06	0.80617	-0.310840515	0.02887352	TGAGCAGGTTGCAAAAGCAGGTTTTAGAGC	TGAGCAGGTTGCAAAAGCAG	0
OA_J473521_072816	162	141	170	157.6666667	7.13e-06	7.96e-06	8.04e-06	126	124	6.02e-06	6.55e-06	7.71e-06	6.28e-06	6.22e-06	0.80626	-0.310687308	0.039165076	TCATGAAAAGACCGATCACCGTTTTAGAGC	TCATGAAAAGACCGATCACC	0
OA_J473521_093050	349	315	344	336	1.54e-05	1.78e-05	1.63e-05	277	258	1.32e-05	1.36e-05	1.65e-05	1.34e-05	1.33e-05	0.80628	-0.310642736	0.043249868	CAGTCAACGGTGATGCTGAAGTTTTAGAGC	CAGTCAACGGTGATGCTGAA	0
OA_J473521_037180	407	322	374	367.6666667	1.79e-05	1.82e-05	1.77e-05	298	284	1.42e-05	1.5e-05	1.79e-05	1.46e-05	1.45e-05	0.80631	-0.310591582	0.042896415	GCCCGCAAAGATGGGGTTACGTTTTAGAGC	GCCCGCAAAGATGGGGTTAC	0
OA_J473521_097394	191	130	161	160.6666667	8.4e-06	7.34e-06	7.62e-06	132	121	6.31e-06	6.39e-06	7.79e-06	6.35e-06	6.28e-06	0.80647	-0.310301961	0.043967163	GATGTTAAATGCCGCCTGGAGTTTTAGAGC	GATGTTAAATGCCGCCTGGA	0
OA_J473521_081804	94	76	97	89	4.14e-06	4.29e-06	4.59e-06	74	67	3.54e-06	3.54e-06	4.34e-06	3.54e-06	3.5e-06	0.80649	-0.310272791	0.0264616	TTATGTCGACCATTATGTACGTTTTAGAGC	TTATGTCGACCATTATGTAC	0
OA_J473521_081497	222	170	217	203	9.77e-06	9.6e-06	1.03e-05	168	153	8.03e-06	8.08e-06	9.88e-06	8.05e-06	7.97e-06	0.80649	-0.310266031	0.011016104	CGCCGGTATCCGCGAACTGAGTTTTAGAGC	CGCCGGTATCCGCGAACTGA	0
OA_J473521_040776	291	241	290	274	1.28e-05	1.36e-05	1.37e-05	231	204	1.1e-05	1.08e-05	1.34e-05	1.09e-05	1.08e-05	0.80657	-0.310121193	0.006189288	TCTCCACTCGTCCCGATGAAGTTTTAGAGC	TCTCCACTCGTCCCGATGAA	0
OA_J473521_061241	150	104	126	126.6666667	6.6e-06	5.87e-06	5.96e-06	108	92	5.16e-06	4.86e-06	6.14e-06	5.01e-06	4.96e-06	0.80659	-0.310100763	0.02625046	TTCCGGGCGCGGCGATTCAAGTTTTAGAGC	TTCCGGGCGCGGCGATTCAA	0
OA_J473521_090427	226	193	235	218	9.94e-06	1.09e-05	1.11e-05	189	158	9.03e-06	8.34e-06	1.07e-05	8.69e-06	8.59e-06	0.80662	-0.310046838	0.034710917	TACGGTGCTGATGGCGGGGCGTTTTAGAGC	TACGGTGCTGATGGCGGGGC	0
OA_J473521_086654	322	253	335	303.3333333	1.42e-05	1.43e-05	1.58e-05	250	230	1.2e-05	1.21e-05	1.48e-05	1.2e-05	1.19e-05	0.80662	-0.3100303	0.033705608	CTGGCCCGGAATGGGTGCATGTTTTAGAGC	CTGGCCCGGAATGGGTGCAT	0
OA_J473521_069247	263	203	235	233.6666667	1.16e-05	1.15e-05	1.11e-05	200	171	9.56e-06	9.03e-06	1.14e-05	9.29e-06	9.19e-06	0.80666	-0.309976302	0.036056367	CCACGCAGTGCAGGCCCTGCGTTTTAGAGC	CCACGCAGTGCAGGCCCTGC	0
OA_J473521_115507	310	224	249	261	1.36e-05	1.26e-05	1.18e-05	216	196	1.03e-05	1.03e-05	1.27e-05	1.03e-05	1.02e-05	0.80674	-0.309825507	0.04909489	TCACCGGTTTTCTCGGCAGCGTTTTAGAGC	TCACCGGTTTTCTCGGCAGC	0
OA_J473521_101337	452	335	403	396.6666667	1.99e-05	1.89e-05	1.91e-05	318	308	1.52e-05	1.63e-05	1.93e-05	1.57e-05	1.56e-05	0.80686	-0.309617411	0.041375549	TTGCGCATACCCTGCAGCATGTTTTAGAGC	TTGCGCATACCCTGCAGCAT	0
OA_J473521_004955	180	143	158	160.3333333	7.92e-06	8.07e-06	7.47e-06	130	124	6.21e-06	6.55e-06	7.82e-06	6.38e-06	6.31e-06	0.80687	-0.309593856	0.011810473	CGTAAAGTGGTGCTGGCACTGTTTTAGAGC	CGTAAAGTGGTGCTGGCACT	0
OA_J473521_080192	125	84	103	104	5.5e-06	4.74e-06	4.87e-06	88	76	4.21e-06	4.01e-06	5.04e-06	4.11e-06	4.06e-06	0.80689	-0.309553251	0.044774564	TGATTACGAATGTGCGACTCGTTTTAGAGC	TGATTACGAATGTGCGACTC	0
OA_J473521_054477	292	208	263	254.3333333	1.28e-05	1.17e-05	1.24e-05	211	190	1.01e-05	1e-05	1.23e-05	1.01e-05	9.95e-06	0.80691	-0.309523298	0.020584759	ACACCAGGCCGGATGTGATCGTTTTAGAGC	ACACCAGGCCGGATGTGATC	0
OA_J473521_059654	129	116	139	128	5.68e-06	6.55e-06	6.58e-06	109	95	5.21e-06	5.02e-06	6.27e-06	5.11e-06	5.06e-06	0.80694	-0.309462006	0.049235811	GATGTAATACAGCACGCGATGTTTTAGAGC	GATGTAATACAGCACGCGAT	0
OA_J473521_078704	382	254	345	327	1.68e-05	1.43e-05	1.63e-05	279	236	1.33e-05	1.25e-05	1.58e-05	1.29e-05	1.28e-05	0.80696	-0.309431685	0.048278293	TAACGGTGGCGGCGTGGCGGGTTTTAGAGC	TAACGGTGGCGGCGTGGCGG	0
OA_J473521_006360	319	222	287	276	1.4e-05	1.25e-05	1.36e-05	230	205	1.1e-05	1.08e-05	1.34e-05	1.09e-05	1.08e-05	0.80696	-0.309426976	0.028985045	TGGCAACGCTCGGTGTGTGCGTTTTAGAGC	TGGCAACGCTCGGTGTGTGC	0
OA_J473521_064153	324	244	266	278	1.43e-05	1.38e-05	1.26e-05	236	205	1.13e-05	1.08e-05	1.35e-05	1.11e-05	1.09e-05	0.80698	-0.309397049	0.025059647	GCCGGGGGCTTTATCGTGGCGTTTTAGAGC	GCCGGGGGCTTTATCGTGGC	0
OA_J473521_036623	138	118	132	129.3333333	6.07e-06	6.66e-06	6.24e-06	111	95	5.31e-06	5.02e-06	6.33e-06	5.16e-06	5.1e-06	0.80698	-0.309389593	0.015312893	GGAAGATTATGTACCCTGGCGTTTTAGAGC	GGAAGATTATGTACCCTGGC	0
OA_J473521_087795	271	196	275	247.3333333	1.19e-05	1.11e-05	1.3e-05	209	182	9.99e-06	9.61e-06	1.2e-05	9.8e-06	9.69e-06	0.807	-0.309367594	0.046131363	CCCCCACTGGAGCTCCCGGTGTTTTAGAGC	CCCCCACTGGAGCTCCCGGT	0
OA_J473521_004679	221	184	203	202.6666667	9.72e-06	1.04e-05	9.6e-06	166	156	7.94e-06	8.24e-06	9.91e-06	8.09e-06	8e-06	0.80709	-0.30920012	0.008561153	TGTTGTTGACTGCCGTTGAGGTTTTAGAGC	TGTTGTTGACTGCCGTTGAG	0
OA_J473521_060906	376	310	353	346.3333333	1.65e-05	1.75e-05	1.67e-05	287	263	1.37e-05	1.39e-05	1.69e-05	1.38e-05	1.37e-05	0.80711	-0.30916453	0.005951435	TATGCCGGAAGTGTCGCTGGGTTTTAGAGC	TATGCCGGAAGTGTCGCTGG	0
OA_J473521_041620	137	97	115	116.3333333	6.03e-06	5.48e-06	5.44e-06	99	85	4.73e-06	4.49e-06	5.65e-06	4.61e-06	4.56e-06	0.80713	-0.309135133	0.019538343	GTTTGTTCATGGCTATGTGAGTTTTAGAGC	GTTTGTTCATGGCTATGTGA	0
OA_J473521_071916	319	255	304	292.6666667	1.4e-05	1.44e-05	1.44e-05	241	223	1.15e-05	1.18e-05	1.43e-05	1.16e-05	1.15e-05	0.80715	-0.3090968	0.00142396	GGTGAGTGATGCCGCGGTCGGTTTTAGAGC	GGTGAGTGATGCCGCGGTCG	0
OA_J473521_090056	196	146	175	172.3333333	8.62e-06	8.24e-06	8.28e-06	147	126	7.03e-06	6.65e-06	8.38e-06	6.84e-06	6.77e-06	0.8072	-0.308998958	0.024718762	CCGCCCGGTTTGCGCCGGCGGTTTTAGAGC	CCGCCCGGTTTGCGCCGGCG	0
OA_J473521_021455	175	119	147	147	7.7e-06	6.72e-06	6.95e-06	124	108	5.93e-06	5.7e-06	7.12e-06	5.81e-06	5.75e-06	0.80724	-0.308928224	0.03552306	GGTGTCTTTCAGGTGGATCGGTTTTAGAGC	GGTGTCTTTCAGGTGGATCG	0
OA_J473521_032018	205	176	201	194	9.02e-06	9.94e-06	9.51e-06	165	144	7.89e-06	7.6e-06	9.49e-06	7.74e-06	7.66e-06	0.80727	-0.308884771	0.011854174	CGCCCGGTTCGTCTCTTTCCGTTTTAGAGC	CGCCCGGTTCGTCTCTTTCC	0
OA_J473521_111082	70	52	70	64	3.08e-06	2.94e-06	3.31e-06	51	50	2.44e-06	2.64e-06	3.11e-06	2.54e-06	2.51e-06	0.80732	-0.308778585	0.03492092	CTGCCAATCTGCGAAAGACAGTTTTAGAGC	CTGCCAATCTGCGAAAGACA	0
OA_J473521_037893	409	352	437	399.3333333	1.8e-05	1.99e-05	2.07e-05	342	294	1.63e-05	1.55e-05	1.95e-05	1.59e-05	1.58e-05	0.80733	-0.308767315	0.031443674	CTATCCGCTGTTTGCTGCACGTTTTAGAGC	CTATCCGCTGTTTGCTGCAC	0
OA_J473521_036732	111	100	110	107	4.88e-06	5.65e-06	5.2e-06	93	78	4.45e-06	4.12e-06	5.25e-06	4.28e-06	4.24e-06	0.80733	-0.308765312	0.039800675	TAACCCTTGCTGGGCGACTTGTTTTAGAGC	TAACCCTTGCTGGGCGACTT	0
OA_J473521_056903	91	70	89	83.33333333	4e-06	3.95e-06	4.21e-06	70	62	3.35e-06	3.27e-06	4.05e-06	3.31e-06	3.27e-06	0.80737	-0.308704149	0.00502432	GGATAAATGGCAGCCAGGTCGTTTTAGAGC	GGATAAATGGCAGCCAGGTC	0
OA_J473521_106539	125	110	127	120.6666667	5.5e-06	6.21e-06	6.01e-06	99	93	4.73e-06	4.91e-06	5.91e-06	4.82e-06	4.77e-06	0.80743	-0.308588795	0.024363345	AGTGTGACGCATATTGCTTTGTTTTAGAGC	AGTGTGACGCATATTGCTTT	0
OA_J473521_100522	158	134	170	154	6.95e-06	7.57e-06	8.04e-06	131	114	6.26e-06	6.02e-06	7.52e-06	6.14e-06	6.07e-06	0.8075	-0.308467809	0.036523264	TGCGCCGGGCAGCCGCGCAGGTTTTAGAGC	TGCGCCGGGCAGCCGCGCAG	0
OA_J473521_116862	163	123	142	142.6666667	7.17e-06	6.95e-06	6.72e-06	118	108	5.64e-06	5.7e-06	6.95e-06	5.67e-06	5.61e-06	0.80753	-0.30841266	0.007889315	CGCGCGATGAATCTGTTCTTGTTTTAGAGC	CGCGCGATGAATCTGTTCTT	0
OA_J473521_118821	463	385	427	425	2.04e-05	2.17e-05	2.02e-05	359	317	1.72e-05	1.67e-05	2.08e-05	1.69e-05	1.68e-05	0.80762	-0.308250858	0.007658083	GCATTCAGCCAGTTCTTCGGGTTTTAGAGC	GCATTCAGCCAGTTCTTCGG	0
OA_J473521_110938	215	160	187	187.3333333	9.46e-06	9.03e-06	8.85e-06	160	137	7.65e-06	7.23e-06	9.11e-06	7.44e-06	7.36e-06	0.80768	-0.308146849	0.016543818	CTAACAGCGTTAACCGCGACGTTTTAGAGC	CTAACAGCGTTAACCGCGAC	0
OA_J473521_047267	413	320	349	360.6666667	1.82e-05	1.81e-05	1.65e-05	304	269	1.45e-05	1.42e-05	1.76e-05	1.44e-05	1.42e-05	0.80769	-0.308122698	0.02015611	TCGACGTGTCGGATTGAGGGGTTTTAGAGC	TCGACGTGTCGGATTGAGGG	0
OA_J473521_000069	109	89	96	98	4.8e-06	5.03e-06	4.54e-06	83	73	3.97e-06	3.85e-06	4.79e-06	3.91e-06	3.87e-06	0.80771	-0.308088007	0.015586234	CTGTTTGTACTTCTGCAGTAGTTTTAGAGC	CTGTTTGTACTTCTGCAGTA	0
OA_J473521_097472	309	228	269	268.6666667	1.36e-05	1.29e-05	1.27e-05	228	198	1.09e-05	1.05e-05	1.31e-05	1.07e-05	1.06e-05	0.80772	-0.308072968	0.006813173	CGCGGTCAGGCGTTGGGCTTGTTTTAGAGC	CGCGGTCAGGCGTTGGGCTT	0
OA_J473521_085303	207	139	190	178.6666667	9.11e-06	7.85e-06	8.99e-06	142	139	6.79e-06	7.34e-06	8.65e-06	7.06e-06	6.99e-06	0.80778	-0.307960127	0.047095954	TGGTATACACATCCCCTTGCGTTTTAGAGC	TGGTATACACATCCCCTTGC	0
OA_J473521_019489	455	353	379	395.6666667	2e-05	1.99e-05	1.79e-05	332	296	1.59e-05	1.56e-05	1.93e-05	1.57e-05	1.56e-05	0.80783	-0.307877601	0.031489752	CTGCACACTCAGCACAGTACGTTTTAGAGC	CTGCACACTCAGCACAGTAC	0
OA_J473521_054270	65	52	55	57.33333333	2.86e-06	2.94e-06	2.6e-06	46	45	2.2e-06	2.38e-06	2.8e-06	2.29e-06	2.26e-06	0.80784	-0.307864465	0.034176941	CTCGATTTCTTTCGTCATATGTTTTAGAGC	CTCGATTTCTTTCGTCATAT	0
OA_J473521_051961	372	299	389	353.3333333	1.64e-05	1.69e-05	1.84e-05	297	264	1.42e-05	1.39e-05	1.72e-05	1.41e-05	1.39e-05	0.80788	-0.307785463	0.030797554	ACCACATCACTGAAACGCGGGTTTTAGAGC	ACCACATCACTGAAACGCGG	0
OA_J473521_056326	198	154	183	178.3333333	8.71e-06	8.7e-06	8.66e-06	149	134	7.12e-06	7.07e-06	8.69e-06	7.1e-06	7.02e-06	0.808	-0.307569732	0.000438025	TGCCCTGACCCGCGAACAACGTTTTAGAGC	TGCCCTGACCCGCGAACAAC	0
OA_J473521_095824	264	213	266	247.6666667	1.16e-05	1.2e-05	1.26e-05	207	186	9.9e-06	9.82e-06	1.21e-05	9.86e-06	9.75e-06	0.80804	-0.307504608	0.014556198	CGGTTCGCCACCAATCGGCAGTTTTAGAGC	CGGTTCGCCACCAATCGGCA	0
OA_J473521_051579	266	212	246	241.3333333	1.17e-05	1.2e-05	1.16e-05	205	179	9.8e-06	9.45e-06	1.18e-05	9.62e-06	9.52e-06	0.80813	-0.307336159	0.012403496	GCGATATTTTGCTGGCTTACGTTTTAGAGC	GCGATATTTTGCTGGCTTAC	0
OA_J473521_053324	98	84	99	93.66666667	4.31e-06	4.74e-06	4.68e-06	77	72	3.68e-06	3.8e-06	4.58e-06	3.74e-06	3.7e-06	0.8082	-0.307214739	0.014664388	GTTTCCCTCATACTGGTTTCGTTTTAGAGC	GTTTCCCTCATACTGGTTTC	0
OA_J473521_039884	248	219	266	244.3333333	1.09e-05	1.24e-05	1.26e-05	197	192	9.42e-06	1.01e-05	1.2e-05	9.78e-06	9.67e-06	0.80821	-0.30719025	0.041892273	ACCGCCGCTGCCGCCGCCGAGTTTTAGAGC	ACCGCCGCTGCCGCCGCCGA	0
OA_J473521_007313	418	299	357	358	1.84e-05	1.69e-05	1.69e-05	291	275	1.39e-05	1.45e-05	1.74e-05	1.42e-05	1.41e-05	0.80834	-0.306961247	0.012749353	ACCCACCGCATGCTGACCACGTTTTAGAGC	ACCCACCGCATGCTGACCAC	0
OA_J473521_017623	251	182	206	213	1.1e-05	1.03e-05	9.75e-06	171	166	8.17e-06	8.76e-06	1.04e-05	8.47e-06	8.38e-06	0.80835	-0.306950339	0.02915269	TAGGCTGGCGTGTTGACTCCGTTTTAGAGC	TAGGCTGGCGTGTTGACTCC	0
OA_J473521_038059	369	264	358	330.3333333	1.62e-05	1.49e-05	1.69e-05	274	248	1.31e-05	1.31e-05	1.6e-05	1.31e-05	1.3e-05	0.80836	-0.306935011	0.039158548	TCAGCCAATGAGGTCGTGCCGTTTTAGAGC	TCAGCCAATGAGGTCGTGCC	0
OA_J473521_004110	185	145	171	167	8.14e-06	8.19e-06	8.09e-06	137	128	6.55e-06	6.76e-06	8.14e-06	6.65e-06	6.58e-06	0.80849	-0.306693451	0.031766239	GTAACTGTGATGCCCATCTGGTTTTAGAGC	GTAACTGTGATGCCCATCTG	0
OA_J473521_118287	268	230	243	247	1.18e-05	1.3e-05	1.15e-05	216	179	1.03e-05	9.45e-06	1.21e-05	9.89e-06	9.78e-06	0.80857	-0.306562387	0.045916201	CTCGACCGCCGGGTGGCTGGGTTTTAGAGC	CTCGACCGCCGGGTGGCTGG	0
OA_J473521_034963	39	27	31	32.33333333	1.72e-06	1.52e-06	1.47e-06	26	25	1.24e-06	1.32e-06	1.57e-06	1.28e-06	1.27e-06	0.80857	-0.306553955	0.048423263	GTCCAAAGGAAAAAGTATACGTTTTAGAGC	GTCCAAAGGAAAAAGTATAC	0
OA_J473521_044953	198	154	174	175.3333333	8.71e-06	8.7e-06	8.23e-06	151	128	7.22e-06	6.76e-06	8.55e-06	6.99e-06	6.91e-06	0.80863	-0.306450226	0.032527331	CTCGCCGAAGGTGTTAACCAGTTTTAGAGC	CTCGCCGAAGGTGTTAACCA	0
OA_J473521_112642	124	100	115	113	5.46e-06	5.65e-06	5.44e-06	97	83	4.64e-06	4.38e-06	5.52e-06	4.51e-06	4.46e-06	0.80871	-0.306302458	0.036108223	CTGGTTTTTAGCGATCTTGAGTTTTAGAGC	CTGGTTTTTAGCGATCTTGA	0
OA_J473521_077262	375	288	363	342	1.65e-05	1.63e-05	1.72e-05	275	267	1.31e-05	1.41e-05	1.67e-05	1.36e-05	1.35e-05	0.80882	-0.306109644	0.046779487	GCGCATGGATAACCGTGTCCGTTTTAGAGC	GCGCATGGATAACCGTGTCC	0
OA_J473521_044739	162	121	164	149	7.13e-06	6.83e-06	7.76e-06	124	112	5.93e-06	5.91e-06	7.24e-06	5.92e-06	5.86e-06	0.80896	-0.30585132	0.040394604	ACACCCAGCCCCGGTTTTTCGTTTTAGAGC	ACACCCAGCCCCGGTTTTTC	0
OA_J473521_029632	254	183	222	219.6666667	1.12e-05	1.03e-05	1.05e-05	177	170	8.46e-06	8.97e-06	1.07e-05	8.72e-06	8.62e-06	0.80899	-0.305805433	0.016984063	GTCTGGTAAACAGCGTGCCGGTTTTAGAGC	GTCTGGTAAACAGCGTGCCG	0
OA_J473521_032200	170	128	175	157.6666667	7.48e-06	7.23e-06	8.28e-06	133	117	6.36e-06	6.18e-06	7.66e-06	6.27e-06	6.2e-06	0.809	-0.305796716	0.039601212	CTTCCGCCTGGGTTTCCGTAGTTTTAGAGC	CTTCCGCCTGGGTTTCCGTA	0
OA_J473521_004445	290	221	287	266	1.28e-05	1.25e-05	1.36e-05	221	201	1.06e-05	1.06e-05	1.29e-05	1.06e-05	1.05e-05	0.809	-0.305794342	0.01802282	ATTGCCGCGCCGATGATTGGGTTTTAGAGC	ATTGCCGCGCCGATGATTGG	0
OA_J473521_044559	310	271	295	292	1.36e-05	1.53e-05	1.4e-05	243	223	1.16e-05	1.18e-05	1.43e-05	1.17e-05	1.16e-05	0.809	-0.305784237	0.033603792	CAGTGCGAACGTGTTAACGGGTTTTAGAGC	CAGTGCGAACGTGTTAACGG	0
OA_J473521_073621	223	158	209	196.6666667	9.81e-06	8.92e-06	9.89e-06	163	148	7.79e-06	7.81e-06	9.54e-06	7.8e-06	7.72e-06	0.80903	-0.305732646	0.030395224	AATGCTGCGCGTGATGATGCGTTTTAGAGC	AATGCTGCGCGTGATGATGC	0
OA_J473521_033093	229	193	223	215	1.01e-05	1.09e-05	1.05e-05	173	169	8.27e-06	8.92e-06	1.05e-05	8.6e-06	8.5e-06	0.80912	-0.305566077	0.039287446	GATGGTTCTTCAGGCGACGCGTTTTAGAGC	GATGGTTCTTCAGGCGACGC	0
OA_J473521_028524	165	127	142	144.6666667	7.26e-06	7.17e-06	6.72e-06	122	108	5.83e-06	5.7e-06	7.05e-06	5.77e-06	5.7e-06	0.8092	-0.305427447	0.009699726	TCCATATGCCAGAACCATCGGTTTTAGAGC	TCCATATGCCAGAACCATCG	0
OA_J473521_047327	85	75	79	79.66666667	3.74e-06	4.23e-06	3.74e-06	64	63	3.06e-06	3.33e-06	3.9e-06	3.19e-06	3.16e-06	0.80925	-0.305344874	0.044873576	TTTAGTGCTGCTACAAACGGGTTTTAGAGC	TTTAGTGCTGCTACAAACGG	0
OA_J473521_071525	103	69	90	87.33333333	4.53e-06	3.9e-06	4.26e-06	73	65	3.49e-06	3.43e-06	4.23e-06	3.46e-06	3.42e-06	0.80925	-0.30533907	0.049055854	GCGACGAACGCGATTACCGCGTTTTAGAGC	GCGACGAACGCGATTACCGC	0
OA_J473521_079416	185	164	190	179.6666667	8.14e-06	9.26e-06	8.99e-06	152	135	7.27e-06	7.13e-06	8.8e-06	7.2e-06	7.12e-06	0.80927	-0.305298838	0.037144611	GTACGGCGTCAAGAATACGCGTTTTAGAGC	GTACGGCGTCAAGAATACGC	0
OA_J473521_115233	457	354	396	402.3333333	2.01e-05	2e-05	1.87e-05	339	301	1.62e-05	1.59e-05	1.96e-05	1.6e-05	1.59e-05	0.80932	-0.305221311	0.009035643	CCGGTGAGTTGGCGTGTCGGGTTTTAGAGC	CCGGTGAGTTGGCGTGTCGG	0
OA_J473521_090583	236	176	202	204.6666667	1.04e-05	9.94e-06	9.56e-06	172	153	8.22e-06	8.08e-06	9.96e-06	8.15e-06	8.06e-06	0.80937	-0.305129621	0.011779271	GCGCGCAACTCGCCAGTATGGTTTTAGAGC	GCGCGCAACTCGCCAGTATG	0
OA_J473521_106614	90	72	83	81.66666667	3.96e-06	4.07e-06	3.93e-06	68	62	3.25e-06	3.27e-06	3.99e-06	3.26e-06	3.23e-06	0.80956	-0.304787663	0.002219561	GTAAGACTCATATCAGTATCGTTTTAGAGC	GTAAGACTCATATCAGTATC	0
OA_J473521_053191	148	125	146	139.6666667	6.51e-06	7.06e-06	6.91e-06	120	103	5.74e-06	5.44e-06	6.83e-06	5.59e-06	5.53e-06	0.80958	-0.304753603	0.013373982	CCACGCGCGGCTTCTGCCGAGTTTTAGAGC	CCACGCGCGGCTTCTGCCGA	0
OA_J473521_030207	322	250	295	289	1.42e-05	1.41e-05	1.4e-05	239	220	1.14e-05	1.16e-05	1.41e-05	1.15e-05	1.14e-05	0.8096	-0.304714424	0.002612135	ACGGCCAGACCTTCACTACCGTTTTAGAGC	ACGGCCAGACCTTCACTACC	0
OA_J473521_025251	79	63	81	74.33333333	3.48e-06	3.56e-06	3.83e-06	60	58	2.87e-06	3.06e-06	3.62e-06	2.96e-06	2.93e-06	0.80961	-0.304696215	0.022537654	GCAGTTTCATCGATAACAACGTTTTAGAGC	GCAGTTTCATCGATAACAAC	0
OA_J473521_045277	260	194	228	227.3333333	1.14e-05	1.1e-05	1.08e-05	186	175	8.89e-06	9.24e-06	1.11e-05	9.06e-06	8.97e-06	0.80962	-0.304691275	0.005445666	GGCTGTCGAGCAGGGCTTCGGTTTTAGAGC	GGCTGTCGAGCAGGGCTTCG	0
OA_J473521_044015	316	236	271	274.3333333	1.39e-05	1.33e-05	1.28e-05	236	200	1.13e-05	1.06e-05	1.33e-05	1.09e-05	1.08e-05	0.80963	-0.304657366	0.025192726	TGCCAACGTGGTAACGCTGGGTTTTAGAGC	TGCCAACGTGGTAACGCTGG	0
OA_J473521_004543	370	262	338	323.3333333	1.63e-05	1.48e-05	1.6e-05	280	233	1.34e-05	1.23e-05	1.57e-05	1.28e-05	1.27e-05	0.80966	-0.304610926	0.04386627	GCAGTTACAGCCGTCGTTTAGTTTTAGAGC	GCAGTTACAGCCGTCGTTTA	0
OA_J473521_061613	117	103	114	111.3333333	5.15e-06	5.82e-06	5.39e-06	94	84	4.49e-06	4.43e-06	5.45e-06	4.46e-06	4.42e-06	0.80966	-0.304605731	0.034705314	GACTATCCCGCCAGGCAGCCGTTTTAGAGC	GACTATCCCGCCAGGCAGCC	0
OA_J473521_046274	130	104	117	117	5.72e-06	5.87e-06	5.54e-06	95	91	4.54e-06	4.8e-06	5.71e-06	4.67e-06	4.62e-06	0.80971	-0.304531243	0.021796248	GTTTTATCGCTGCTGGTGGCGTTTTAGAGC	GTTTTATCGCTGCTGGTGGC	0
OA_J473521_051091	226	191	229	215.3333333	9.94e-06	1.08e-05	1.08e-05	186	158	8.89e-06	8.34e-06	1.05e-05	8.62e-06	8.52e-06	0.80972	-0.304510188	0.021112204	GATGGGCAAACTGGCGGAAGGTTTTAGAGC	GATGGGCAAACTGGCGGAAG	0
OA_J473521_046578	323	244	285	284	1.42e-05	1.38e-05	1.35e-05	233	218	1.11e-05	1.15e-05	1.38e-05	1.13e-05	1.12e-05	0.8098	-0.304365493	0.0035256	CTGCGCCCCACTGTTTACACGTTTTAGAGC	CTGCGCCCCACTGTTTACAC	0
OA_J473521_092476	267	216	247	243.3333333	1.17e-05	1.22e-05	1.17e-05	197	190	9.42e-06	1e-05	1.19e-05	9.72e-06	9.62e-06	0.8098	-0.304359989	0.042965734	GCAGCAACGCAACGCCCCTCGTTTTAGAGC	GCAGCAACGCAACGCCCCTC	0
OA_J473521_012810	414	301	351	355.3333333	1.82e-05	1.7e-05	1.66e-05	299	265	1.43e-05	1.4e-05	1.73e-05	1.41e-05	1.4e-05	0.80981	-0.304345999	0.016559757	GCGGGACATTAAGCGTCTGCGTTTTAGAGC	GCGGGACATTAAGCGTCTGC	0
OA_J473521_103787	260	186	246	230.6666667	1.14e-05	1.05e-05	1.16e-05	189	176	9.03e-06	9.29e-06	1.12e-05	9.16e-06	9.06e-06	0.80981	-0.304344712	0.01969009	AATGACCGGCCCGTTCTGCGGTTTTAGAGC	AATGACCGGCCCGTTCTGCG	0
OA_J473521_010054	130	107	123	120	5.72e-06	6.04e-06	5.82e-06	98	93	4.68e-06	4.91e-06	5.86e-06	4.8e-06	4.75e-06	0.80982	-0.30433124	0.012021955	AGTGATTGGGAGCGGCACCAGTTTTAGAGC	AGTGATTGGGAGCGGCACCA	0
OA_J473521_032832	184	129	161	158	8.1e-06	7.28e-06	7.62e-06	130	120	6.21e-06	6.33e-06	7.66e-06	6.27e-06	6.21e-06	0.80984	-0.304289846	0.022484303	ATGCGCAACGCGGGGTGACAGTTTTAGAGC	ATGCGCAACGCGGGGTGACA	0
OA_J473521_033301	238	205	219	220.6666667	1.05e-05	1.16e-05	1.04e-05	187	166	8.94e-06	8.76e-06	1.08e-05	8.85e-06	8.76e-06	0.80988	-0.304216488	0.033474904	TCAATATTGCACCACTCGGCGTTTTAGAGC	TCAATATTGCACCACTCGGC	0
OA_J473521_085741	312	234	300	282	1.37e-05	1.32e-05	1.42e-05	231	216	1.1e-05	1.14e-05	1.37e-05	1.12e-05	1.11e-05	0.80991	-0.304165511	0.005437532	GTCGCGCTGGCGTTAGGTATGTTTTAGAGC	GTCGCGCTGGCGTTAGGTAT	0
OA_J473521_039508	193	153	187	177.6666667	8.49e-06	8.64e-06	8.85e-06	152	131	7.27e-06	6.92e-06	8.66e-06	7.09e-06	7.01e-06	0.80999	-0.304021013	0.025153269	ACGTTGTCACTGAACTGGCCGTTTTAGAGC	ACGTTGTCACTGAACTGGCC	0
OA_J473521_053789	96	85	101	94	4.22e-06	4.8e-06	4.78e-06	77	73	3.68e-06	3.85e-06	4.6e-06	3.77e-06	3.73e-06	0.80999	-0.304016817	0.033780802	CTGGATGAAGTGATTACTGAGTTTTAGAGC	CTGGATGAAGTGATTACTGA	0
OA_J473521_085466	387	316	356	353	1.7e-05	1.78e-05	1.68e-05	293	269	1.4e-05	1.42e-05	1.72e-05	1.41e-05	1.4e-05	0.81001	-0.303987688	0.005021295	GCTGAGTGCAGCGTCGTGTCGTTTTAGAGC	GCTGAGTGCAGCGTCGTGTC	0
OA_J473521_019051	120	99	120	113	5.28e-06	5.59e-06	5.68e-06	94	86	4.49e-06	4.54e-06	5.52e-06	4.52e-06	4.47e-06	0.81004	-0.303932737	0.011956699	CCCACGCGGTCCAAAATCACGTTTTAGAGC	CCCACGCGGTCCAAAATCAC	0
OA_J473521_047866	261	202	257	240	1.15e-05	1.14e-05	1.22e-05	197	184	9.42e-06	9.71e-06	1.17e-05	9.57e-06	9.46e-06	0.81005	-0.30392385	0.005166774	AACGCGCGGAACGGCTAGGTGTTTTAGAGC	AACGCGCGGAACGGCTAGGT	0
OA_J473521_043590	187	146	170	167.6666667	8.23e-06	8.24e-06	8.04e-06	143	124	6.84e-06	6.55e-06	8.17e-06	6.69e-06	6.62e-06	0.8101	-0.303831427	0.031333004	GCTACTTTGGTATTGTGTTGGTTTTAGAGC	GCTACTTTGGTATTGTGTTG	0
OA_J473521_028583	189	131	174	164.6666667	8.32e-06	7.4e-06	8.23e-06	141	120	6.74e-06	6.33e-06	7.98e-06	6.54e-06	6.47e-06	0.81013	-0.303776872	0.026905691	AACATGGCCGAACATCGTGGGTTTTAGAGC	AACATGGCCGAACATCGTGG	0
OA_J473521_004306	264	196	226	228.6666667	1.16e-05	1.11e-05	1.07e-05	195	169	9.32e-06	8.92e-06	1.11e-05	9.12e-06	9.02e-06	0.81027	-0.303530687	0.009207377	GCGTTTTCTGCTATCATGCGGTTTTAGAGC	GCGTTTTCTGCTATCATGCG	0
OA_J473521_057683	290	233	248	257	1.28e-05	1.32e-05	1.17e-05	223	188	1.07e-05	9.92e-06	1.26e-05	1.03e-05	1.02e-05	0.81033	-0.303409917	0.029863228	CTGCATTGACACAGTAGGTGGTTTTAGAGC	CTGCATTGACACAGTAGGTG	0
OA_J473521_081034	248	205	261	238	1.09e-05	1.16e-05	1.23e-05	205	175	9.8e-06	9.24e-06	1.16e-05	9.52e-06	9.42e-06	0.81035	-0.30337946	0.024764182	TGCCCTGACTACTCTGCCGAGTTTTAGAGC	TGCCCTGACTACTCTGCCGA	0
OA_J473521_031378	296	250	323	289.6666667	1.3e-05	1.41e-05	1.53e-05	236	225	1.13e-05	1.19e-05	1.41e-05	1.16e-05	1.15e-05	0.81038	-0.303334308	0.044855806	CCCAGCGTGCCTTTATGTTTGTTTTAGAGC	CCCAGCGTGCCTTTATGTTT	0
OA_J473521_012792	434	312	378	374.6666667	1.91e-05	1.76e-05	1.79e-05	321	274	1.53e-05	1.45e-05	1.82e-05	1.49e-05	1.47e-05	0.81041	-0.303278774	0.017511037	CGGTCAGGTCACGCTGCCAGGTTTTAGAGC	CGGTCAGGTCACGCTGCCAG	0
OA_J473521_034438	226	172	220	206	9.94e-06	9.71e-06	1.04e-05	169	158	8.08e-06	8.34e-06	1e-05	8.21e-06	8.12e-06	0.81044	-0.303223068	0.005173602	GGGCAGCATCTGCCAGTGCCGTTTTAGAGC	GGGCAGCATCTGCCAGTGCC	0
OA_J473521_061928	252	219	232	234.3333333	1.11e-05	1.24e-05	1.1e-05	195	180	9.32e-06	9.5e-06	1.15e-05	9.41e-06	9.31e-06	0.81045	-0.303213493	0.040886513	CCACGGTGACGGGCATTATCGTTTTAGAGC	CCACGGTGACGGGCATTATC	0
OA_J473521_063639	182	139	173	164.6666667	8.01e-06	7.85e-06	8.18e-06	140	122	6.69e-06	6.44e-06	8.01e-06	6.57e-06	6.5e-06	0.81051	-0.303101979	0.009363031	AAAGCTAACCACTGCAGCCGGTTTTAGAGC	AAAGCTAACCACTGCAGCCG	0
OA_J473521_054169	333	229	295	285.6666667	1.47e-05	1.29e-05	1.4e-05	238	214	1.14e-05	1.13e-05	1.38e-05	1.13e-05	1.12e-05	0.81054	-0.303036603	0.038388038	AGCTACGTCCTTCTGCGTGAGTTTTAGAGC	AGCTACGTCCTTCTGCGTGA	0
OA_J473521_000356	187	135	186	169.3333333	8.23e-06	7.62e-06	8.8e-06	137	131	6.55e-06	6.92e-06	8.22e-06	6.73e-06	6.66e-06	0.81058	-0.302969351	0.034205403	CACGCTAATTGCCTTTATGAGTTTTAGAGC	CACGCTAATTGCCTTTATGA	0
OA_J473521_019027	555	455	467	492.3333333	2.44e-05	2.57e-05	2.21e-05	399	386	1.91e-05	2.04e-05	2.41e-05	1.97e-05	1.95e-05	0.81061	-0.30291845	0.040319129	GCAGCGAGTCGGCATCAGGTGTTTTAGAGC	GCAGCGAGTCGGCATCAGGT	0
OA_J473521_091407	425	336	359	373.3333333	1.87e-05	1.9e-05	1.7e-05	308	287	1.47e-05	1.52e-05	1.82e-05	1.49e-05	1.48e-05	0.81061	-0.302912679	0.025537123	GCCGGGCTGGCTGAATTCGGGTTTTAGAGC	GCCGGGCTGGCTGAATTCGG	0
OA_J473521_116435	300	246	264	270	1.32e-05	1.39e-05	1.25e-05	236	196	1.13e-05	1.03e-05	1.32e-05	1.08e-05	1.07e-05	0.81063	-0.302888757	0.045590263	GCGCGTGGTGTTGACGATACGTTTTAGAGC	GCGCGTGGTGTTGACGATAC	0
OA_J473521_036727	272	220	276	256	1.2e-05	1.24e-05	1.31e-05	219	189	1.05e-05	9.98e-06	1.25e-05	1.02e-05	1.01e-05	0.81064	-0.302870067	0.011396086	CCGTCTCGTTGCAATGCGTCGTTTTAGAGC	CCGTCTCGTTGCAATGCGTC	0
OA_J473521_118753	163	117	144	141.3333333	7.17e-06	6.61e-06	6.81e-06	115	109	5.5e-06	5.75e-06	6.86e-06	5.63e-06	5.57e-06	0.81066	-0.302837598	0.009785158	GGTCAAAGTCACCGGAAGCGGTTTTAGAGC	GGTCAAAGTCACCGGAAGCG	0
OA_J473521_118000	226	190	209	208.3333333	9.94e-06	1.07e-05	9.89e-06	180	153	8.6e-06	8.08e-06	1.02e-05	8.34e-06	8.25e-06	0.81071	-0.302749363	0.021107106	CCACCAGAGAGCTTTTGCATGTTTTAGAGC	CCACCAGAGAGCTTTTGCAT	0
OA_J473521_041842	398	300	380	359.3333333	1.75e-05	1.69e-05	1.8e-05	294	276	1.41e-05	1.46e-05	1.75e-05	1.43e-05	1.42e-05	0.81071	-0.302734785	0.004797529	GGGGCTGTTAGGTGGCGTCGGTTTTAGAGC	GGGGCTGTTAGGTGGCGTCG	0
OA_J473521_025150	515	385	452	450.6666667	2.27e-05	2.17e-05	2.14e-05	365	350	1.74e-05	1.85e-05	2.19e-05	1.8e-05	1.78e-05	0.81081	-0.302569285	0.022553158	GTACCCAGTTCAGCCACCGCGTTTTAGAGC	GTACCCAGTTCAGCCACCGC	0
OA_J473521_093734	219	177	199	198.3333333	9.64e-06	9.99e-06	9.41e-06	163	153	7.79e-06	8.08e-06	9.68e-06	7.93e-06	7.85e-06	0.81081	-0.302563011	0.00469552	AGCACTTCCTGCTCTTTCGCGTTTTAGAGC	AGCACTTCCTGCTCTTTCGC	0
OA_J473521_111203	177	146	154	159	7.79e-06	8.24e-06	7.29e-06	134	120	6.41e-06	6.33e-06	7.77e-06	6.37e-06	6.3e-06	0.81088	-0.302446311	0.034781257	CAGTATCTGGCTGTTGCTTCGTTTTAGAGC	CAGTATCTGGCTGTTGCTTC	0
OA_J473521_032914	350	304	361	338.3333333	1.54e-05	1.72e-05	1.71e-05	272	268	1.3e-05	1.41e-05	1.66e-05	1.36e-05	1.34e-05	0.81093	-0.302345161	0.042182021	GGCAGAGGAGTTGGCTGTGCGTTTTAGAGC	GGCAGAGGAGTTGGCTGTGC	0
OA_J473521_051510	107	81	106	98	4.71e-06	4.57e-06	5.01e-06	85	71	4.06e-06	3.75e-06	4.76e-06	3.91e-06	3.86e-06	0.81094	-0.302324348	0.04061014	CGAGGCGCACGCCTGGTATCGTTTTAGAGC	CGAGGCGCACGCCTGGTATC	0
OA_J473521_029294	360	269	337	322	1.58e-05	1.52e-05	1.59e-05	260	251	1.24e-05	1.33e-05	1.57e-05	1.28e-05	1.27e-05	0.811	-0.302232873	0.040953386	GCCTGTTCAGCAACTGGCTGGTTTTAGAGC	GCCTGTTCAGCAACTGGCTG	0
OA_J473521_038201	238	194	235	222.3333333	1.05e-05	1.1e-05	1.11e-05	186	169	8.89e-06	8.92e-06	1.09e-05	8.91e-06	8.81e-06	0.81103	-0.302173758	0.0098179	GCACTTGCCAGTCCTACTACGTTTTAGAGC	GCACTTGCCAGTCCTACTAC	0
OA_J473521_105740	272	230	253	251.6666667	1.2e-05	1.3e-05	1.2e-05	207	195	9.9e-06	1.03e-05	1.23e-05	1.01e-05	9.99e-06	0.81103	-0.302168606	0.012287861	ATGGGGGAACAGTGCAGGTAGTTTTAGAGC	ATGGGGGAACAGTGCAGGTA	0
OA_J473521_035047	141	101	126	122.6666667	6.2e-06	5.7e-06	5.96e-06	106	89	5.07e-06	4.7e-06	5.95e-06	4.88e-06	4.83e-06	0.8111	-0.30205595	0.037137503	CGGAAAACCCGGACAGCGAGGTTTTAGAGC	CGGAAAACCCGGACAGCGAG	0
OA_J473521_070252	290	225	249	254.6666667	1.28e-05	1.27e-05	1.18e-05	205	200	9.8e-06	1.06e-05	1.24e-05	1.02e-05	1.01e-05	0.81115	-0.301957981	0.03433578	TGCTGGCGAATCTCGGCGGCGTTTTAGAGC	TGCTGGCGAATCTCGGCGGC	0
OA_J473521_084265	354	249	313	305.3333333	1.56e-05	1.41e-05	1.48e-05	247	237	1.18e-05	1.25e-05	1.48e-05	1.22e-05	1.2e-05	0.81118	-0.301899078	0.01786223	CCACACCGGCTATGCCACGCGTTTTAGAGC	CCACACCGGCTATGCCACGC	0
OA_J473521_072605	242	198	249	229.6666667	1.06e-05	1.12e-05	1.18e-05	198	169	9.46e-06	8.92e-06	1.12e-05	9.19e-06	9.09e-06	0.8113	-0.301688506	0.018807948	CTCATCAGCCCTTTCGTCGCGTTTTAGAGC	CTCATCAGCCCTTTCGTCGC	0
OA_J473521_100890	380	319	368	355.6666667	1.67e-05	1.8e-05	1.74e-05	297	271	1.42e-05	1.43e-05	1.74e-05	1.43e-05	1.41e-05	0.81133	-0.301639816	0.012354904	GCGTGACGAATCCTGGCTTGGTTTTAGAGC	GCGTGACGAATCCTGGCTTG	0
OA_J473521_038957	323	262	291	292	1.42e-05	1.48e-05	1.38e-05	253	214	1.21e-05	1.13e-05	1.43e-05	1.17e-05	1.16e-05	0.81134	-0.301613233	0.031938346	GGGCAGGGCGTTGGCATCGGGTTTTAGAGC	GGGCAGGGCGTTGGCATCGG	0
OA_J473521_036317	120	100	110	110	5.28e-06	5.65e-06	5.2e-06	94	82	4.49e-06	4.33e-06	5.38e-06	4.41e-06	4.36e-06	0.81138	-0.301557846	0.009757768	ACCGCGCTGGCAATGGCCTCGTTTTAGAGC	ACCGCGCTGGCAATGGCCTC	0
OA_J473521_098538	104	85	108	99	4.58e-06	4.8e-06	5.11e-06	84	74	4.02e-06	3.91e-06	4.83e-06	3.96e-06	3.92e-06	0.81149	-0.301349358	0.021510197	CACTTCGCGCCATTTTACTCGTTTTAGAGC	CACTTCGCGCCATTTTACTC	0
OA_J473521_000785	168	121	150	146.3333333	7.39e-06	6.83e-06	7.1e-06	118	114	5.64e-06	6.02e-06	7.11e-06	5.83e-06	5.77e-06	0.81149	-0.301348423	0.024767566	GGCGATGCGCGCAACAACATGTTTTAGAGC	GGCGATGCGCGCAACAACAT	0
OA_J473521_027958	51	40	54	48.33333333	2.24e-06	2.26e-06	2.55e-06	41	36	1.96e-06	1.9e-06	2.35e-06	1.93e-06	1.91e-06	0.8115	-0.301340009	0.043906277	AGGAGTAAACCGTACCATCTGTTTTAGAGC	AGGAGTAAACCGTACCATCT	0
OA_J473521_057515	69	56	71	65.33333333	3.04e-06	3.16e-06	3.36e-06	53	51	2.53e-06	2.69e-06	3.18e-06	2.61e-06	2.58e-06	0.81155	-0.301254506	0.020068085	ACCGAAGGGCTGGACGAAATGTTTTAGAGC	ACCGAAGGGCTGGACGAAAT	0
OA_J473521_019556	161	118	157	145.3333333	7.08e-06	6.66e-06	7.43e-06	123	108	5.88e-06	5.7e-06	7.06e-06	5.79e-06	5.73e-06	0.81168	-0.301024095	0.01931884	TGTTTGGTGTAGGTGAACTGGTTTTAGAGC	TGTTTGGTGTAGGTGAACTG	0
OA_J473521_022582	61	50	58	56.33333333	2.68e-06	2.82e-06	2.74e-06	48	42	2.29e-06	2.22e-06	2.75e-06	2.26e-06	2.23e-06	0.81168	-0.301023301	0.004430944	TAGCGTCTTCAACGCGGTCAGTTTTAGAGC	TAGCGTCTTCAACGCGGTCA	0
OA_J473521_026338	101	88	101	96.66666667	4.44e-06	4.97e-06	4.78e-06	84	71	4.02e-06	3.75e-06	4.73e-06	3.88e-06	3.84e-06	0.8117	-0.3009819	0.027256718	CAGCAGAAAGCGCTGAGAGCGTTTTAGAGC	CAGCAGAAAGCGCTGAGAGC	0
OA_J473521_080380	126	94	110	110	5.54e-06	5.31e-06	5.2e-06	91	84	4.35e-06	4.43e-06	5.35e-06	4.39e-06	4.34e-06	0.81172	-0.30093885	0.00521814	GCAGTCTCACAACTAACAAGGTTTTAGAGC	GCAGTCTCACAACTAACAAG	0
OA_J473521_102258	314	232	258	268	1.38e-05	1.31e-05	1.22e-05	218	208	1.04e-05	1.1e-05	1.3e-05	1.07e-05	1.06e-05	0.81173	-0.300930342	0.024031534	GCCACCAGCCAGATCCAGCAGTTTTAGAGC	GCCACCAGCCAGATCCAGCA	0
OA_J473521_053686	216	180	192	196	9.5e-06	1.02e-05	9.08e-06	166	148	7.94e-06	7.81e-06	9.6e-06	7.87e-06	7.79e-06	0.81174	-0.300914601	0.030422785	AGACGGTGCCTATGATCTGGGTTTTAGAGC	AGACGGTGCCTATGATCTGG	0
OA_J473521_019337	501	389	532	474	2.2e-05	2.2e-05	2.52e-05	389	365	1.86e-05	1.93e-05	2.31e-05	1.89e-05	1.87e-05	0.81176	-0.30088357	0.048511817	TGCCGTGCTGTATCGTGGGTGTTTTAGAGC	TGCCGTGCTGTATCGTGGGT	0
OA_J473521_024162	307	226	287	273.3333333	1.35e-05	1.28e-05	1.36e-05	229	206	1.09e-05	1.09e-05	1.33e-05	1.09e-05	1.08e-05	0.81181	-0.300779482	0.009539626	TGCGTTACGGTTACGATCGTGTTTTAGAGC	TGCGTTACGGTTACGATCGT	0
OA_J473521_045349	367	312	371	350	1.61e-05	1.76e-05	1.76e-05	289	270	1.38e-05	1.43e-05	1.71e-05	1.4e-05	1.39e-05	0.81188	-0.300668801	0.013335976	AGCGTGGCGGCAGGCGTTGGGTTTTAGAGC	AGCGTGGCGGCAGGCGTTGG	0
OA_J473521_039727	127	110	137	124.6666667	5.59e-06	6.21e-06	6.48e-06	101	98	4.83e-06	5.17e-06	6.09e-06	5e-06	4.95e-06	0.81188	-0.300659905	0.041008133	CAGGTGGTTGCAACTGGACAGTTTTAGAGC	CAGGTGGTTGCAACTGGACA	0
OA_J473521_030211	133	109	121	121	5.85e-06	6.15e-06	5.72e-06	98	95	4.68e-06	5.02e-06	5.91e-06	4.85e-06	4.8e-06	0.81195	-0.300545705	0.031552909	CTGAAGGTCATCAGCGGGAAGTTTTAGAGC	CTGAAGGTCATCAGCGGGAA	0
OA_J473521_020735	161	129	138	142.6666667	7.08e-06	7.28e-06	6.53e-06	121	107	5.78e-06	5.65e-06	6.96e-06	5.72e-06	5.65e-06	0.81197	-0.30049399	0.023751211	TCTCCCCGTGGATGACGTCTGTTTTAGAGC	TCTCCCCGTGGATGACGTCT	0
OA_J473521_117638	272	213	244	243	1.2e-05	1.2e-05	1.15e-05	200	187	9.56e-06	9.87e-06	1.18e-05	9.72e-06	9.61e-06	0.81198	-0.300486814	0.004132636	GCGGTTTACGGTGCCGGAACGTTTTAGAGC	GCGGTTTACGGTGCCGGAAC	0
OA_J473521_095765	156	111	131	132.6666667	6.86e-06	6.27e-06	6.2e-06	112	99	5.35e-06	5.23e-06	6.44e-06	5.29e-06	5.23e-06	0.81211	-0.300255321	0.024490959	CAGGAAATAACTCAATGGGCGTTTTAGAGC	CAGGAAATAACTCAATGGGC	0
OA_J473521_055424	305	232	252	263	1.34e-05	1.31e-05	1.19e-05	227	193	1.09e-05	1.02e-05	1.28e-05	1.05e-05	1.04e-05	0.81213	-0.300224412	0.026751536	TCTGCTGCTGCCGCTGATGCGTTTTAGAGC	TCTGCTGCTGCCGCTGATGC	0
OA_J473521_017156	99	77	82	86	4.36e-06	4.35e-06	3.88e-06	69	68	3.3e-06	3.59e-06	4.2e-06	3.44e-06	3.41e-06	0.81213	-0.300220613	0.044125806	ATGTCATACTGCCCCGGTAAGTTTTAGAGC	ATGTCATACTGCCCCGGTAA	0
OA_J473521_087301	154	135	155	148	6.78e-06	7.62e-06	7.33e-06	124	113	5.93e-06	5.97e-06	7.24e-06	5.95e-06	5.88e-06	0.81215	-0.300182944	0.033984807	CTTCATTGGCGCTGCCTTCCGTTTTAGAGC	CTTCATTGGCGCTGCCTTCC	0
OA_J473521_096338	289	228	287	268	1.27e-05	1.29e-05	1.36e-05	229	199	1.09e-05	1.05e-05	1.31e-05	1.07e-05	1.06e-05	0.81216	-0.300161051	0.007072373	CGATGCACGTAACAGTAACGGTTTTAGAGC	CGATGCACGTAACAGTAACG	0
OA_J473521_073230	254	194	214	220.6666667	1.12e-05	1.1e-05	1.01e-05	181	171	8.65e-06	9.03e-06	1.08e-05	8.84e-06	8.74e-06	0.81218	-0.30012612	0.015456462	TGCTCATCAATGCCGGGCGGGTTTTAGAGC	TGCTCATCAATGCCGGGCGG	0
OA_J473521_055146	95	81	86	87.33333333	4.18e-06	4.57e-06	4.07e-06	75	65	3.59e-06	3.43e-06	4.27e-06	3.51e-06	3.47e-06	0.81222	-0.300057446	0.024049637	TTGAATGCGGGGGGCGTCGAGTTTTAGAGC	TTGAATGCGGGGGGCGTCGA	0
OA_J473521_091410	611	495	602	569.3333333	2.69e-05	2.8e-05	2.85e-05	482	428	2.3e-05	2.26e-05	2.78e-05	2.28e-05	2.26e-05	0.81229	-0.299936167	0.00364717	GCCGGACGACTGCCTGATGCGTTTTAGAGC	GCCGGACGACTGCCTGATGC	0
OA_J473521_011927	226	199	212	212.3333333	9.94e-06	1.12e-05	1e-05	177	163	8.46e-06	8.6e-06	1.04e-05	8.53e-06	8.44e-06	0.81233	-0.299862063	0.040832947	CCATGCAAAAGGAGATGTACGTTTTAGAGC	CCATGCAAAAGGAGATGTAC	0
OA_J473521_080796	450	356	440	415.3333333	1.98e-05	2.01e-05	2.08e-05	353	310	1.69e-05	1.64e-05	2.02e-05	1.66e-05	1.64e-05	0.81234	-0.299842362	0.003098629	GGCAACAGGTTCGGCGGTTGGTTTTAGAGC	GGCAACAGGTTCGGCGGTTG	0
OA_J473521_001666	316	246	299	287	1.39e-05	1.39e-05	1.41e-05	243	215	1.16e-05	1.13e-05	1.4e-05	1.15e-05	1.14e-05	0.81236	-0.299811045	0.006500908	CAGGGCGGCATGAAGTTCACGTTTTAGAGC	CAGGGCGGCATGAAGTTCAC	0
OA_J473521_056893	136	99	135	123.3333333	5.98e-06	5.59e-06	6.39e-06	103	93	4.92e-06	4.91e-06	5.99e-06	4.92e-06	4.86e-06	0.81238	-0.299773227	0.043084925	GACCGTAAATGGAGAATGCTGTTTTAGAGC	GACCGTAAATGGAGAATGCT	0
OA_J473521_104658	66	50	53	56.33333333	2.9e-06	2.82e-06	2.51e-06	49	41	2.34e-06	2.16e-06	2.74e-06	2.25e-06	2.23e-06	0.81242	-0.299707884	0.046838952	TGGGGGGCTATAACTTCCAGGTTTTAGAGC	TGGGGGGCTATAACTTCCAG	0
OA_J473521_116907	126	94	123	114.3333333	5.54e-06	5.31e-06	5.82e-06	96	86	4.59e-06	4.54e-06	5.56e-06	4.56e-06	4.52e-06	0.81246	-0.29963659	0.018990881	TTACTGGTTACGCTGTTTGCGTTTTAGAGC	TTACTGGTTACGCTGTTTGC	0
OA_J473521_116599	278	232	287	265.6666667	1.22e-05	1.31e-05	1.36e-05	216	208	1.03e-05	1.1e-05	1.3e-05	1.07e-05	1.05e-05	0.81251	-0.29954192	0.021329617	GTTGGGGCGTATCTTCTCCCGTTTTAGAGC	GTTGGGGCGTATCTTCTCCC	0
OA_J473521_011755	20	14	17	17	8.8e-07	7.91e-07	8.04e-07	14	13	6.69e-07	6.86e-07	8.25e-07	6.78e-07	6.7e-07	0.8126	-0.299389942	0.02587108	TAAATATCCAGAATCAGGTCGTTTTAGAGC	TAAATATCCAGAATCAGGTC	0
OA_J473521_062904	239	191	236	222	1.05e-05	1.08e-05	1.12e-05	191	164	9.13e-06	8.66e-06	1.08e-05	8.89e-06	8.8e-06	0.81262	-0.299344595	0.018053528	CCAAAGCCAGTTCGGCAGCCGTTTTAGAGC	CCAAAGCCAGTTCGGCAGCC	0
OA_J473521_102990	16	13	16	15	7.04e-07	7.34e-07	7.57e-07	13	11	6.21e-07	5.81e-07	7.32e-07	6.01e-07	5.95e-07	0.81268	-0.299243973	0.032095588	GAAATATATGATGGAGATCCGTTTTAGAGC	GAAATATATGATGGAGATCC	0
OA_J473521_045896	287	220	292	266.3333333	1.26e-05	1.24e-05	1.38e-05	222	202	1.06e-05	1.07e-05	1.29e-05	1.06e-05	1.05e-05	0.81278	-0.299057846	0.033809934	ACAGCGCGCCGAAGTCTTGCGTTTTAGAGC	ACAGCGCGCCGAAGTCTTGC	0
OA_J473521_095306	503	387	488	459.3333333	2.21e-05	2.19e-05	2.31e-05	387	346	1.85e-05	1.83e-05	2.24e-05	1.84e-05	1.82e-05	0.8128	-0.299028641	0.004766502	CGCCAGTTTCTGTTCACGGGGTTTTAGAGC	CGCCAGTTTCTGTTCACGGG	0
OA_J473521_057003	301	246	268	271.6666667	1.32e-05	1.39e-05	1.27e-05	220	214	1.05e-05	1.13e-05	1.33e-05	1.09e-05	1.08e-05	0.81281	-0.299005839	0.030470259	GCCGTTATACATCGCTTTCCGTTTTAGAGC	GCCGTTATACATCGCTTTCC	0
OA_J473521_080789	107	93	98	99.33333333	4.71e-06	5.25e-06	4.64e-06	80	79	3.82e-06	4.17e-06	4.86e-06	4e-06	3.95e-06	0.81285	-0.298944337	0.048066977	ATTGCGCTCGGCTTCTGTCAGTTTTAGAGC	ATTGCGCTCGGCTTCTGTCA	0
OA_J473521_051704	192	147	164	167.6666667	8.45e-06	8.3e-06	7.76e-06	145	123	6.93e-06	6.49e-06	8.17e-06	6.71e-06	6.64e-06	0.81285	-0.298943021	0.023937939	TTGAGGAATGTTGGCGTGGCGTTTTAGAGC	TTGAGGAATGTTGGCGTGGC	0
OA_J473521_051178	257	211	245	237.6666667	1.13e-05	1.19e-05	1.16e-05	200	180	9.56e-06	9.5e-06	1.16e-05	9.53e-06	9.43e-06	0.81286	-0.298920066	0.005651438	GACAGTGACAGACTGCGTGTGTTTTAGAGC	GACAGTGACAGACTGCGTGT	0
OA_J473521_010598	70	58	67	65	3.08e-06	3.28e-06	3.17e-06	54	50	2.58e-06	2.64e-06	3.18e-06	2.61e-06	2.58e-06	0.81293	-0.298788938	0.00418716	GATGACCGGGGGATTCCATCGTTTTAGAGC	GATGACCGGGGGATTCCATC	0
OA_J473521_009206	308	258	313	293	1.36e-05	1.46e-05	1.48e-05	245	224	1.17e-05	1.18e-05	1.43e-05	1.18e-05	1.16e-05	0.81297	-0.298720373	0.020612775	ATGCGACCAAACTCTGGCGCGTTTTAGAGC	ATGCGACCAAACTCTGGCGC	0
OA_J473521_011324	162	138	150	150	7.13e-06	7.79e-06	7.1e-06	122	118	5.83e-06	6.23e-06	7.34e-06	6.03e-06	5.97e-06	0.81297	-0.29871787	0.024727113	AATGGCGGGCTACGTGACCGGTTTTAGAGC	AATGGCGGGCTACGTGACCG	0
OA_J473521_095606	153	120	144	139	6.73e-06	6.78e-06	6.81e-06	117	105	5.59e-06	5.54e-06	6.77e-06	5.57e-06	5.51e-06	0.81302	-0.298646033	0.00017219	GAATGGTTTACCGCACAGTGGTTTTAGAGC	GAATGGTTTACCGCACAGTG	0
OA_J473521_027182	140	113	130	127.6666667	6.16e-06	6.38e-06	6.15e-06	106	98	5.07e-06	5.17e-06	6.23e-06	5.12e-06	5.07e-06	0.81302	-0.298632569	0.001224318	GCCGCGCATATTGAACAACTGTTTTAGAGC	GCCGCGCATATTGAACAACT	0
OA_J473521_077704	264	210	262	245.3333333	1.16e-05	1.19e-05	1.24e-05	204	188	9.75e-06	9.92e-06	1.2e-05	9.84e-06	9.73e-06	0.81304	-0.298603794	0.006028831	CCGGCGACGCTGGTGTTTATGTTTTAGAGC	CCGGCGACGCTGGTGTTTAT	0
OA_J473521_105576	103	87	94	94.66666667	4.53e-06	4.91e-06	4.45e-06	83	69	3.97e-06	3.64e-06	4.63e-06	3.81e-06	3.76e-06	0.81305	-0.298592796	0.045981695	CTGGTGCTGGCGAATCCCATGTTTTAGAGC	CTGGTGCTGGCGAATCCCAT	0
OA_J473521_004630	180	156	175	170.3333333	7.92e-06	8.81e-06	8.28e-06	142	131	6.79e-06	6.92e-06	8.34e-06	6.85e-06	6.78e-06	0.81307	-0.298548666	0.023824592	ACGCGTTGTACTTTTGGGGAGTTTTAGAGC	ACGCGTTGTACTTTTGGGGA	0
OA_J473521_019856	242	197	238	225.6666667	1.06e-05	1.11e-05	1.13e-05	184	176	8.8e-06	9.29e-06	1.1e-05	9.04e-06	8.95e-06	0.8131	-0.298499124	0.021575261	CCGCAAACTGATGGGTAATCGTTTTAGAGC	CCGCAAACTGATGGGTAATC	0
OA_J473521_055878	310	245	270	275	1.36e-05	1.38e-05	1.28e-05	228	211	1.09e-05	1.11e-05	1.34e-05	1.1e-05	1.09e-05	0.81319	-0.298334532	0.010499904	TGGAGGAGCAGGGTTATGGCGTTTTAGAGC	TGGAGGAGCAGGGTTATGGC	0
OA_J473521_038496	376	287	332	331.6666667	1.65e-05	1.62e-05	1.57e-05	286	244	1.37e-05	1.29e-05	1.62e-05	1.33e-05	1.31e-05	0.8132	-0.29831541	0.033365281	ACCGCAATCAGCGCCGCAGCGTTTTAGAGC	ACCGCAATCAGCGCCGCAGC	0
OA_J473521_056479	187	144	175	168.6666667	8.23e-06	8.13e-06	8.28e-06	140	129	6.69e-06	6.81e-06	8.21e-06	6.75e-06	6.68e-06	0.81323	-0.298262025	0.002014553	ACATATTGCCGCGCCGCCGGGTTTTAGAGC	ACATATTGCCGCGCCGCCGG	0
OA_J473521_044098	67	59	67	64.33333333	2.95e-06	3.33e-06	3.17e-06	52	51	2.49e-06	2.69e-06	3.15e-06	2.59e-06	2.56e-06	0.81327	-0.298196326	0.038899813	CATTAGGGTATGAAGTTTCCGTTTTAGAGC	CATTAGGGTATGAAGTTTCC	0
OA_J473521_002605	291	231	294	272	1.28e-05	1.3e-05	1.39e-05	219	214	1.05e-05	1.13e-05	1.32e-05	1.09e-05	1.08e-05	0.81328	-0.298171109	0.03754499	GCCGGTTAGCCCGTGGGAAGGTTTTAGAGC	GCCGGTTAGCCCGTGGGAAG	0
OA_J473521_016059	70	53	71	64.66666667	3.08e-06	2.99e-06	3.36e-06	54	49	2.58e-06	2.59e-06	3.14e-06	2.58e-06	2.56e-06	0.81332	-0.29810678	0.037217209	ATCCAGTTGGCACGAGAGATGTTTTAGAGC	ATCCAGTTGGCACGAGAGAT	0
OA_J473521_104826	358	281	326	321.6666667	1.58e-05	1.59e-05	1.54e-05	267	247	1.28e-05	1.3e-05	1.57e-05	1.29e-05	1.28e-05	0.81334	-0.298076258	0.001292933	CTGTGCTGCTGGCGGTTGACGTTTTAGAGC	CTGTGCTGCTGGCGGTTGAC	0
OA_J473521_087081	270	197	252	239.6666667	1.19e-05	1.11e-05	1.19e-05	207	175	9.9e-06	9.24e-06	1.16e-05	9.57e-06	9.46e-06	0.81347	-0.297842119	0.030591651	GGCGATCAGTTATCTTCCCGGTTTTAGAGC	GGCGATCAGTTATCTTCCCG	0
OA_J473521_053769	217	157	202	192	9.55e-06	8.87e-06	9.56e-06	164	142	7.84e-06	7.5e-06	9.32e-06	7.67e-06	7.59e-06	0.81347	-0.297833136	0.010241033	AACGGATTACGCGGTGCATCGTTTTAGAGC	AACGGATTACGCGGTGCATC	0
OA_J473521_015647	204	146	179	176.3333333	8.98e-06	8.24e-06	8.47e-06	151	130	7.22e-06	6.86e-06	8.56e-06	7.04e-06	6.96e-06	0.8135	-0.297777975	0.013009007	GTTCGTCACCAGCAACGTCAGTTTTAGAGC	GTTCGTCACCAGCAACGTCA	0
OA_J473521_098979	144	111	121	125.3333333	6.34e-06	6.27e-06	5.72e-06	102	98	4.88e-06	5.17e-06	6.11e-06	5.02e-06	4.97e-06	0.81351	-0.29777371	0.021487305	ATGTTCTGGCGTACCTGGCGGTTTTAGAGC	ATGTTCTGGCGTACCTGGCG	0
OA_J473521_069952	313	223	274	270	1.38e-05	1.26e-05	1.3e-05	217	212	1.04e-05	1.12e-05	1.31e-05	1.08e-05	1.07e-05	0.81351	-0.29775957	0.036600888	CCAGCTGCTGCGCGACGGCGGTTTTAGAGC	CCAGCTGCTGCGCGACGGCG	0
OA_J473521_011240	78	58	79	71.66666667	3.43e-06	3.28e-06	3.74e-06	58	56	2.77e-06	2.96e-06	3.48e-06	2.86e-06	2.83e-06	0.81352	-0.297748042	0.032081846	AATGGCGGAGATTTTCCTCGGTTTTAGAGC	AATGGCGGAGATTTTCCTCG	0
OA_J473521_056345	189	142	171	167.3333333	8.32e-06	8.02e-06	8.09e-06	141	126	6.74e-06	6.65e-06	8.14e-06	6.7e-06	6.62e-06	0.81355	-0.297696274	0.001074988	TGGATACCGGACAGGTGACGGTTTTAGAGC	TGGATACCGGACAGGTGACG	0
OA_J473521_050726	355	262	319	312	1.56e-05	1.48e-05	1.51e-05	268	230	1.28e-05	1.21e-05	1.52e-05	1.25e-05	1.23e-05	0.81357	-0.297654405	0.021888407	GTGCCGTACTGGACGTACAGGTTTTAGAGC	GTGCCGTACTGGACGTACAG	0
OA_J473521_096154	159	127	164	150	7e-06	7.17e-06	7.76e-06	130	110	6.21e-06	5.81e-06	7.31e-06	6.01e-06	5.95e-06	0.81361	-0.297597921	0.026815751	TTCAGTTATGGTGGTCAGTCGTTTTAGAGC	TTCAGTTATGGTGGTCAGTC	0
OA_J473521_096890	371	277	367	338.3333333	1.63e-05	1.56e-05	1.74e-05	275	263	1.31e-05	1.39e-05	1.64e-05	1.35e-05	1.34e-05	0.81378	-0.297281334	0.019096379	CTCGCTGCGTCCGGAAGTGGGTTTTAGAGC	CTCGCTGCGTCCGGAAGTGG	0
OA_J473521_026741	220	185	189	198	9.68e-06	1.04e-05	8.94e-06	164	153	7.84e-06	8.08e-06	9.67e-06	7.96e-06	7.87e-06	0.81382	-0.297216678	0.047003605	GGTAAACGATCCGGACCGGGGTTTTAGAGC	GGTAAACGATCCGGACCGGG	0
OA_J473521_037099	156	110	141	135.6666667	6.86e-06	6.21e-06	6.67e-06	115	101	5.5e-06	5.33e-06	6.58e-06	5.41e-06	5.36e-06	0.81385	-0.297167193	0.016460857	CTGTTTTGGGGCGCGGCTGAGTTTTAGAGC	CTGTTTTGGGGCGCGGCTGA	0
OA_J473521_015008	139	97	120	118.6666667	6.12e-06	5.48e-06	5.68e-06	101	88	4.83e-06	4.65e-06	5.76e-06	4.74e-06	4.69e-06	0.81385	-0.297163965	0.020040569	TTGTGCTGCAGGTGTTTTAGGTTTTAGAGC	TTGTGCTGCAGGTGTTTTAG	0
OA_J473521_087969	265	202	258	241.6666667	1.17e-05	1.14e-05	1.22e-05	207	179	9.9e-06	9.45e-06	1.18e-05	9.67e-06	9.57e-06	0.81397	-0.296958068	0.009780944	GGCATGGGCAACCGTATTCGGTTTTAGAGC	GGCATGGGCAACCGTATTCG	0
OA_J473521_064111	196	155	161	170.6666667	8.62e-06	8.75e-06	7.62e-06	141	132	6.74e-06	6.97e-06	8.33e-06	6.85e-06	6.78e-06	0.81397	-0.296949007	0.044470876	AGAACGGGCGAAACGACTGGGTTTTAGAGC	AGAACGGGCGAAACGACTGG	0
OA_J473521_100380	336	288	324	316	1.48e-05	1.63e-05	1.53e-05	272	236	1.3e-05	1.25e-05	1.55e-05	1.27e-05	1.26e-05	0.81403	-0.29684524	0.013880093	CCACGATTCGCTCGCCGGAGGTTTTAGAGC	CCACGATTCGCTCGCCGGAG	0
OA_J473521_117049	274	215	277	255.3333333	1.21e-05	1.21e-05	1.31e-05	220	188	1.05e-05	9.92e-06	1.24e-05	1.02e-05	1.01e-05	0.81406	-0.296793809	0.018219594	TGGCGTGTTGACTCCCGGCTGTTTTAGAGC	TGGCGTGTTGACTCCCGGCT	0
OA_J473521_053580	250	180	242	224	1.1e-05	1.02e-05	1.14e-05	187	170	8.94e-06	8.97e-06	1.09e-05	8.96e-06	8.86e-06	0.81416	-0.296608099	0.033858733	ATGCCGGACGCTTCTTTTGCGTTTTAGAGC	ATGCCGGACGCTTCTTTTGC	0
OA_J473521_049556	652	499	589	580	2.87e-05	2.82e-05	2.79e-05	488	439	2.33e-05	2.32e-05	2.83e-05	2.33e-05	2.3e-05	0.81418	-0.296575517	0.001050027	CGGCGGACGGATGGTGTTTGGTTTTAGAGC	CGGCGGACGGATGGTGTTTG	0
OA_J473521_024427	221	165	196	194	9.72e-06	9.32e-06	9.27e-06	166	144	7.94e-06	7.6e-06	9.44e-06	7.77e-06	7.69e-06	0.81419	-0.296554529	0.010196747	AACCCGCATTCTCTTTCACGGTTTTAGAGC	AACCCGCATTCTCTTTCACG	0
OA_J473521_069689	215	185	211	203.6666667	9.46e-06	1.04e-05	9.98e-06	178	149	8.51e-06	7.87e-06	9.95e-06	8.19e-06	8.1e-06	0.81422	-0.296512011	0.039854088	ACATCCCGTCCCAGGCTCCGGTTTTAGAGC	ACATCCCGTCCCAGGCTCCG	0
OA_J473521_080855	111	97	111	106.3333333	4.88e-06	5.48e-06	5.25e-06	92	79	4.4e-06	4.17e-06	5.21e-06	4.28e-06	4.24e-06	0.81422	-0.296503261	0.02149138	GATTTTACGTAACGGCGAAGGTTTTAGAGC	GATTTTACGTAACGGCGAAG	0
OA_J473521_021716	310	258	308	292	1.36e-05	1.46e-05	1.46e-05	243	225	1.16e-05	1.19e-05	1.43e-05	1.17e-05	1.16e-05	0.81432	-0.296324832	0.008257872	TCGCGCCTGGCAAAGGTTGCGTTTTAGAGC	TCGCGCCTGGCAAAGGTTGC	0
OA_J473521_057870	223	200	223	215.3333333	9.81e-06	1.13e-05	1.05e-05	189	158	9.03e-06	8.34e-06	1.06e-05	8.69e-06	8.59e-06	0.81433	-0.296306769	0.044202971	GATGACCGGGACGTCAGTGGGTTTTAGAGC	GATGACCGGGACGTCAGTGG	0
OA_J473521_024218	220	151	180	183.6666667	9.68e-06	8.53e-06	8.52e-06	150	142	7.17e-06	7.5e-06	8.91e-06	7.33e-06	7.25e-06	0.81434	-0.296304726	0.041589886	CTGGAGGACAAACTGGAGGCGTTTTAGAGC	CTGGAGGACAAACTGGAGGC	0
OA_J473521_078829	309	216	252	259	1.36e-05	1.22e-05	1.19e-05	221	192	1.06e-05	1.01e-05	1.26e-05	1.04e-05	1.02e-05	0.81438	-0.296227584	0.037325016	GCGGTACTGGCGTTTCTTTCGTTTTAGAGC	GCGGTACTGGCGTTTCTTTC	0
OA_J473521_049358	205	146	189	180	9.02e-06	8.24e-06	8.94e-06	144	142	6.88e-06	7.5e-06	8.73e-06	7.19e-06	7.11e-06	0.81439	-0.296216715	0.048706204	ACCTGCCGATGAAACTGGTGGTTTTAGAGC	ACCTGCCGATGAAACTGGTG	0
OA_J473521_032391	164	135	140	146.3333333	7.22e-06	7.62e-06	6.62e-06	126	109	6.02e-06	5.75e-06	7.15e-06	5.89e-06	5.83e-06	0.81439	-0.296211811	0.034666269	GATGGATACCGAGGTCTGTTGTTTTAGAGC	GATGGATACCGAGGTCTGTT	0
OA_J473521_103784	121	98	115	111.3333333	5.32e-06	5.53e-06	5.44e-06	91	87	4.35e-06	4.59e-06	5.43e-06	4.47e-06	4.42e-06	0.81439	-0.296207237	0.039360369	ACAGGCGGTGTTTCATCCACGTTTTAGAGC	ACAGGCGGTGTTTCATCCAC	0
OA_J473521_043626	92	80	93	88.33333333	4.05e-06	4.52e-06	4.4e-06	76	66	3.63e-06	3.48e-06	4.32e-06	3.56e-06	3.52e-06	0.81441	-0.296170476	0.019958537	AACAAGCGGCGGGCGAAGAAGTTTTAGAGC	AACAAGCGGCGGGCGAAGAA	0
OA_J473521_101568	395	339	396	376.6666667	1.74e-05	1.91e-05	1.87e-05	317	287	1.52e-05	1.52e-05	1.84e-05	1.52e-05	1.5e-05	0.81443	-0.296138213	0.024907956	CATCACCACACCGGACGGGCGTTTTAGAGC	CATCACCACACCGGACGGGC	0
OA_J473521_106686	80	61	77	72.66666667	3.52e-06	3.44e-06	3.64e-06	61	55	2.92e-06	2.9e-06	3.53e-06	2.91e-06	2.88e-06	0.81444	-0.296112973	0.008241631	ATCTTGGCGGCAACCGCATTGTTTTAGAGC	ATCTTGGCGGCAACCGCATT	0
OA_J473521_032653	222	187	199	202.6666667	9.77e-06	1.06e-05	9.41e-06	173	153	8.27e-06	8.08e-06	9.93e-06	8.17e-06	8.09e-06	0.81447	-0.296073618	0.030914292	GGCAGACCGATGCGCAGATCGTTTTAGAGC	GGCAGACCGATGCGCAGATC	0
OA_J473521_011333	28	22	23	24.33333333	1.23e-06	1.24e-06	1.09e-06	21	18	1e-06	9.5e-07	1.19e-06	9.77e-07	9.67e-07	0.81448	-0.296048733	0.036398849	AAAAGACAAACATGCTGTTAGTTTTAGAGC	AAAAGACAAACATGCTGTTA	0
OA_J473521_040124	171	144	178	164.3333333	7.52e-06	8.13e-06	8.42e-06	134	129	6.41e-06	6.81e-06	8.02e-06	6.61e-06	6.54e-06	0.81455	-0.295918942	0.02400043	CCGAAACATGTGGCCACCTTGTTTTAGAGC	CCGAAACATGTGGCCACCTT	0
OA_J473521_081144	366	265	303	311.3333333	1.61e-05	1.5e-05	1.43e-05	270	228	1.29e-05	1.2e-05	1.51e-05	1.25e-05	1.23e-05	0.81456	-0.2959011	0.030341541	CTTCCACAGATCGGCCCAGCGTTTTAGAGC	CTTCCACAGATCGGCCCAGC	0
OA_J473521_029916	236	171	201	202.6666667	1.04e-05	9.66e-06	9.51e-06	166	157	7.94e-06	8.29e-06	9.85e-06	8.11e-06	8.02e-06	0.81459	-0.295853197	0.012660125	GATGCTACCACTGTGTTATCGTTTTAGAGC	GATGCTACCACTGTGTTATC	0
OA_J473521_055026	452	363	387	400.6666667	1.99e-05	2.05e-05	1.83e-05	345	298	1.65e-05	1.57e-05	1.96e-05	1.61e-05	1.59e-05	0.81463	-0.295778229	0.02087889	GCTCCAGCTTGCGCAGTTTGGTTTTAGAGC	GCTCCAGCTTGCGCAGTTTG	0
OA_J473521_022178	184	137	165	162	8.1e-06	7.74e-06	7.81e-06	139	120	6.64e-06	6.33e-06	7.88e-06	6.49e-06	6.42e-06	0.81466	-0.295738867	0.018152224	GATACGTCATATGAGCGATCGTTTTAGAGC	GATACGTCATATGAGCGATC	0
OA_J473521_099030	104	85	95	94.66666667	4.58e-06	4.8e-06	4.49e-06	82	70	3.92e-06	3.7e-06	4.62e-06	3.81e-06	3.77e-06	0.81469	-0.295673054	0.022498389	TGTTGGGCAAACTTCAATACGTTTTAGAGC	TGTTGGGCAAACTTCAATAC	0
OA_J473521_034749	184	147	181	170.6666667	8.1e-06	8.3e-06	8.56e-06	142	131	6.79e-06	6.92e-06	8.32e-06	6.85e-06	6.78e-06	0.81472	-0.29562189	0.003348868	CAATGAAGTCCGCCCGGTACGTTTTAGAGC	CAATGAAGTCCGCCCGGTAC	0
OA_J473521_116081	178	133	161	157.3333333	7.83e-06	7.51e-06	7.62e-06	129	122	6.17e-06	6.44e-06	7.65e-06	6.3e-06	6.24e-06	0.81483	-0.295432824	0.015756941	GGTTCGTGCGACATGTAGGCGTTTTAGAGC	GGTTCGTGCGACATGTAGGC	0
OA_J473521_043684	187	138	159	161.3333333	8.23e-06	7.79e-06	7.52e-06	139	119	6.64e-06	6.28e-06	7.85e-06	6.46e-06	6.39e-06	0.81485	-0.295386235	0.01681238	TTGCGGTTTTGCCCACAGTGGTTTTAGAGC	TTGCGGTTTTGCCCACAGTG	0
OA_J473521_117733	178	140	162	160	7.83e-06	7.91e-06	7.66e-06	132	124	6.31e-06	6.55e-06	7.8e-06	6.43e-06	6.36e-06	0.81504	-0.295050844	0.014718891	ACCGCGACAATTAGCAGAGCGTTTTAGAGC	ACCGCGACAATTAGCAGAGC	0
OA_J473521_118485	569	437	530	512	2.5e-05	2.47e-05	2.51e-05	430	389	2.06e-05	2.05e-05	2.49e-05	2.05e-05	2.03e-05	0.81506	-0.295025473	0.000677523	GCCGTGGCCTTACTGATGGGGTTTTAGAGC	GCCGTGGCCTTACTGATGGG	0
OA_J473521_017836	56	47	60	54.33333333	2.46e-06	2.65e-06	2.84e-06	45	42	2.15e-06	2.22e-06	2.65e-06	2.18e-06	2.16e-06	0.8151	-0.29494766	0.040687628	TTATCTGGCGATGAATGCGCGTTTTAGAGC	TTATCTGGCGATGAATGCGC	0
OA_J473521_103524	283	241	271	265	1.25e-05	1.36e-05	1.28e-05	217	208	1.04e-05	1.1e-05	1.3e-05	1.07e-05	1.06e-05	0.81514	-0.2948794	0.017391005	GCGCTCGCCCGAATGCCGCTGTTTTAGAGC	GCGCTCGCCCGAATGCCGCT	0
OA_J473521_118369	207	154	171	177.3333333	9.11e-06	8.7e-06	8.09e-06	143	140	6.84e-06	7.39e-06	8.63e-06	7.11e-06	7.04e-06	0.81515	-0.294862051	0.037929847	CTGATCGTGGTGATTGTCATGTTTTAGAGC	CTGATCGTGGTGATTGTCAT	0
OA_J473521_034799	340	285	329	318	1.5e-05	1.61e-05	1.56e-05	262	248	1.25e-05	1.31e-05	1.55e-05	1.28e-05	1.27e-05	0.81528	-0.294627426	0.009089976	GTGCCTAATGCAGTAAGGGTGTTTTAGAGC	GTGCCTAATGCAGTAAGGGT	0
OA_J473521_063545	283	196	249	242.6666667	1.25e-05	1.11e-05	1.18e-05	204	183	9.75e-06	9.66e-06	1.18e-05	9.71e-06	9.6e-06	0.8153	-0.294594457	0.032255512	GGCGTTGGCGTACTCATTGAGTTTTAGAGC	GGCGTTGGCGTACTCATTGA	0
OA_J473521_086874	311	228	291	276.6666667	1.37e-05	1.29e-05	1.38e-05	233	209	1.11e-05	1.1e-05	1.35e-05	1.11e-05	1.1e-05	0.81535	-0.294511331	0.011231594	GCTGCCGACTATGTCCGTGAGTTTTAGAGC	GCTGCCGACTATGTCCGTGA	0
OA_J473521_100195	370	307	351	342.6666667	1.63e-05	1.73e-05	1.66e-05	282	267	1.35e-05	1.41e-05	1.67e-05	1.38e-05	1.36e-05	0.81536	-0.29448764	0.009642249	CGGTGCCCATTCTGGCGGTGGTTTTAGAGC	CGGTGCCCATTCTGGCGGTG	0
OA_J473521_078292	139	99	117	118.3333333	6.12e-06	5.59e-06	5.54e-06	101	88	4.83e-06	4.65e-06	5.75e-06	4.74e-06	4.69e-06	0.81537	-0.294466487	0.019709065	TATAACCGCCCGTGACGTGCGTTTTAGAGC	TATAACCGCCCGTGACGTGC	0
OA_J473521_046915	524	391	439	451.3333333	2.31e-05	2.21e-05	2.08e-05	379	343	1.81e-05	1.81e-05	2.2e-05	1.81e-05	1.79e-05	0.81538	-0.294458718	0.028232382	GCCACAAGTCGTTGAAGCGGGTTTTAGAGC	GCCACAAGTCGTTGAAGCGG	0
OA_J473521_011538	194	168	206	189.3333333	8.54e-06	9.49e-06	9.75e-06	158	146	7.55e-06	7.71e-06	9.26e-06	7.63e-06	7.55e-06	0.81539	-0.294437078	0.042637237	CCTATTCAGTTAGGTTCGGCGTTTTAGAGC	CCTATTCAGTTAGGTTCGGC	0
OA_J473521_092727	177	121	163	153.6666667	7.79e-06	6.83e-06	7.71e-06	133	112	6.36e-06	5.91e-06	7.44e-06	6.14e-06	6.07e-06	0.81543	-0.294373478	0.041074066	CGATCAGTTCTACCATCGTCGTTTTAGAGC	CGATCAGTTCTACCATCGTC	0
OA_J473521_015745	126	101	110	112.3333333	5.54e-06	5.7e-06	5.2e-06	93	87	4.45e-06	4.59e-06	5.48e-06	4.52e-06	4.47e-06	0.81543	-0.294367722	0.012081192	GAGCAGGCGAACCCGGATATGTTTTAGAGC	GAGCAGGCGAACCCGGATAT	0
OA_J473521_094507	316	256	325	299	1.39e-05	1.45e-05	1.54e-05	257	223	1.23e-05	1.18e-05	1.46e-05	1.2e-05	1.19e-05	0.81543	-0.294360946	0.014974628	TAACGTCGTGGCATACGTTCGTTTTAGAGC	TAACGTCGTGGCATACGTTC	0
OA_J473521_051586	472	326	433	410.3333333	2.08e-05	1.84e-05	2.05e-05	328	324	1.57e-05	1.71e-05	1.99e-05	1.64e-05	1.62e-05	0.81551	-0.294226505	0.048997621	CAACAGCGTGCTGGGCTTTGGTTTTAGAGC	CAACAGCGTGCTGGGCTTTG	0
OA_J473521_081932	293	241	259	264.3333333	1.29e-05	1.36e-05	1.23e-05	229	196	1.09e-05	1.03e-05	1.29e-05	1.06e-05	1.05e-05	0.81554	-0.294177364	0.019416986	CCCCGGCGAGATCGTCGGTCGTTTTAGAGC	CCCCGGCGAGATCGTCGGTC	0
OA_J473521_091072	262	177	223	220.6666667	1.15e-05	9.99e-06	1.05e-05	192	160	9.18e-06	8.45e-06	1.07e-05	8.81e-06	8.72e-06	0.81556	-0.294136713	0.049186339	GCGCTGGCAATACTGGAGCAGTTTTAGAGC	GCGCTGGCAATACTGGAGCA	0
OA_J473521_074970	322	260	304	295.3333333	1.42e-05	1.47e-05	1.44e-05	251	223	1.2e-05	1.18e-05	1.44e-05	1.19e-05	1.18e-05	0.81557	-0.294111326	0.000941636	GTGCCGGGCCATATTTCAGCGTTTTAGAGC	GTGCCGGGCCATATTTCAGC	0
OA_J473521_109222	189	147	166	167.3333333	8.32e-06	8.3e-06	7.85e-06	140	128	6.69e-06	6.76e-06	8.16e-06	6.72e-06	6.65e-06	0.81563	-0.294009476	0.008737902	ACAATTACGCCTACTGCGGTGTTTTAGAGC	ACAATTACGCCTACTGCGGT	0
OA_J473521_077034	161	130	160	150.3333333	7.08e-06	7.34e-06	7.57e-06	127	114	6.07e-06	6.02e-06	7.33e-06	6.04e-06	5.98e-06	0.81566	-0.29396844	0.009737573	GATGCGCATACCCAATTTGGGTTTTAGAGC	GATGCGCATACCCAATTTGG	0
OA_J473521_051156	130	103	125	119.3333333	5.72e-06	5.82e-06	5.91e-06	98	93	4.68e-06	4.91e-06	5.82e-06	4.8e-06	4.75e-06	0.8157	-0.293892196	0.031616814	GCAAAACAGCCTGACGGTAAGTTTTAGAGC	GCAAAACAGCCTGACGGTAA	0
OA_J473521_080842	251	191	220	220.6666667	1.1e-05	1.08e-05	1.04e-05	192	162	9.18e-06	8.55e-06	1.08e-05	8.87e-06	8.77e-06	0.81576	-0.29377487	0.048025096	CGCGTTTACACCACCACGGGGTTTTAGAGC	CGCGTTTACACCACCACGGG	0
OA_J473521_094993	294	230	258	260.6666667	1.29e-05	1.3e-05	1.22e-05	220	198	1.05e-05	1.05e-05	1.27e-05	1.05e-05	1.04e-05	0.81581	-0.293692932	0.011820542	GCGCGCTTTAGATCGTGAGGGTTTTAGAGC	GCGCGCTTTAGATCGTGAGG	0
OA_J473521_002390	327	235	266	276	1.44e-05	1.33e-05	1.26e-05	239	203	1.14e-05	1.07e-05	1.34e-05	1.11e-05	1.1e-05	0.81584	-0.293638854	0.033931466	GCTGTATTCCGCCGATGCTGGTTTTAGAGC	GCTGTATTCCGCCGATGCTG	0
OA_J473521_092605	138	116	133	129	6.07e-06	6.55e-06	6.29e-06	106	101	5.07e-06	5.33e-06	6.3e-06	5.2e-06	5.14e-06	0.81585	-0.293621337	0.013174655	AGGTTATCGCCTAACGTGACGTTTTAGAGC	AGGTTATCGCCTAACGTGAC	0
OA_J473521_039269	561	443	551	518.3333333	2.47e-05	2.5e-05	2.61e-05	424	405	2.03e-05	2.14e-05	2.53e-05	2.08e-05	2.06e-05	0.81587	-0.293597297	0.020702783	GTCGGAAGTGTCGTAGTCGGGTTTTAGAGC	GTCGGAAGTGTCGTAGTCGG	0
OA_J473521_045546	310	252	261	274.3333333	1.36e-05	1.42e-05	1.23e-05	227	213	1.09e-05	1.12e-05	1.34e-05	1.1e-05	1.09e-05	0.81587	-0.293585258	0.039334828	ACACTGCATCAAGCGCCTGGGTTTTAGAGC	ACACTGCATCAAGCGCCTGG	0
OA_J473521_073432	122	86	116	108	5.37e-06	4.86e-06	5.49e-06	88	84	4.21e-06	4.43e-06	5.24e-06	4.32e-06	4.27e-06	0.8159	-0.293535394	0.027396015	CAGGCGAAGCCTTCGCCGCCGTTTTAGAGC	CAGGCGAAGCCTTCGCCGCC	0
OA_J473521_102586	80	57	68	68.33333333	3.52e-06	3.22e-06	3.22e-06	56	53	2.68e-06	2.8e-06	3.32e-06	2.74e-06	2.71e-06	0.81593	-0.293486839	0.016516959	ATCGCTCGTCCATCAAAGCCGTTTTAGAGC	ATCGCTCGTCCATCAAAGCC	0
OA_J473521_020043	302	222	281	268.3333333	1.33e-05	1.25e-05	1.33e-05	232	197	1.11e-05	1.04e-05	1.3e-05	1.07e-05	1.06e-05	0.81596	-0.293423913	0.029658149	GCCCAGTTCGTTCAGACGAGGTTTTAGAGC	GCCCAGTTCGTTCAGACGAG	0
OA_J473521_099217	131	94	124	116.3333333	5.76e-06	5.31e-06	5.87e-06	101	85	4.83e-06	4.49e-06	5.65e-06	4.66e-06	4.61e-06	0.81599	-0.29338136	0.032715986	CATGGCGCGCCAGCCCAGCAGTTTTAGAGC	CATGGCGCGCCAGCCCAGCA	0
OA_J473521_023687	117	84	101	100.6666667	5.15e-06	4.74e-06	4.78e-06	87	74	4.16e-06	3.91e-06	4.89e-06	4.03e-06	3.99e-06	0.81605	-0.29327862	0.022334965	ATGTGAGCGCTGACCGCCACGTTTTAGAGC	ATGTGAGCGCTGACCGCCAC	0
OA_J473521_030968	170	120	138	142.6666667	7.48e-06	6.78e-06	6.53e-06	121	107	5.78e-06	5.65e-06	6.93e-06	5.72e-06	5.66e-06	0.81608	-0.293216369	0.044653078	AACCGGCTGTGCGCTGGCACGTTTTAGAGC	AACCGGCTGTGCGCTGGCAC	0
OA_J473521_037405	142	98	131	123.6666667	6.25e-06	5.53e-06	6.2e-06	103	94	4.92e-06	4.96e-06	5.99e-06	4.94e-06	4.89e-06	0.81611	-0.293162003	0.044510664	CAAAACCAACTGCAGTTGGCGTTTTAGAGC	CAAAACCAACTGCAGTTGGC	0
OA_J473521_039312	107	90	111	102.6666667	4.71e-06	5.08e-06	5.25e-06	88	77	4.21e-06	4.06e-06	5.01e-06	4.14e-06	4.09e-06	0.81615	-0.293102463	0.020431385	AGCATCGCCTGAACGTATTCGTTTTAGAGC	AGCATCGCCTGAACGTATTC	0
OA_J473521_106679	244	176	200	206.6666667	1.07e-05	9.94e-06	9.46e-06	180	151	8.6e-06	7.97e-06	1e-05	8.29e-06	8.2e-06	0.81616	-0.293075444	0.038799561	CGCCCTGGGCACCGGCATCCGTTTTAGAGC	CGCCCTGGGCACCGGCATCC	0
OA_J473521_068652	153	122	156	143.6666667	6.73e-06	6.89e-06	7.38e-06	118	112	5.64e-06	5.91e-06	7e-06	5.78e-06	5.71e-06	0.8163	-0.292825853	0.01421451	GGAGAAAGTGCTAATCCGCCGTTTTAGAGC	GGAGAAAGTGCTAATCCGCC	0
OA_J473521_015789	457	384	461	434	2.01e-05	2.17e-05	2.18e-05	371	327	1.77e-05	1.73e-05	2.12e-05	1.75e-05	1.73e-05	0.81634	-0.292763556	0.012365208	CCATGCTGAGTCGTTTGGTGGTTTTAGAGC	CCATGCTGAGTCGTTTGGTG	0
OA_J473521_113128	148	109	121	126	6.51e-06	6.15e-06	5.72e-06	110	92	5.26e-06	4.86e-06	6.13e-06	5.06e-06	5e-06	0.81636	-0.292720343	0.041692732	CGCTCAGTATTACCACCAACGTTTTAGAGC	CGCTCAGTATTACCACCAAC	0
OA_J473521_000153	313	229	276	272.6666667	1.38e-05	1.29e-05	1.31e-05	222	213	1.06e-05	1.12e-05	1.32e-05	1.09e-05	1.08e-05	0.81636	-0.292719145	0.021044206	GCAATGCTCGGCTTACCCGTGTTTTAGAGC	GCAATGCTCGGCTTACCCGT	0
OA_J473521_078540	251	172	237	220	1.1e-05	9.71e-06	1.12e-05	189	162	9.03e-06	8.55e-06	1.07e-05	8.79e-06	8.7e-06	0.81641	-0.292638009	0.044328566	ACAGGCACCAGCCTTCGCGGGTTTTAGAGC	ACAGGCACCAGCCTTCGCGG	0
OA_J473521_013733	135	102	115	117.3333333	5.94e-06	5.76e-06	5.44e-06	99	89	4.73e-06	4.7e-06	5.71e-06	4.72e-06	4.66e-06	0.81646	-0.292538035	0.019599022	TGTTTCCTACCGTTTCGGTCGTTTTAGAGC	TGTTTCCTACCGTTTCGGTC	0
OA_J473521_116264	84	69	86	79.66666667	3.7e-06	3.9e-06	4.07e-06	68	60	3.25e-06	3.17e-06	3.89e-06	3.21e-06	3.17e-06	0.81648	-0.292516977	0.015556557	TTCAATTCAACAACCACTACGTTTTAGAGC	TTCAATTCAACAACCACTAC	0
OA_J473521_102066	517	381	487	461.6666667	2.27e-05	2.15e-05	2.3e-05	388	350	1.85e-05	1.85e-05	2.24e-05	1.85e-05	1.83e-05	0.81651	-0.292455773	0.013827238	CTCACCGTCGCGGCGCTGGAGTTTTAGAGC	CTCACCGTCGCGGCGCTGGA	0
OA_J473521_082073	410	358	429	399	1.8e-05	2.02e-05	2.03e-05	348	295	1.66e-05	1.56e-05	1.95e-05	1.61e-05	1.59e-05	0.81651	-0.292449163	0.033072044	CACGGCACAATCAGTCGCACGTTTTAGAGC	CACGGCACAATCAGTCGCAC	0
OA_J473521_096612	125	100	131	118.6666667	5.5e-06	5.65e-06	6.2e-06	97	93	4.64e-06	4.91e-06	5.78e-06	4.77e-06	4.72e-06	0.81661	-0.292279684	0.028304618	GACGCCAAAGGTAGCAAATGGTTTTAGAGC	GACGCCAAAGGTAGCAAATG	0
OA_J473521_079559	305	254	296	285	1.34e-05	1.43e-05	1.4e-05	244	214	1.17e-05	1.13e-05	1.39e-05	1.15e-05	1.14e-05	0.81663	-0.292250535	0.004624837	GTGAACAGCGAACCGTATGCGTTTTAGAGC	GTGAACAGCGAACCGTATGC	0
OA_J473521_119097	150	116	129	131.6666667	6.6e-06	6.55e-06	6.1e-06	109	102	5.21e-06	5.38e-06	6.42e-06	5.3e-06	5.24e-06	0.81663	-0.292250163	0.009588266	GGTCACTTCTGAAGTCGATCGTTTTAGAGC	GGTCACTTCTGAAGTCGATC	0
OA_J473521_058025	132	102	126	120	5.81e-06	5.76e-06	5.96e-06	98	94	4.68e-06	4.96e-06	5.84e-06	4.82e-06	4.77e-06	0.81667	-0.292168945	0.049828019	CTGAACTTCTTTCAGCGGTTGTTTTAGAGC	CTGAACTTCTTTCAGCGGTT	0
OA_J473521_047466	133	96	107	112	5.85e-06	5.42e-06	5.06e-06	92	87	4.4e-06	4.59e-06	5.44e-06	4.5e-06	4.45e-06	0.81679	-0.291966637	0.039803969	GAAAGCGTTGAGCTGGAGTCGTTTTAGAGC	GAAAGCGTTGAGCTGGAGTC	0
OA_J473521_100248	316	283	315	304.6666667	1.39e-05	1.6e-05	1.49e-05	252	239	1.2e-05	1.26e-05	1.49e-05	1.23e-05	1.22e-05	0.81682	-0.291916678	0.035852554	GAGCGCCGTATTCAGCGGGCGTTTTAGAGC	GAGCGCCGTATTCAGCGGGC	0
OA_J473521_024906	176	133	153	154	7.74e-06	7.51e-06	7.24e-06	132	115	6.31e-06	6.07e-06	7.5e-06	6.19e-06	6.12e-06	0.81683	-0.291891998	0.006597607	TGCGAAACAGCAATACTGGAGTTTTAGAGC	TGCGAAACAGCAATACTGGA	0
OA_J473521_008772	153	131	137	140.3333333	6.73e-06	7.4e-06	6.48e-06	117	109	5.59e-06	5.75e-06	6.87e-06	5.67e-06	5.61e-06	0.81687	-0.291830113	0.04014474	ACCAGTTTGCTGTGCAGCCAGTTTTAGAGC	ACCAGTTTGCTGTGCAGCCA	0
OA_J473521_079982	362	296	364	340.6666667	1.59e-05	1.67e-05	1.72e-05	277	269	1.32e-05	1.42e-05	1.66e-05	1.37e-05	1.36e-05	0.81692	-0.291736757	0.034677885	GGTGCATGGCGCTGGATGCTGTTTTAGAGC	GGTGCATGGCGCTGGATGCT	0
OA_J473521_038148	268	185	226	226.3333333	1.18e-05	1.04e-05	1.07e-05	191	170	9.13e-06	8.97e-06	1.1e-05	9.05e-06	8.96e-06	0.817	-0.291583351	0.042054687	TGTGACACCAGCGAACTGGGGTTTTAGAGC	TGTGACACCAGCGAACTGGG	0
OA_J473521_020254	425	314	341	360	1.87e-05	1.77e-05	1.61e-05	308	269	1.47e-05	1.42e-05	1.75e-05	1.45e-05	1.43e-05	0.81705	-0.291512157	0.044037897	GCTTCAGTCGTCGCTCTGGCGTTTTAGAGC	GCTTCAGTCGTCGCTCTGGC	0
OA_J473521_078395	378	254	329	320.3333333	1.66e-05	1.43e-05	1.56e-05	275	236	1.31e-05	1.25e-05	1.55e-05	1.28e-05	1.27e-05	0.81716	-0.291307352	0.042165683	CTGCTCCGGGTCGTTCTGCCGTTTTAGAGC	CTGCTCCGGGTCGTTCTGCC	0
OA_J473521_057641	149	122	143	138	6.56e-06	6.89e-06	6.77e-06	118	104	5.64e-06	5.49e-06	6.74e-06	5.57e-06	5.51e-06	0.81725	-0.291146585	0.002537139	GCTGCTCTGATGGTTATATCGTTTTAGAGC	GCTGCTCTGATGGTTATATC	0
OA_J473521_077206	226	157	201	194.6666667	9.94e-06	8.87e-06	9.51e-06	164	147	7.84e-06	7.76e-06	9.44e-06	7.8e-06	7.72e-06	0.81733	-0.291011981	0.032528396	GCACATTCCGGCAATACCACGTTTTAGAGC	GCACATTCCGGCAATACCAC	0
OA_J473521_017837	143	108	138	129.6666667	6.29e-06	6.1e-06	6.53e-06	112	96	5.35e-06	5.07e-06	6.31e-06	5.21e-06	5.16e-06	0.81738	-0.290922405	0.018589089	CTTACTTCTCCAGTTGCTTCGTTTTAGAGC	CTTACTTCTCCAGTTGCTTC	0
OA_J473521_015152	525	427	481	477.6666667	2.31e-05	2.41e-05	2.28e-05	403	365	1.93e-05	1.93e-05	2.33e-05	1.93e-05	1.91e-05	0.81739	-0.290910036	0.009754478	GTGAACCATCGCTGGCTGGGGTTTTAGAGC	GTGAACCATCGCTGGCTGGG	0
OA_J473521_078927	282	199	257	246	1.24e-05	1.12e-05	1.22e-05	199	193	9.51e-06	1.02e-05	1.19e-05	9.85e-06	9.75e-06	0.8174	-0.290879464	0.028984823	TGCCGCGCCCATCACCCAGTGTTTTAGAGC	TGCCGCGCCCATCACCCAGT	0
OA_J473521_114204	144	119	144	135.6666667	6.34e-06	6.72e-06	6.81e-06	113	105	5.4e-06	5.54e-06	6.62e-06	5.47e-06	5.41e-06	0.81744	-0.290812244	0.007657883	AGCCAAGCCCGGTCCACAAGGTTTTAGAGC	AGCCAAGCCCGGTCCACAAG	0
OA_J473521_056054	65	50	63	59.33333333	2.86e-06	2.82e-06	2.98e-06	49	46	2.34e-06	2.43e-06	2.89e-06	2.39e-06	2.36e-06	0.81744	-0.290809226	0.005349397	CGGTTCATAAAATTGCAGATGTTTTAGAGC	CGGTTCATAAAATTGCAGAT	0
OA_J473521_071476	233	198	217	216	1.03e-05	1.12e-05	1.03e-05	190	159	9.08e-06	8.39e-06	1.06e-05	8.74e-06	8.64e-06	0.81764	-0.290468394	0.040676216	ACGTCGTTTGCGTTGTTGCAGTTTTAGAGC	ACGTCGTTTGCGTTGTTGCA	0
OA_J473521_017847	118	102	122	114	5.19e-06	5.76e-06	5.77e-06	100	84	4.78e-06	4.43e-06	5.57e-06	4.61e-06	4.56e-06	0.81765	-0.290448057	0.036626224	TACCCTTTGGTACTACAACGGTTTTAGAGC	TACCCTTTGGTACTACAACG	0
OA_J473521_051678	213	152	187	184	9.37e-06	8.58e-06	8.85e-06	151	143	7.22e-06	7.55e-06	8.93e-06	7.38e-06	7.3e-06	0.81772	-0.29032419	0.012271592	AACAACGCCGCGATGACGACGTTTTAGAGC	AACAACGCCGCGATGACGAC	0
OA_J473521_088173	371	278	328	325.6666667	1.63e-05	1.57e-05	1.55e-05	272	250	1.3e-05	1.32e-05	1.58e-05	1.31e-05	1.3e-05	0.81781	-0.290170436	0.00363565	GCATCTGTTTGGTGCGGATTGTTTTAGAGC	GCATCTGTTTGGTGCGGATT	0
OA_J473521_056143	375	305	357	345.6666667	1.65e-05	1.72e-05	1.69e-05	284	271	1.36e-05	1.43e-05	1.69e-05	1.39e-05	1.38e-05	0.81788	-0.290047146	0.032927421	GAAACGCGGGCAGGCAGTGGGTTTTAGAGC	GAAACGCGGGCAGGCAGTGG	0
OA_J473521_005105	315	220	271	268.6666667	1.39e-05	1.24e-05	1.28e-05	222	207	1.06e-05	1.09e-05	1.3e-05	1.08e-05	1.07e-05	0.8179	-0.29000056	0.02520987	TCTGCCGCGTCTCAACCTGTGTTTTAGAGC	TCTGCCGCGTCTCAACCTGT	0
OA_J473521_022117	207	171	203	193.6666667	9.11e-06	9.66e-06	9.6e-06	167	145	7.98e-06	7.65e-06	9.46e-06	7.82e-06	7.74e-06	0.81791	-0.289981967	0.008227347	CACCGTTTATGATCTGACGCGTTTTAGAGC	CACCGTTTATGATCTGACGC	0
OA_J473521_038844	160	142	155	152.3333333	7.04e-06	8.02e-06	7.33e-06	129	117	6.17e-06	6.18e-06	7.46e-06	6.17e-06	6.11e-06	0.81796	-0.289896422	0.046908943	GCTGGATTACGACAAAGTGAGTTTTAGAGC	GCTGGATTACGACAAAGTGA	0
OA_J473521_094329	321	272	305	299.3333333	1.41e-05	1.54e-05	1.44e-05	244	238	1.17e-05	1.26e-05	1.47e-05	1.21e-05	1.2e-05	0.81799	-0.289845961	0.037150435	GAGTGTGGTGATGTCACTGCGTTTTAGAGC	GAGTGTGGTGATGTCACTGC	0
OA_J473521_003615	225	174	236	211.6666667	9.9e-06	9.83e-06	1.12e-05	184	156	8.8e-06	8.24e-06	1.03e-05	8.52e-06	8.42e-06	0.81804	-0.289756409	0.041298797	CTTCCTGCAAGAGCGCGGCGGTTTTAGAGC	CTTCCTGCAAGAGCGCGGCG	0
OA_J473521_001778	349	303	335	329	1.54e-05	1.71e-05	1.58e-05	281	250	1.34e-05	1.32e-05	1.61e-05	1.33e-05	1.32e-05	0.8181	-0.289644473	0.028197564	TACGCCGCTGACCGATGGCGGTTTTAGAGC	TACGCCGCTGACCGATGGCG	0
OA_J473521_092264	118	84	107	103	5.19e-06	4.74e-06	5.06e-06	89	76	4.25e-06	4.01e-06	5e-06	4.13e-06	4.09e-06	0.81814	-0.289588334	0.019849177	AGGGAAATCGTCCACACATCGTTTTAGAGC	AGGGAAATCGTCCACACATC	0
OA_J473521_087565	131	111	123	121.6666667	5.76e-06	6.27e-06	5.82e-06	101	95	4.83e-06	5.02e-06	5.95e-06	4.92e-06	4.87e-06	0.81817	-0.289521891	0.012434562	AACCGAGCTTGTTCCGGGGGGTTTTAGAGC	AACCGAGCTTGTTCCGGGGG	0
OA_J473521_107590	302	206	262	256.6666667	1.33e-05	1.16e-05	1.24e-05	218	192	1.04e-05	1.01e-05	1.24e-05	1.03e-05	1.02e-05	0.81821	-0.289448746	0.039419929	TGGCCGATGATGGTTATCAGGTTTTAGAGC	TGGCCGATGATGGTTATCAG	0
OA_J473521_066619	176	133	154	154.3333333	7.74e-06	7.51e-06	7.29e-06	133	115	6.36e-06	6.07e-06	7.51e-06	6.21e-06	6.15e-06	0.81828	-0.289336763	0.011728022	CAGCGAACATCTGCAGATGAGTTTTAGAGC	CAGCGAACATCTGCAGATGA	0
OA_J473521_063814	326	252	328	302	1.43e-05	1.42e-05	1.55e-05	262	223	1.25e-05	1.18e-05	1.47e-05	1.21e-05	1.2e-05	0.8183	-0.289304885	0.022891763	TGGCAACCTTCAGGGCGGGCGTTTTAGAGC	TGGCAACCTTCAGGGCGGGC	0
OA_J473521_034269	243	195	216	218	1.07e-05	1.1e-05	1.02e-05	187	164	8.94e-06	8.66e-06	1.06e-05	8.8e-06	8.7e-06	0.81831	-0.289277405	0.006581791	CGCTGATGATGGCGGAATGAGTTTTAGAGC	CGCTGATGATGGCGGAATGA	0
OA_J473521_079657	211	164	195	190	9.28e-06	9.26e-06	9.23e-06	158	147	7.55e-06	7.76e-06	9.26e-06	7.66e-06	7.57e-06	0.81831	-0.289274966	0.036399216	TCGCTGATGGCGCAGGGGAAGTTTTAGAGC	TCGCTGATGGCGCAGGGGAA	0
OA_J473521_089497	256	201	242	233	1.13e-05	1.13e-05	1.14e-05	198	176	9.46e-06	9.29e-06	1.13e-05	9.38e-06	9.28e-06	0.81832	-0.289266526	0.003860419	GGCGATAAGAGCATTAGCGTGTTTTAGAGC	GGCGATAAGAGCATTAGCGT	0
OA_J473521_019365	206	170	188	188	9.06e-06	9.6e-06	8.89e-06	160	143	7.65e-06	7.55e-06	9.19e-06	7.6e-06	7.52e-06	0.81836	-0.289189461	0.013909226	CCTCAATAATGCGATCGATCGTTTTAGAGC	CCTCAATAATGCGATCGATC	0
OA_J473521_017933	333	237	291	287	1.47e-05	1.34e-05	1.38e-05	234	225	1.12e-05	1.19e-05	1.39e-05	1.15e-05	1.14e-05	0.81843	-0.28907642	0.020986306	CGGATCTCCCCAGCGTGCGGGTTTTAGAGC	CGGATCTCCCCAGCGTGCGG	0
OA_J473521_033071	130	96	117	114.3333333	5.72e-06	5.42e-06	5.54e-06	93	90	4.45e-06	4.75e-06	5.56e-06	4.6e-06	4.55e-06	0.81845	-0.289040086	0.046597128	GCTTTGCCTTTGTTCTGGAAGTTTTAGAGC	GCTTTGCCTTTGTTCTGGAA	0
OA_J473521_003963	162	133	148	147.6666667	7.13e-06	7.51e-06	7e-06	126	112	6.02e-06	5.91e-06	7.21e-06	5.97e-06	5.9e-06	0.8185	-0.288945311	0.008784955	GTCGCGGGAAATGCTCGAACGTTTTAGAGC	GTCGCGGGAAATGCTCGAAC	0
OA_J473521_080362	166	145	156	155.6666667	7.3e-06	8.19e-06	7.38e-06	127	124	6.07e-06	6.55e-06	7.62e-06	6.31e-06	6.24e-06	0.81853	-0.288899559	0.039567392	CAACGACCATTGACAGACCCGTTTTAGAGC	CAACGACCATTGACAGACCC	0
OA_J473521_078414	246	206	236	229.3333333	1.08e-05	1.16e-05	1.12e-05	191	178	9.13e-06	9.4e-06	1.12e-05	9.26e-06	9.16e-06	0.81853	-0.288895374	0.005528745	CCGATGATTACTTTCCCTGGGTTTTAGAGC	CCGATGATTACTTTCCCTGG	0
OA_J473521_056472	209	180	215	201.3333333	9.2e-06	1.02e-05	1.02e-05	170	155	8.13e-06	8.18e-06	9.86e-06	8.15e-06	8.07e-06	0.81853	-0.288884057	0.034818733	CATTGGCAGCCATTTCGGTTGTTTTAGAGC	CATTGGCAGCCATTTCGGTT	0
OA_J473521_014190	355	312	369	345.3333333	1.56e-05	1.76e-05	1.75e-05	291	266	1.39e-05	1.4e-05	1.69e-05	1.4e-05	1.38e-05	0.81854	-0.288879916	0.04332896	CCGGGATCGCCCACCCTTCGGTTTTAGAGC	CCGGGATCGCCCACCCTTCG	0
OA_J473521_077090	340	269	355	321.3333333	1.5e-05	1.52e-05	1.68e-05	279	238	1.33e-05	1.26e-05	1.57e-05	1.3e-05	1.28e-05	0.81858	-0.288797514	0.030142792	GCGGATACTGGCGTACTCGGGTTTTAGAGC	GCGGATACTGGCGTACTCGG	0
OA_J473521_082990	64	49	55	56	2.82e-06	2.77e-06	2.6e-06	47	43	2.25e-06	2.27e-06	2.73e-06	2.26e-06	2.23e-06	0.8186	-0.288776125	0.01619133	CGATATTTCTGAATGACAGGGTTTTAGAGC	CGATATTTCTGAATGACAGG	0
OA_J473521_055793	233	170	200	201	1.03e-05	9.6e-06	9.46e-06	166	156	7.94e-06	8.24e-06	9.77e-06	8.09e-06	8e-06	0.81861	-0.288749269	0.010178226	TCACACTGACGTTCGGTCAGGTTTTAGAGC	TCACACTGACGTTCGGTCAG	0
OA_J473521_025402	337	273	344	318	1.48e-05	1.54e-05	1.63e-05	265	246	1.27e-05	1.3e-05	1.55e-05	1.28e-05	1.27e-05	0.81867	-0.288646813	0.015429093	CAGGGCAAACGCCTGCTGACGTTTTAGAGC	CAGGGCAAACGCCTGCTGAC	0
OA_J473521_003017	518	391	526	478.3333333	2.28e-05	2.21e-05	2.49e-05	400	367	1.91e-05	1.94e-05	2.33e-05	1.92e-05	1.9e-05	0.81869	-0.288603007	0.038309254	GCTGTGCTGTATTGCGCTGGGTTTTAGAGC	GCTGTGCTGTATTGCGCTGG	0
OA_J473521_053837	134	107	136	125.6666667	5.9e-06	6.04e-06	6.43e-06	106	96	5.07e-06	5.07e-06	6.12e-06	5.07e-06	5.01e-06	0.81872	-0.288550225	0.022417446	GTCAGCGAAGGAAATGCTTCGTTTTAGAGC	GTCAGCGAAGGAAATGCTTC	0
OA_J473521_013637	155	133	160	149.3333333	6.82e-06	7.51e-06	7.57e-06	128	113	6.12e-06	5.97e-06	7.3e-06	6.04e-06	5.98e-06	0.81885	-0.288324365	0.026389742	ACCACCAATGAAGCCAGAACGTTTTAGAGC	ACCACCAATGAAGCCAGAAC	0
OA_J473521_058097	176	120	148	148	7.74e-06	6.78e-06	7e-06	127	110	6.07e-06	5.81e-06	7.18e-06	5.94e-06	5.88e-06	0.81886	-0.288319301	0.037408657	GCGACTTCCGCACACTGTATGTTTTAGAGC	GCGACTTCCGCACACTGTAT	0
OA_J473521_089930	220	149	201	190	9.68e-06	8.41e-06	9.51e-06	164	140	7.84e-06	7.39e-06	9.2e-06	7.62e-06	7.53e-06	0.81892	-0.288210166	0.042797236	GTTACAGTCTGCTTTGCTTCGTTTTAGAGC	GTTACAGTCTGCTTTGCTTC	0
OA_J473521_061612	318	240	320	292.6666667	1.4e-05	1.36e-05	1.51e-05	257	214	1.23e-05	1.13e-05	1.42e-05	1.18e-05	1.17e-05	0.81898	-0.288097661	0.047245972	TTGCTCAATGCTTAAGGTGGGTTTTAGAGC	TTGCTCAATGCTTAAGGTGG	0
OA_J473521_022995	292	227	289	269.3333333	1.28e-05	1.28e-05	1.37e-05	232	201	1.11e-05	1.06e-05	1.31e-05	1.09e-05	1.07e-05	0.81902	-0.288034224	0.009764995	TAGCGCGCGCCATCTCCGCCGTTTTAGAGC	TAGCGCGCGCCATCTCCGCC	0
OA_J473521_023185	185	142	190	172.3333333	8.14e-06	8.02e-06	8.99e-06	149	128	7.12e-06	6.76e-06	8.38e-06	6.94e-06	6.87e-06	0.81902	-0.288031713	0.028041951	CGGGAAGTAACCGTTGATCAGTTTTAGAGC	CGGGAAGTAACCGTTGATCA	0
OA_J473521_044084	138	118	135	130.3333333	6.07e-06	6.66e-06	6.39e-06	107	103	5.11e-06	5.44e-06	6.37e-06	5.28e-06	5.22e-06	0.81906	-0.287960675	0.022190337	GGTGATCTTTCTTATACAGCGTTTTAGAGC	GGTGATCTTTCTTATACAGC	0
OA_J473521_101028	221	184	201	202	9.72e-06	1.04e-05	9.51e-06	171	155	8.17e-06	8.18e-06	9.88e-06	8.18e-06	8.09e-06	0.81912	-0.287852485	0.024031331	TTCGTAGAATACGGAGCGGGGTTTTAGAGC	TTCGTAGAATACGGAGCGGG	0
OA_J473521_094278	189	148	164	167	8.32e-06	8.36e-06	7.76e-06	143	126	6.84e-06	6.65e-06	8.14e-06	6.74e-06	6.67e-06	0.81912	-0.287850367	0.009674696	GCAGGCGGAAGTGTTGAATCGTTTTAGAGC	GCAGGCGGAAGTGTTGAATC	0
OA_J473521_102998	130	108	134	124	5.72e-06	6.1e-06	6.34e-06	107	93	5.11e-06	4.91e-06	6.05e-06	5.01e-06	4.96e-06	0.81919	-0.287731636	0.016569452	CTTGATGCCCCGCGTCGGTAGTTTTAGAGC	CTTGATGCCCCGCGTCGGTA	0
OA_J473521_062171	362	281	364	335.6666667	1.59e-05	1.59e-05	1.72e-05	276	263	1.32e-05	1.39e-05	1.63e-05	1.35e-05	1.34e-05	0.81924	-0.287648486	0.015359153	CAGGTGGCGATGGGGCTGGCGTTTTAGAGC	CAGGTGGCGATGGGGCTGGC	0
OA_J473521_007920	179	133	164	158.6666667	7.88e-06	7.51e-06	7.76e-06	137	118	6.55e-06	6.23e-06	7.71e-06	6.39e-06	6.32e-06	0.81931	-0.287517468	0.022825357	GGAATGACGCGTACCGGCTGGTTTTAGAGC	GGAATGACGCGTACCGGCTG	0
OA_J473521_099960	139	104	118	120.3333333	6.12e-06	5.87e-06	5.58e-06	98	95	4.68e-06	5.02e-06	5.86e-06	4.85e-06	4.8e-06	0.81932	-0.287493892	0.029704968	ACGGGTAATGGCGATTTTGTGTTTTAGAGC	ACGGGTAATGGCGATTTTGT	0
OA_J473521_036094	220	162	179	187	9.68e-06	9.15e-06	8.47e-06	164	137	7.84e-06	7.23e-06	9.1e-06	7.54e-06	7.46e-06	0.81934	-0.287472433	0.046071516	GACGTTTGCGATCTTGTCGGGTTTTAGAGC	GACGTTTGCGATCTTGTCGG	0
OA_J473521_032223	151	120	146	139	6.64e-06	6.78e-06	6.91e-06	120	104	5.74e-06	5.49e-06	6.78e-06	5.61e-06	5.55e-06	0.81943	-0.2873022	0.021019936	GCAATTCCGAGCCAGACGCAGTTTTAGAGC	GCAATTCCGAGCCAGACGCA	0
OA_J473521_075402	84	73	79	78.66666667	3.7e-06	4.12e-06	3.74e-06	65	62	3.11e-06	3.27e-06	3.85e-06	3.19e-06	3.16e-06	0.81951	-0.28717213	0.025829594	CAACCGTTCCCGTGAGAAGAGTTTTAGAGC	CAACCGTTCCCGTGAGAAGA	0
OA_J473521_109808	369	258	347	324.6666667	1.62e-05	1.46e-05	1.64e-05	272	248	1.3e-05	1.31e-05	1.58e-05	1.3e-05	1.29e-05	0.81951	-0.287165087	0.042020192	CTGCCGTTCAGCGAAGTTACGTTTTAGAGC	CTGCCGTTCAGCGAAGTTAC	0
OA_J473521_025236	652	513	563	576	2.87e-05	2.9e-05	2.66e-05	475	452	2.27e-05	2.39e-05	2.81e-05	2.33e-05	2.3e-05	0.81954	-0.287122279	0.014638844	GCACCAGCGTGCCGTCTTGCGTTTTAGAGC	GCACCAGCGTGCCGTCTTGC	0
OA_J473521_113800	249	215	265	243	1.1e-05	1.21e-05	1.25e-05	208	184	9.94e-06	9.71e-06	1.19e-05	9.83e-06	9.72e-06	0.81954	-0.287111828	0.043240864	GTTCCGGGCTGATGGCTGACGTTTTAGAGC	GTTCCGGGCTGATGGCTGAC	0
OA_J473521_009124	260	214	276	250	1.14e-05	1.21e-05	1.31e-05	213	190	1.02e-05	1e-05	1.22e-05	1.01e-05	1e-05	0.81958	-0.287035619	0.043739036	GCAGGTCGATGTCCAGCGGAGTTTTAGAGC	GCAGGTCGATGTCCAGCGGA	0
OA_J473521_094378	222	168	183	191	9.77e-06	9.49e-06	8.66e-06	158	149	7.55e-06	7.87e-06	9.31e-06	7.71e-06	7.63e-06	0.81965	-0.286916523	0.027771644	AGCGCTACGGGCGTGACGGGGTTTTAGAGC	AGCGCTACGGGCGTGACGGG	0
OA_J473521_094049	132	92	113	112.3333333	5.81e-06	5.19e-06	5.35e-06	95	85	4.54e-06	4.49e-06	5.45e-06	4.51e-06	4.47e-06	0.81976	-0.286722559	0.034965358	GGAAAATCTGCGCCAGGTCGGTTTTAGAGC	GGAAAATCTGCGCCAGGTCG	0
OA_J473521_034639	133	97	127	119	5.85e-06	5.48e-06	6.01e-06	101	90	4.83e-06	4.75e-06	5.78e-06	4.79e-06	4.74e-06	0.8198	-0.286661426	0.01944342	TGAGAATGTACTGACTGAGCGTTTTAGAGC	TGAGAATGTACTGACTGAGC	0
OA_J473521_108984	246	202	227	225	1.08e-05	1.14e-05	1.07e-05	191	172	9.13e-06	9.08e-06	1.1e-05	9.11e-06	9.01e-06	0.81982	-0.286616284	0.01106326	GGCAGGTTTTCGTCGCCCGCGTTTTAGAGC	GGCAGGTTTTCGTCGCCCGC	0
OA_J473521_113016	204	184	213	200.3333333	8.98e-06	1.04e-05	1.01e-05	167	157	7.98e-06	8.29e-06	9.82e-06	8.14e-06	8.05e-06	0.81983	-0.286607513	0.04834416	CGACCCTCAGGCGTTTAAGCGTTTTAGAGC	CGACCCTCAGGCGTTTAAGC	0
OA_J473521_087271	264	205	261	243.3333333	1.16e-05	1.16e-05	1.23e-05	199	192	9.51e-06	1.01e-05	1.19e-05	9.82e-06	9.72e-06	0.81989	-0.286500811	0.029245308	GTCAGCGCCACCGCGATCCCGTTTTAGAGC	GTCAGCGCCACCGCGATCCC	0
OA_J473521_040272	440	338	401	393	1.94e-05	1.91e-05	1.9e-05	327	305	1.56e-05	1.61e-05	1.91e-05	1.59e-05	1.57e-05	0.81996	-0.286380001	0.017254545	CCCGGCCAGCCCGCTGCGGTGTTTTAGAGC	CCCGGCCAGCCCGCTGCGGT	0
OA_J473521_078894	159	116	134	136.3333333	7e-06	6.55e-06	6.34e-06	115	104	5.5e-06	5.49e-06	6.63e-06	5.49e-06	5.44e-06	0.81997	-0.286359928	0.027847165	CACAACGTGGGCCAGGCGTCGTTTTAGAGC	CACAACGTGGGCCAGGCGTC	0
OA_J473521_062697	525	387	456	456	2.31e-05	2.19e-05	2.16e-05	383	350	1.83e-05	1.85e-05	2.22e-05	1.84e-05	1.82e-05	0.81999	-0.286330003	0.012530468	ATGGTGATGTCGTCGGCGTGGTTTTAGAGC	ATGGTGATGTCGTCGGCGTG	0
OA_J473521_016820	126	89	103	106	5.54e-06	5.03e-06	4.87e-06	88	82	4.21e-06	4.33e-06	5.15e-06	4.27e-06	4.22e-06	0.82001	-0.2862845	0.040224858	ACCTTCAGGAACACCAGACCGTTTTAGAGC	ACCTTCAGGAACACCAGACC	0
OA_J473521_033458	314	268	303	295	1.38e-05	1.51e-05	1.43e-05	246	230	1.18e-05	1.21e-05	1.44e-05	1.2e-05	1.18e-05	0.82009	-0.286144721	0.011822569	CTGCTGGGTGAAATGCGTCGGTTTTAGAGC	CTGCTGGGTGAAATGCGTCG	0
OA_J473521_080483	388	310	331	343	1.71e-05	1.75e-05	1.57e-05	298	256	1.42e-05	1.35e-05	1.67e-05	1.39e-05	1.37e-05	0.82011	-0.286111932	0.023298774	GCGCAGGAGATTACGCGTCCGTTTTAGAGC	GCGCAGGAGATTACGCGTCC	0
OA_J473521_069678	172	131	161	154.6666667	7.57e-06	7.4e-06	7.62e-06	133	116	6.36e-06	6.12e-06	7.53e-06	6.24e-06	6.17e-06	0.82013	-0.286074789	0.019394499	ACCTCACCGCAGGCGTTCGAGTTTTAGAGC	ACCTCACCGCAGGCGTTCGA	0
OA_J473521_077252	191	155	180	175.3333333	8.4e-06	8.75e-06	8.52e-06	151	132	7.22e-06	6.97e-06	8.56e-06	7.09e-06	7.02e-06	0.82014	-0.286049883	0.007872855	CGCTGGGTTCGTTTGTAGTCGTTTTAGAGC	CGCTGGGTTCGTTTGTAGTC	0
OA_J473521_022015	179	152	158	163	7.88e-06	8.58e-06	7.47e-06	142	122	6.79e-06	6.44e-06	7.98e-06	6.61e-06	6.54e-06	0.82032	-0.285736943	0.037027009	ACCGCTGTTATCCCCTACTTGTTTTAGAGC	ACCGCTGTTATCCCCTACTT	0
OA_J473521_030643	96	72	95	87.66666667	4.22e-06	4.07e-06	4.49e-06	75	66	3.59e-06	3.48e-06	4.26e-06	3.53e-06	3.5e-06	0.82035	-0.285684545	0.017915757	AGAACACAATGCCCGTTTGCGTTTTAGAGC	AGAACACAATGCCCGTTTGC	0
OA_J473521_074715	222	171	212	201.6666667	9.77e-06	9.66e-06	1e-05	175	150	8.37e-06	7.92e-06	9.82e-06	8.14e-06	8.06e-06	0.82035	-0.285684034	0.04260221	CAAACTGCGGCATACGCGACGTTTTAGAGC	CAAACTGCGGCATACGCGAC	0
OA_J473521_085765	143	105	129	125.6666667	6.29e-06	5.93e-06	6.1e-06	107	95	5.11e-06	5.02e-06	6.11e-06	5.06e-06	5.01e-06	0.82036	-0.285678261	0.004144246	GCGTTTTGGGGATTAATTGCGTTTTAGAGC	GCGTTTTGGGGATTAATTGC	0
OA_J473521_051778	274	217	286	259	1.21e-05	1.23e-05	1.35e-05	214	203	1.02e-05	1.07e-05	1.26e-05	1.05e-05	1.04e-05	0.82046	-0.285499537	0.027941797	CCAGTCGGCATAACGGTCAAGTTTTAGAGC	CCAGTCGGCATAACGGTCAA	0
OA_J473521_054553	210	153	206	189.6666667	9.24e-06	8.64e-06	9.75e-06	155	149	7.41e-06	7.87e-06	9.21e-06	7.64e-06	7.56e-06	0.82056	-0.285321491	0.027993448	AGCGGGCAGATCAATCTGGGGTTTTAGAGC	AGCGGGCAGATCAATCTGGG	0
OA_J473521_102718	135	118	132	128.3333333	5.94e-06	6.66e-06	6.24e-06	112	96	5.35e-06	5.07e-06	6.28e-06	5.21e-06	5.16e-06	0.8207	-0.285065447	0.024175131	CATGGGTATTGACTGGTACTGTTTTAGAGC	CATGGGTATTGACTGGTACT	0
OA_J473521_096121	260	218	268	248.6666667	1.14e-05	1.23e-05	1.27e-05	206	195	9.85e-06	1.03e-05	1.21e-05	1.01e-05	9.96e-06	0.82073	-0.285014063	0.01770606	ATCGGCACGTCGCATATCGCGTTTTAGAGC	ATCGGCACGTCGCATATCGC	0
OA_J473521_088616	269	212	235	238.6666667	1.18e-05	1.2e-05	1.11e-05	199	186	9.51e-06	9.82e-06	1.17e-05	9.67e-06	9.56e-06	0.82076	-0.284966753	0.008706045	CGTGGCGATGGGCATGGGGCGTTTTAGAGC	CGTGGCGATGGGCATGGGGC	0
OA_J473521_073748	207	158	191	185.3333333	9.11e-06	8.92e-06	9.04e-06	153	145	7.31e-06	7.65e-06	9.02e-06	7.48e-06	7.4e-06	0.82077	-0.284952865	0.049417682	GATGGGCCAGTTCCGCCAGTGTTTTAGAGC	GATGGGCCAGTTCCGCCAGT	0
OA_J473521_020631	181	159	176	172	7.96e-06	8.98e-06	8.33e-06	140	138	6.69e-06	7.29e-06	8.42e-06	6.99e-06	6.91e-06	0.82083	-0.284843091	0.049891541	TACGAAAACGAATGCCGTACGTTTTAGAGC	TACGAAAACGAATGCCGTAC	0
OA_J473521_032592	240	202	248	230	1.06e-05	1.14e-05	1.17e-05	190	181	9.08e-06	9.55e-06	1.12e-05	9.32e-06	9.22e-06	0.8209	-0.284713444	0.020106183	CAGATGGCGTGCAGCATGTCGTTTTAGAGC	CAGATGGCGTGCAGCATGTC	0
OA_J473521_074969	222	157	211	196.6666667	9.77e-06	8.87e-06	9.98e-06	170	146	8.13e-06	7.71e-06	9.54e-06	7.92e-06	7.83e-06	0.82102	-0.284514293	0.027766311	CCGATGCCACAGTACCAACCGTTTTAGAGC	CCGATGCCACAGTACCAACC	0
OA_J473521_056778	150	124	142	138.6666667	6.6e-06	7e-06	6.72e-06	117	107	5.59e-06	5.65e-06	6.77e-06	5.62e-06	5.56e-06	0.82108	-0.28440976	0.007877603	ATAGGGCAGGATCGTCTACCGTTTTAGAGC	ATAGGGCAGGATCGTCTACC	0
OA_J473521_025158	264	213	238	238.3333333	1.16e-05	1.2e-05	1.13e-05	206	179	9.85e-06	9.45e-06	1.16e-05	9.65e-06	9.55e-06	0.82112	-0.284341323	0.008302845	CAGATGCAGCATTTGCCGAAGTTTTAGAGC	CAGATGCAGCATTTGCCGAA	0
OA_J473521_066698	230	200	241	223.6666667	1.01e-05	1.13e-05	1.14e-05	190	172	9.08e-06	9.08e-06	1.09e-05	9.08e-06	8.98e-06	0.82121	-0.284171381	0.045617304	GCAATTGACGCAGGAGGTGCGTTTTAGAGC	GCAATTGACGCAGGAGGTGC	0
OA_J473521_108747	274	235	264	257.6666667	1.21e-05	1.33e-05	1.25e-05	225	193	1.08e-05	1.02e-05	1.26e-05	1.05e-05	1.04e-05	0.82127	-0.284067557	0.019225089	GCCCCATGCAAACGGGCCGTGTTTTAGAGC	GCCCCATGCAAACGGGCCGT	0
OA_J473521_035177	299	229	275	267.6666667	1.32e-05	1.29e-05	1.3e-05	227	204	1.09e-05	1.08e-05	1.3e-05	1.08e-05	1.07e-05	0.82131	-0.28400544	0.000166069	CCGTTACGCAACCAGCCACCGTTTTAGAGC	CCGTTACGCAACCAGCCACC	0
OA_J473521_094597	505	381	457	447.6666667	2.22e-05	2.15e-05	2.16e-05	381	340	1.82e-05	1.79e-05	2.18e-05	1.81e-05	1.79e-05	0.82131	-0.284004236	0.000840853	CGCCGTTCTGTTCCATTTGCGTTTTAGAGC	CGCCGTTCTGTTCCATTTGC	0
OA_J473521_083549	72	55	74	67	3.17e-06	3.11e-06	3.5e-06	58	50	2.77e-06	2.64e-06	3.26e-06	2.71e-06	2.68e-06	0.82133	-0.283972616	0.030760514	TATCACAGCGGGAAAACGGGGTTTTAGAGC	TATCACAGCGGGAAAACGGG	0
OA_J473521_028338	444	325	427	398.6666667	1.95e-05	1.84e-05	2.02e-05	344	298	1.64e-05	1.57e-05	1.94e-05	1.61e-05	1.59e-05	0.82133	-0.283970858	0.01400685	CAAGACGTTCAATGCTGGTGGTTTTAGAGC	CAAGACGTTCAATGCTGGTG	0
OA_J473521_065017	313	233	313	286.3333333	1.38e-05	1.32e-05	1.48e-05	243	218	1.16e-05	1.15e-05	1.39e-05	1.16e-05	1.14e-05	0.82138	-0.283875976	0.035913984	TGACGGCATGATTGATGGCAGTTTTAGAGC	TGACGGCATGATTGATGGCA	0
OA_J473521_096675	333	254	322	303	1.47e-05	1.43e-05	1.52e-05	251	236	1.2e-05	1.25e-05	1.47e-05	1.22e-05	1.21e-05	0.82142	-0.283814189	0.006570856	TCGGTCCCGTTTGTTGCTTCGTTTTAGAGC	TCGGTCCCGTTTGTTGCTTC	0
OA_J473521_103786	354	255	322	310.3333333	1.56e-05	1.44e-05	1.52e-05	264	235	1.26e-05	1.24e-05	1.51e-05	1.25e-05	1.24e-05	0.82148	-0.283702785	0.012631069	CAGGGCAGTCTTAGGAGTGGGTTTTAGAGC	CAGGGCAGTCTTAGGAGTGG	0
OA_J473521_029256	262	203	268	244.3333333	1.15e-05	1.15e-05	1.27e-05	207	187	9.9e-06	9.87e-06	1.19e-05	9.88e-06	9.78e-06	0.82154	-0.283590999	0.034968455	TGATGACGTTACCGATCAGCGTTTTAGAGC	TGATGACGTTACCGATCAGC	0
OA_J473521_099355	449	360	403	404	1.98e-05	2.03e-05	1.91e-05	349	304	1.67e-05	1.6e-05	1.97e-05	1.64e-05	1.62e-05	0.8216	-0.283490586	0.007081509	CGCATACCGTCACTTGCTGAGTTTTAGAGC	CGCATACCGTCACTTGCTGA	0
OA_J473521_090268	429	319	414	387.3333333	1.89e-05	1.8e-05	1.96e-05	316	306	1.51e-05	1.62e-05	1.88e-05	1.56e-05	1.55e-05	0.82161	-0.283466038	0.030871857	GCGCACCGGATTATGATGACGTTTTAGAGC	GCGCACCGGATTATGATGAC	0
OA_J473521_040477	53	44	57	51.33333333	2.33e-06	2.48e-06	2.7e-06	45	38	2.15e-06	2.01e-06	2.5e-06	2.08e-06	2.06e-06	0.82163	-0.283435608	0.045588374	GATAAATCAGCGGCAGCAACGTTTTAGAGC	GATAAATCAGCGGCAGCAAC	0
OA_J473521_002249	138	111	126	125	6.07e-06	6.27e-06	5.96e-06	106	96	5.07e-06	5.07e-06	6.1e-06	5.07e-06	5.01e-06	0.82176	-0.283215545	0.007561672	CCAGAACAATATCGCGGTATGTTTTAGAGC	CCAGAACAATATCGCGGTAT	0
OA_J473521_022284	147	112	118	125.6666667	6.47e-06	6.32e-06	5.58e-06	109	94	5.21e-06	4.96e-06	6.12e-06	5.09e-06	5.03e-06	0.82179	-0.283151383	0.048667235	GGTGTTAGCCGATCGGCGAAGTTTTAGAGC	GGTGTTAGCCGATCGGCGAA	0
OA_J473521_089560	75	58	77	70	3.3e-06	3.28e-06	3.64e-06	61	52	2.92e-06	2.75e-06	3.41e-06	2.83e-06	2.8e-06	0.82181	-0.283124999	0.028656286	TATTCGCGAAAAAACGGAGGGTTTTAGAGC	TATTCGCGAAAAAACGGAGG	0
OA_J473521_036605	185	146	183	171.3333333	8.14e-06	8.24e-06	8.66e-06	141	135	6.74e-06	7.13e-06	8.35e-06	6.93e-06	6.86e-06	0.82192	-0.282926146	0.022013214	CCCGGAAAAGCTTATTCCACGTTTTAGAGC	CCCGGAAAAGCTTATTCCAC	0
OA_J473521_077722	177	133	178	162.6666667	7.79e-06	7.51e-06	8.42e-06	139	123	6.64e-06	6.49e-06	7.91e-06	6.57e-06	6.5e-06	0.822	-0.282796683	0.031074398	CAACACCATCGATGGCATTCGTTTTAGAGC	CAACACCATCGATGGCATTC	0
OA_J473521_100714	208	182	211	200.3333333	9.15e-06	1.03e-05	9.98e-06	171	154	8.17e-06	8.13e-06	9.81e-06	8.15e-06	8.07e-06	0.82203	-0.282745133	0.039493332	GTATCGATGTAGTCAGCGCCGTTTTAGAGC	GTATCGATGTAGTCAGCGCC	0
OA_J473521_032249	280	205	231	238.6666667	1.23e-05	1.16e-05	1.09e-05	194	190	9.27e-06	1e-05	1.16e-05	9.65e-06	9.55e-06	0.82207	-0.282672092	0.043011955	GAAGCAGCTTATTGCACGCAGTTTTAGAGC	GAAGCAGCTTATTGCACGCA	0
OA_J473521_089588	573	416	554	514.3333333	2.52e-05	2.35e-05	2.62e-05	442	386	2.11e-05	2.04e-05	2.5e-05	2.08e-05	2.05e-05	0.82215	-0.282530589	0.021115489	CGCCGTAGAGTTGTGCGCGCGTTTTAGAGC	CGCCGTAGAGTTGTGCGCGC	0
OA_J473521_113556	90	72	87	83	3.96e-06	4.07e-06	4.12e-06	69	65	3.3e-06	3.43e-06	4.05e-06	3.36e-06	3.33e-06	0.82227	-0.28231035	0.014341955	CGATGCCTGGAATATCTATCGTTTTAGAGC	CGATGCCTGGAATATCTATC	0
OA_J473521_060568	61	51	64	58.66666667	2.68e-06	2.88e-06	3.03e-06	51	44	2.44e-06	2.32e-06	2.86e-06	2.38e-06	2.36e-06	0.82231	-0.282247782	0.02607428	CTGCTGTTTATTTTTGGTTAGTTTTAGAGC	CTGCTGTTTATTTTTGGTTA	0
OA_J473521_089564	405	310	387	367.3333333	1.78e-05	1.75e-05	1.83e-05	308	284	1.47e-05	1.5e-05	1.79e-05	1.49e-05	1.47e-05	0.82231	-0.282247669	0.001799936	GTCGCCGCCATCATCACCAGGTTTTAGAGC	GTCGCCGCCATCATCACCAG	0
OA_J473521_000267	284	239	246	256.3333333	1.25e-05	1.35e-05	1.16e-05	211	204	1.01e-05	1.08e-05	1.25e-05	1.04e-05	1.03e-05	0.82241	-0.282073391	0.045622267	CCGACGATCCCGCAGCAGCCGTTTTAGAGC	CCGACGATCCCGCAGCAGCC	0
OA_J473521_073192	271	230	266	255.6666667	1.19e-05	1.3e-05	1.26e-05	225	190	1.08e-05	1e-05	1.25e-05	1.04e-05	1.03e-05	0.82241	-0.28207241	0.034463848	AAACGCCGGATTCGGTGGTGGTTTTAGAGC	AAACGCCGGATTCGGTGGTG	0
OA_J473521_048027	113	84	108	101.6666667	4.97e-06	4.74e-06	5.11e-06	89	75	4.25e-06	3.96e-06	4.94e-06	4.11e-06	4.06e-06	0.82243	-0.28203721	0.042491645	TTATCTACCGTCTGGCTCGCGTTTTAGAGC	TTATCTACCGTCTGGCTCGC	0
OA_J473521_081981	41	34	36	37	1.8e-06	1.92e-06	1.7e-06	32	28	1.53e-06	1.48e-06	1.81e-06	1.5e-06	1.49e-06	0.82249	-0.281935616	0.027862043	AAAATTGAGGCACTGGCGGAGTTTTAGAGC	AAAATTGAGGCACTGGCGGA	0
OA_J473521_047049	243	177	223	214.3333333	1.07e-05	9.99e-06	1.05e-05	181	164	8.65e-06	8.66e-06	1.04e-05	8.65e-06	8.56e-06	0.82251	-0.281887087	0.014557131	GGGAGGCGGCGGCGTCGATGGTTTTAGAGC	GGGAGGCGGCGGCGTCGATG	0
OA_J473521_085458	166	123	163	150.6666667	7.3e-06	6.95e-06	7.71e-06	131	112	6.26e-06	5.91e-06	7.32e-06	6.09e-06	6.02e-06	0.82256	-0.281813133	0.022444983	AACTGCGCGAGTACCGCTGAGTTTTAGAGC	AACTGCGCGAGTACCGCTGA	0
OA_J473521_099356	223	193	213	209.6666667	9.81e-06	1.09e-05	1.01e-05	177	163	8.46e-06	8.6e-06	1.03e-05	8.53e-06	8.44e-06	0.82259	-0.2817538	0.029414535	AACCGCCGACCAGATATTGCGTTTTAGAGC	AACCGCCGACCAGATATTGC	0
OA_J473521_006378	293	223	260	258.6666667	1.29e-05	1.26e-05	1.23e-05	224	194	1.07e-05	1.02e-05	1.26e-05	1.05e-05	1.04e-05	0.82264	-0.281664348	0.016571998	GTGGTGATACGTACCCGTCAGTTTTAGAGC	GTGGTGATACGTACCCGTCA	0
OA_J473521_004257	151	122	142	138.3333333	6.64e-06	6.89e-06	6.72e-06	120	104	5.74e-06	5.49e-06	6.75e-06	5.61e-06	5.55e-06	0.82267	-0.281608396	0.023502176	ATCTCGATCATGTCGCCAGTGTTTTAGAGC	ATCTCGATCATGTCGCCAGT	0
OA_J473521_014413	242	195	255	230.6666667	1.06e-05	1.1e-05	1.21e-05	201	172	9.61e-06	9.08e-06	1.12e-05	9.34e-06	9.24e-06	0.82269	-0.281581187	0.033235823	GCTGGGTGACGGTAGCCAGTGTTTTAGAGC	GCTGGGTGACGGTAGCCAGT	0
OA_J473521_073783	316	235	262	271	1.39e-05	1.33e-05	1.24e-05	224	213	1.07e-05	1.12e-05	1.32e-05	1.1e-05	1.09e-05	0.8227	-0.281560442	0.02355653	GGCAAACAGCAGCAGGGCAGGTTTTAGAGC	GGCAAACAGCAGCAGGGCAG	0
OA_J473521_068739	292	214	253	253	1.28e-05	1.21e-05	1.2e-05	215	193	1.03e-05	1.02e-05	1.23e-05	1.02e-05	1.01e-05	0.82272	-0.281522833	0.015108891	ACGCTTCACGCTTTCGATGCGTTTTAGAGC	ACGCTTCACGCTTTCGATGC	0
OA_J473521_029342	131	105	110	115.3333333	5.76e-06	5.93e-06	5.2e-06	101	86	4.83e-06	4.54e-06	5.63e-06	4.68e-06	4.63e-06	0.82274	-0.281492185	0.036744318	TAGTGAAATGCCGGACGGCGGTTTTAGAGC	TAGTGAAATGCCGGACGGCG	0
OA_J473521_032931	237	197	252	228.6666667	1.04e-05	1.11e-05	1.19e-05	198	172	9.46e-06	9.08e-06	1.11e-05	9.27e-06	9.17e-06	0.82277	-0.28144162	0.035468113	CGGCCAGTGATAAACGGTGTGTTTTAGAGC	CGGCCAGTGATAAACGGTGT	0
OA_J473521_116854	88	74	86	82.66666667	3.87e-06	4.18e-06	4.07e-06	71	63	3.39e-06	3.33e-06	4.04e-06	3.36e-06	3.32e-06	0.82277	-0.281432606	0.010193743	CTCTGAAATCTTCTTTATGCGTTTTAGAGC	CTCTGAAATCTTCTTTATGC	0
OA_J473521_065972	483	379	447	436.3333333	2.13e-05	2.14e-05	2.11e-05	370	335	1.77e-05	1.77e-05	2.13e-05	1.77e-05	1.75e-05	0.82279	-0.281400831	0.000418297	GTCACCACCTCACCCGCCGGGTTTTAGAGC	GTCACCACCTCACCCGCCGG	0
OA_J473521_062467	265	224	234	241	1.17e-05	1.26e-05	1.11e-05	211	180	1.01e-05	9.5e-06	1.18e-05	9.79e-06	9.69e-06	0.82282	-0.281351091	0.03403749	CGGCAACTACGGCATCATTCGTTTTAGAGC	CGGCAACTACGGCATCATTC	0
OA_J473521_093336	313	244	324	293.6666667	1.38e-05	1.38e-05	1.53e-05	248	226	1.19e-05	1.19e-05	1.43e-05	1.19e-05	1.18e-05	0.82282	-0.281349166	0.04205397	GCAATTGTCGCACTGGCGGTGTTTTAGAGC	GCAATTGTCGCACTGGCGGT	0
OA_J473521_082768	86	77	84	82.33333333	3.78e-06	4.35e-06	3.97e-06	72	62	3.44e-06	3.27e-06	4.04e-06	3.36e-06	3.32e-06	0.82302	-0.280996774	0.040250417	AGATCGCCATTTGAAGATGTGTTTTAGAGC	AGATCGCCATTTGAAGATGT	0
OA_J473521_092030	250	173	214	212.3333333	1.1e-05	9.77e-06	1.01e-05	174	167	8.32e-06	8.82e-06	1.03e-05	8.57e-06	8.48e-06	0.82305	-0.280953077	0.029713515	CCAAACGATGAACGACAGCAGTTTTAGAGC	CCAAACGATGAACGACAGCA	0
OA_J473521_113851	230	180	226	212	1.01e-05	1.02e-05	1.07e-05	182	161	8.7e-06	8.5e-06	1.03e-05	8.6e-06	8.51e-06	0.82307	-0.280918772	0.003987022	AGCAACCGCAACCGCAGCTGGTTTTAGAGC	AGCAACCGCAACCGCAGCTG	0
OA_J473521_092756	432	312	395	379.6666667	1.9e-05	1.76e-05	1.87e-05	318	293	1.52e-05	1.55e-05	1.84e-05	1.53e-05	1.52e-05	0.82312	-0.280832493	0.012700884	CGGTGAAATTGTCGGTCTGGGTTTTAGAGC	CGGTGAAATTGTCGGTCTGG	0
OA_J473521_002023	115	86	111	104	5.06e-06	4.86e-06	5.25e-06	91	77	4.35e-06	4.06e-06	5.06e-06	4.21e-06	4.16e-06	0.82315	-0.280779264	0.035209675	GGGCTTTCTCACGCCAGTCCGTTTTAGAGC	GGGCTTTCTCACGCCAGTCC	0
OA_J473521_068043	79	65	78	74	3.48e-06	3.67e-06	3.69e-06	65	55	3.11e-06	2.9e-06	3.61e-06	3.01e-06	2.97e-06	0.82319	-0.280706675	0.04231649	TACTGGGGTTCGAGCGGCACGTTTTAGAGC	TACTGGGGTTCGAGCGGCAC	0
OA_J473521_096191	339	244	314	299	1.49e-05	1.38e-05	1.49e-05	245	236	1.17e-05	1.25e-05	1.45e-05	1.21e-05	1.2e-05	0.82325	-0.28059328	0.024827906	GCGCACCGCTATCTCTGACCGTTTTAGAGC	GCGCACCGCTATCTCTGACC	0
OA_J473521_111136	514	371	489	458	2.26e-05	2.09e-05	2.31e-05	398	340	1.9e-05	1.79e-05	2.22e-05	1.85e-05	1.83e-05	0.82328	-0.280542953	0.023516663	GCTGCTGTGGTGTGAGCGCGGTTTTAGAGC	GCTGCTGTGGTGTGAGCGCG	0
OA_J473521_108466	157	118	147	140.6666667	6.91e-06	6.66e-06	6.95e-06	120	107	5.74e-06	5.65e-06	6.84e-06	5.69e-06	5.63e-06	0.82329	-0.280532325	0.002224065	GATTGCCAATATCTACCAGCGTTTTAGAGC	GATTGCCAATATCTACCAGC	0
OA_J473521_025336	398	277	334	336.3333333	1.75e-05	1.56e-05	1.58e-05	275	265	1.31e-05	1.4e-05	1.63e-05	1.36e-05	1.34e-05	0.8233	-0.280510958	0.034185837	CGCACAGGCACGCGTAGTGGGTTTTAGAGC	CGCACAGGCACGCGTAGTGG	0
OA_J473521_103814	358	272	302	310.6666667	1.58e-05	1.54e-05	1.43e-05	259	243	1.24e-05	1.28e-05	1.51e-05	1.26e-05	1.25e-05	0.82333	-0.280454354	0.017025899	GCCCAGCGTCATCGGGATACGTTTTAGAGC	GCCCAGCGTCATCGGGATAC	0
OA_J473521_096922	366	282	364	337.3333333	1.61e-05	1.59e-05	1.72e-05	293	252	1.4e-05	1.33e-05	1.64e-05	1.37e-05	1.35e-05	0.82334	-0.28043602	0.01593118	GCCCGGTTTATGCGGCAACGGTTTTAGAGC	GCCCGGTTTATGCGGCAACG	0
OA_J473521_057821	103	71	95	89.66666667	4.53e-06	4.01e-06	4.49e-06	74	70	3.54e-06	3.7e-06	4.35e-06	3.62e-06	3.58e-06	0.82338	-0.280377995	0.035164379	TCCCGACAGAAAATCGTCGAGTTTTAGAGC	TCCCGACAGAAAATCGTCGA	0
OA_J473521_004229	273	234	267	258	1.2e-05	1.32e-05	1.26e-05	225	194	1.08e-05	1.02e-05	1.26e-05	1.05e-05	1.04e-05	0.82341	-0.280315124	0.016072238	CTGTGCGGGTAATACGGCGCGTTTTAGAGC	CTGTGCGGGTAATACGGCGC	0
OA_J473521_096418	473	383	468	441.3333333	2.08e-05	2.16e-05	2.21e-05	386	329	1.85e-05	1.74e-05	2.15e-05	1.79e-05	1.77e-05	0.8235	-0.280160962	0.031944573	GCTGGACTCGGCGCGCTGGTGTTTTAGAGC	GCTGGACTCGGCGCGCTGGT	0
OA_J473521_008029	62	47	60	56.33333333	2.73e-06	2.65e-06	2.84e-06	49	42	2.34e-06	2.22e-06	2.74e-06	2.28e-06	2.26e-06	0.82354	-0.28009558	0.020332216	AAGATGAACGCGTCGATTTCGTTTTAGAGC	AAGATGAACGCGTCGATTTC	0
OA_J473521_007576	213	164	202	193	9.37e-06	9.26e-06	9.56e-06	166	146	7.94e-06	7.71e-06	9.4e-06	7.82e-06	7.74e-06	0.82355	-0.280064461	0.006510504	GTCCATCACCACCACGCCAAGTTTTAGAGC	GTCCATCACCACCACGCCAA	0
OA_J473521_063487	132	97	121	116.6666667	5.81e-06	5.48e-06	5.72e-06	97	91	4.64e-06	4.8e-06	5.67e-06	4.72e-06	4.67e-06	0.82356	-0.280052209	0.005771708	TTATCAGTGGTTTGTTGAGCGTTTTAGAGC	TTATCAGTGGTTTGTTGAGC	0
OA_J473521_067606	420	347	382	383	1.85e-05	1.96e-05	1.81e-05	325	296	1.55e-05	1.56e-05	1.87e-05	1.56e-05	1.54e-05	0.82359	-0.280005121	0.01973796	TCAGGCCATTGAGTGCGCGGGTTTTAGAGC	TCAGGCCATTGAGTGCGCGG	0
OA_J473521_008290	264	221	254	246.3333333	1.16e-05	1.25e-05	1.2e-05	213	187	1.02e-05	9.87e-06	1.2e-05	1e-05	9.92e-06	0.82367	-0.279869991	0.007044287	CACATACCGGACAATGCGTCGTTTTAGAGC	CACATACCGGACAATGCGTC	0
OA_J473521_087203	77	59	78	71.33333333	3.39e-06	3.33e-06	3.69e-06	59	56	2.82e-06	2.96e-06	3.47e-06	2.89e-06	2.86e-06	0.82367	-0.279854439	0.021961057	TGCCCTATAGTAGTAGAGAGGTTTTAGAGC	TGCCCTATAGTAGTAGAGAG	0
OA_J473521_018872	289	223	244	252	1.27e-05	1.26e-05	1.15e-05	206	201	9.85e-06	1.06e-05	1.23e-05	1.02e-05	1.01e-05	0.82371	-0.279792432	0.038971543	TGCGGGATATACCTTAGTGCGTTTTAGAGC	TGCGGGATATACCTTAGTGC	0
OA_J473521_102092	293	242	253	262.6666667	1.29e-05	1.37e-05	1.2e-05	216	210	1.03e-05	1.11e-05	1.29e-05	1.07e-05	1.06e-05	0.82404	-0.279211721	0.042175304	GTTCAGCCTCGCTTTCCTCGGTTTTAGAGC	GTTCAGCCTCGCTTTCCTCG	0
OA_J473521_068666	77	61	77	71.66666667	3.39e-06	3.44e-06	3.64e-06	62	54	2.96e-06	2.85e-06	3.49e-06	2.91e-06	2.88e-06	0.82411	-0.279092734	0.009013094	GGCATGGTCGTCAAATACCCGTTTTAGAGC	GGCATGGTCGTCAAATACCC	0
OA_J473521_062816	158	120	136	138	6.95e-06	6.78e-06	6.43e-06	115	108	5.5e-06	5.7e-06	6.72e-06	5.6e-06	5.54e-06	0.82414	-0.279035	0.008815192	GCGATTTGGACATCTTCTCGGTTTTAGAGC	GCGATTTGGACATCTTCTCG	0
OA_J473521_112539	124	98	113	111.6666667	5.46e-06	5.53e-06	5.35e-06	97	84	4.64e-06	4.43e-06	5.44e-06	4.54e-06	4.49e-06	0.8243	-0.278751843	0.029564305	TCGTCTTTTGCTCCAGAAGCGTTTTAGAGC	TCGTCTTTTGCTCCAGAAGC	0
OA_J473521_034766	155	112	140	135.6666667	6.82e-06	6.32e-06	6.62e-06	117	102	5.59e-06	5.38e-06	6.59e-06	5.49e-06	5.43e-06	0.82433	-0.278698741	0.008677157	GAAGAGCTGGAGCGGCAGTTGTTTTAGAGC	GAAGAGCTGGAGCGGCAGTT	0
OA_J473521_106207	117	101	111	109.6666667	5.15e-06	5.7e-06	5.25e-06	91	87	4.35e-06	4.59e-06	5.37e-06	4.47e-06	4.42e-06	0.82437	-0.278628911	0.023222948	GGCTTCCTCGGCGTCTTCCTGTTTTAGAGC	GGCTTCCTCGGCGTCTTCCT	0
OA_J473521_117590	144	99	133	125.3333333	6.34e-06	5.59e-06	6.29e-06	109	93	5.21e-06	4.91e-06	6.07e-06	5.06e-06	5.01e-06	0.82439	-0.278593848	0.038697996	AGGGAAACAATTGCCACCTGGTTTTAGAGC	AGGGAAACAATTGCCACCTG	0
OA_J473521_038045	220	167	213	200	9.68e-06	9.43e-06	1.01e-05	168	155	8.03e-06	8.18e-06	9.73e-06	8.11e-06	8.02e-06	0.82441	-0.278564062	0.007043107	CACTCGCGCAGTTGCCGCGTGTTTTAGAGC	CACTCGCGCAGTTGCCGCGT	0
OA_J473521_087218	102	71	93	88.66666667	4.49e-06	4.01e-06	4.4e-06	77	66	3.68e-06	3.48e-06	4.3e-06	3.58e-06	3.54e-06	0.82444	-0.278513059	0.027139241	TTCTGACGCGGTTAACTCGAGTTTTAGAGC	TTCTGACGCGGTTAACTCGA	0
OA_J473521_017960	229	167	200	198.6666667	1.01e-05	9.43e-06	9.46e-06	171	150	8.17e-06	7.92e-06	9.66e-06	8.05e-06	7.96e-06	0.82447	-0.278460546	0.007669324	GCCGTCGGCATCGTGACCACGTTTTAGAGC	GCCGTCGGCATCGTGACCAC	0
OA_J473521_102448	474	343	382	399.6666667	2.09e-05	1.94e-05	1.81e-05	351	296	1.68e-05	1.56e-05	1.94e-05	1.62e-05	1.6e-05	0.8245	-0.278414672	0.046590338	CGGGCTGTGTGCGGCGATTGGTTTTAGAGC	CGGGCTGTGTGCGGCGATTG	0
OA_J473521_018635	120	86	104	103.3333333	5.28e-06	4.86e-06	4.92e-06	90	77	4.3e-06	4.06e-06	5.02e-06	4.18e-06	4.14e-06	0.82453	-0.278362547	0.020471765	AGCGGCTGGAAAACTCGCCCGTTTTAGAGC	AGCGGCTGGAAAACTCGCCC	0
OA_J473521_031552	403	342	389	378	1.77e-05	1.93e-05	1.84e-05	313	300	1.5e-05	1.58e-05	1.85e-05	1.54e-05	1.52e-05	0.82455	-0.278328663	0.02036458	CACAACCCGTTGCTGGTGTAGTTTTAGAGC	CACAACCCGTTGCTGGTGTA	0
OA_J473521_027152	109	89	113	103.6666667	4.8e-06	5.03e-06	5.35e-06	88	80	4.21e-06	4.22e-06	5.06e-06	4.21e-06	4.17e-06	0.82459	-0.278248799	0.033664079	CGGGTGAAGGTGAATAATGAGTTTTAGAGC	CGGGTGAAGGTGAATAATGA	0
OA_J473521_051188	295	252	305	284	1.3e-05	1.42e-05	1.44e-05	244	217	1.17e-05	1.15e-05	1.39e-05	1.16e-05	1.14e-05	0.8246	-0.278228342	0.030696578	GTTGCGCTTCACCAGTTGGTGTTTTAGAGC	GTTGCGCTTCACCAGTTGGT	0
OA_J473521_000363	319	264	287	290	1.4e-05	1.49e-05	1.36e-05	249	222	1.19e-05	1.17e-05	1.42e-05	1.18e-05	1.17e-05	0.82461	-0.278207721	0.021355928	GAACGTCATCGGGCAGTTTAGTTTTAGAGC	GAACGTCATCGGGCAGTTTA	0
OA_J473521_024913	276	223	285	261.3333333	1.21e-05	1.26e-05	1.35e-05	229	195	1.09e-05	1.03e-05	1.27e-05	1.06e-05	1.05e-05	0.82464	-0.278170225	0.026627016	GCTCAGGTGGTGACGGGCGTGTTTTAGAGC	GCTCAGGTGGTGACGGGCGT	0
OA_J473521_002499	118	85	100	101	5.19e-06	4.8e-06	4.73e-06	85	78	4.06e-06	4.12e-06	4.91e-06	4.09e-06	4.05e-06	0.82464	-0.278158822	0.026151875	GTTTCATCCCGACCCCCTCAGTTTTAGAGC	GTTTCATCCCGACCCCCTCA	0
OA_J473521_009047	122	93	125	113.3333333	5.37e-06	5.25e-06	5.91e-06	95	88	4.54e-06	4.65e-06	5.51e-06	4.59e-06	4.54e-06	0.82472	-0.278017515	0.039532444	GAATACTGACTCGGCAGACCGTTTTAGAGC	GAATACTGACTCGGCAGACC	0
OA_J473521_085816	372	299	320	330.3333333	1.64e-05	1.69e-05	1.51e-05	279	257	1.33e-05	1.36e-05	1.61e-05	1.35e-05	1.33e-05	0.82484	-0.277810711	0.030974436	CATCGCAAATATCGTCCCGCGTTTTAGAGC	CATCGCAAATATCGTCCCGC	0
OA_J473521_087838	340	276	351	322.3333333	1.5e-05	1.56e-05	1.66e-05	269	253	1.29e-05	1.34e-05	1.57e-05	1.31e-05	1.3e-05	0.82487	-0.277765637	0.019411482	GTGGTCCTCGGCCCGTTGGTGTTTTAGAGC	GTGGTCCTCGGCCCGTTGGT	0
OA_J473521_059161	214	172	215	200.3333333	9.42e-06	9.71e-06	1.02e-05	164	160	7.84e-06	8.45e-06	9.77e-06	8.14e-06	8.06e-06	0.82499	-0.277552322	0.047486152	GGCTTTGGCACCTTCGCCAGGTTTTAGAGC	GGCTTTGGCACCTTCGCCAG	0
OA_J473521_042533	259	195	226	226.6666667	1.14e-05	1.1e-05	1.07e-05	186	180	8.89e-06	9.5e-06	1.1e-05	9.2e-06	9.1e-06	0.82501	-0.277516879	0.041992511	CCTGTTTAACCTGGTGCGTCGTTTTAGAGC	CCTGTTTAACCTGGTGCGTC	0
OA_J473521_048341	217	166	196	193	9.55e-06	9.37e-06	9.27e-06	160	152	7.65e-06	8.02e-06	9.4e-06	7.84e-06	7.75e-06	0.82508	-0.277388327	0.042863155	ATCGACACCCTGTTCCGTATGTTTTAGAGC	ATCGACACCCTGTTCCGTAT	0
OA_J473521_098765	268	211	254	244.3333333	1.18e-05	1.19e-05	1.2e-05	211	185	1.01e-05	9.77e-06	1.19e-05	9.93e-06	9.82e-06	0.8251	-0.27736014	0.02689768	AGCGCGAAAACCTCAGTGACGTTTTAGAGC	AGCGCGAAAACCTCAGTGAC	0
OA_J473521_094591	255	206	236	232.3333333	1.12e-05	1.16e-05	1.12e-05	202	175	9.66e-06	9.24e-06	1.13e-05	9.45e-06	9.35e-06	0.82511	-0.277347669	0.020662493	GTAACAAACGGCTTCATGCGGTTTTAGAGC	GTAACAAACGGCTTCATGCG	0
OA_J473521_087439	126	108	115	116.3333333	5.54e-06	6.1e-06	5.44e-06	96	93	4.59e-06	4.91e-06	5.69e-06	4.75e-06	4.7e-06	0.82512	-0.27732914	0.0363919	GTGTCATTAAAGACCACTGCGTTTTAGAGC	GTGTCATTAAAGACCACTGC	0
OA_J473521_025875	275	211	238	241.3333333	1.21e-05	1.19e-05	1.13e-05	208	183	9.94e-06	9.66e-06	1.18e-05	9.8e-06	9.7e-06	0.82513	-0.277309874	0.007628919	TAACGTCCAACCGCCGCTTTGTTTTAGAGC	TAACGTCCAACCGCCGCTTT	0
OA_J473521_027130	315	258	330	301	1.39e-05	1.46e-05	1.56e-05	252	236	1.2e-05	1.25e-05	1.47e-05	1.23e-05	1.21e-05	0.82518	-0.277213196	0.028951383	GCTACTGGCGATTGATGGACGTTTTAGAGC	GCTACTGGCGATTGATGGAC	0
OA_J473521_095806	405	288	355	349.3333333	1.78e-05	1.63e-05	1.68e-05	304	261	1.45e-05	1.38e-05	1.7e-05	1.42e-05	1.4e-05	0.82521	-0.277172107	0.018271776	GGTGGTTGGCCAGGTTGAGTGTTTTAGAGC	GGTGGTTGGCCAGGTTGAGT	0
OA_J473521_069377	210	178	213	200.3333333	9.24e-06	1.01e-05	1.01e-05	171	155	8.17e-06	8.18e-06	9.81e-06	8.18e-06	8.09e-06	0.82521	-0.277170079	0.028896697	GCCAGACATTGCCCAGGCACGTTTTAGAGC	GCCAGACATTGCCCAGGCAC	0
OA_J473521_006631	392	308	387	362.3333333	1.72e-05	1.74e-05	1.83e-05	309	278	1.48e-05	1.47e-05	1.77e-05	1.47e-05	1.46e-05	0.82524	-0.277115648	0.011293086	GTCGGTGCCGGTCAGCAGCAGTTTTAGAGC	GTCGGTGCCGGTCAGCAGCA	0
OA_J473521_019896	40	33	36	36.33333333	1.76e-06	1.86e-06	1.7e-06	31	28	1.48e-06	1.48e-06	1.77e-06	1.48e-06	1.46e-06	0.82526	-0.277080772	0.023259013	TTTCTGCGTGGCGCGTAATAGTTTTAGAGC	TTTCTGCGTGGCGCGTAATA	0
OA_J473521_037630	467	375	436	426	2.05e-05	2.12e-05	2.06e-05	359	332	1.72e-05	1.75e-05	2.08e-05	1.73e-05	1.72e-05	0.82533	-0.276958383	0.001396866	CGGGCCCGAAGCTGATGCGCGTTTTAGAGC	CGGGCCCGAAGCTGATGCGC	0
OA_J473521_064102	208	153	189	183.3333333	9.15e-06	8.64e-06	8.94e-06	152	144	7.27e-06	7.6e-06	8.91e-06	7.43e-06	7.36e-06	0.82538	-0.276861952	0.013188786	TGTGTTTTGCACTGTCACGCGTTTTAGAGC	TGTGTTTTGCACTGTCACGC	0
OA_J473521_095435	126	108	122	118.6666667	5.54e-06	6.1e-06	5.77e-06	100	93	4.78e-06	4.91e-06	5.81e-06	4.84e-06	4.79e-06	0.82573	-0.276261128	0.017507407	TGGTGGCGGGCCAGCGGCGAGTTTTAGAGC	TGGTGGCGGGCCAGCGGCGA	0
OA_J473521_102519	126	100	106	110.6666667	5.54e-06	5.65e-06	5.01e-06	97	83	4.64e-06	4.38e-06	5.4e-06	4.51e-06	4.46e-06	0.82575	-0.276224659	0.032029122	AAGCTGAATTCGTCGCCCAGGTTTTAGAGC	AAGCTGAATTCGTCGCCCAG	0
OA_J473521_118698	305	268	300	291	1.34e-05	1.51e-05	1.42e-05	252	222	1.2e-05	1.17e-05	1.42e-05	1.19e-05	1.18e-05	0.82577	-0.27619212	0.030510618	CAGGCACAGGCTATCTGGATGTTTTAGAGC	CAGGCACAGGCTATCTGGAT	0
OA_J473521_109327	258	215	247	240	1.14e-05	1.21e-05	1.17e-05	208	182	9.94e-06	9.61e-06	1.17e-05	9.78e-06	9.67e-06	0.82577	-0.276179464	0.005950369	GCTCGCTTTGGATGGGTTAAGTTTTAGAGC	GCTCGCTTTGGATGGGTTAA	0
OA_J473521_027562	237	192	230	219.6666667	1.04e-05	1.08e-05	1.09e-05	185	171	8.84e-06	9.03e-06	1.07e-05	8.94e-06	8.84e-06	0.826	-0.27579021	0.001837037	TCGGCCCTTTGAGGATCACCGTTTTAGAGC	TCGGCCCTTTGAGGATCACC	0
OA_J473521_070531	288	234	254	258.6666667	1.27e-05	1.32e-05	1.2e-05	228	193	1.09e-05	1.02e-05	1.26e-05	1.05e-05	1.04e-05	0.82601	-0.275769671	0.032017731	TCGCCCAGAAGCTGATAGGTGTTTTAGAGC	TCGCCCAGAAGCTGATAGGT	0
OA_J473521_028146	151	115	122	129.3333333	6.64e-06	6.49e-06	5.77e-06	113	97	5.4e-06	5.12e-06	6.3e-06	5.26e-06	5.21e-06	0.82601	-0.275761962	0.045577379	CATTTGCGAGAAGACGGTGTGTTTTAGAGC	CATTTGCGAGAAGACGGTGT	0
OA_J473521_000737	129	92	109	110	5.68e-06	5.19e-06	5.16e-06	96	82	4.59e-06	4.33e-06	5.34e-06	4.46e-06	4.41e-06	0.82602	-0.275744927	0.025770658	GCTCTGATACGAAGTAAGCGGTTTTAGAGC	GCTCTGATACGAAGTAAGCG	0
OA_J473521_067877	276	227	284	262.3333333	1.21e-05	1.28e-05	1.34e-05	226	200	1.08e-05	1.06e-05	1.28e-05	1.07e-05	1.06e-05	0.82603	-0.275727709	0.021760631	CTTCGCCCTCTTCTTCCACGGTTTTAGAGC	CTTCGCCCTCTTCTTCCACG	0
OA_J473521_105422	378	273	327	326	1.66e-05	1.54e-05	1.55e-05	277	250	1.32e-05	1.32e-05	1.58e-05	1.32e-05	1.31e-05	0.82604	-0.275722706	0.022283944	CTGCGCGACGTGGGTACCGGGTTTTAGAGC	CTGCGCGACGTGGGTACCGG	0
OA_J473521_057598	237	201	221	219.6666667	1.04e-05	1.13e-05	1.05e-05	187	170	8.94e-06	8.97e-06	1.07e-05	8.96e-06	8.86e-06	0.82607	-0.275667017	0.024777065	TGGCGTCAAGATCCTGCTCCGTTTTAGAGC	TGGCGTCAAGATCCTGCTCC	0
OA_J473521_081546	97	68	90	85	4.27e-06	3.84e-06	4.26e-06	70	67	3.35e-06	3.54e-06	4.12e-06	3.44e-06	3.41e-06	0.8261	-0.275615921	0.028151166	AGGCGCTGCCAGATTCCAGGGTTTTAGAGC	AGGCGCTGCCAGATTCCAGG	0
OA_J473521_027333	18	14	16	16	7.92e-07	7.91e-07	7.57e-07	14	12	6.69e-07	6.33e-07	7.8e-07	6.51e-07	6.44e-07	0.82626	-0.275340049	0.031745697	TGAATTTAAAGTAATCAAGCGTTTTAGAGC	TGAATTTAAAGTAATCAAGC	0
OA_J473521_086630	289	242	294	275	1.27e-05	1.37e-05	1.39e-05	230	217	1.1e-05	1.15e-05	1.34e-05	1.12e-05	1.11e-05	0.82626	-0.275338471	0.014947438	TCAGCGCATCGACACCGGTCGTTTTAGAGC	TCAGCGCATCGACACCGGTC	0
OA_J473521_074605	150	105	125	126.6666667	6.6e-06	5.93e-06	5.91e-06	111	94	5.31e-06	4.96e-06	6.15e-06	5.13e-06	5.08e-06	0.82627	-0.275308353	0.037879415	CAGACCTGCGCCAGATTCGCGTTTTAGAGC	CAGACCTGCGCCAGATTCGC	0
OA_J473521_018506	205	150	171	175.3333333	9.02e-06	8.47e-06	8.09e-06	150	134	7.17e-06	7.07e-06	8.53e-06	7.12e-06	7.05e-06	0.82644	-0.275013913	0.031742006	CGCTTCGATGCCCGTAGCACGTTTTAGAGC	CGCTTCGATGCCCGTAGCAC	0
OA_J473521_098435	203	166	208	192.3333333	8.93e-06	9.37e-06	9.84e-06	160	152	7.65e-06	8.02e-06	9.38e-06	7.84e-06	7.75e-06	0.82651	-0.274888411	0.017332139	AGAGCGGCGTGAAGCTGCTGGTTTTAGAGC	AGAGCGGCGTGAAGCTGCTG	0
OA_J473521_012324	145	117	135	132.3333333	6.38e-06	6.61e-06	6.39e-06	112	103	5.35e-06	5.44e-06	6.46e-06	5.4e-06	5.34e-06	0.82654	-0.274846247	0.00142189	TCACGATCGCGAAGAAGTGAGTTTTAGAGC	TCACGATCGCGAAGAAGTGA	0
OA_J473521_006801	317	229	267	271	1.39e-05	1.29e-05	1.26e-05	227	211	1.09e-05	1.11e-05	1.32e-05	1.1e-05	1.09e-05	0.82666	-0.274641763	0.023395904	GTTGAACGCCTGCTCCACGCGTTTTAGAGC	GTTGAACGCCTGCTCCACGC	0
OA_J473521_097838	292	225	254	257	1.28e-05	1.27e-05	1.2e-05	218	199	1.04e-05	1.05e-05	1.25e-05	1.05e-05	1.04e-05	0.82677	-0.274436272	0.013336798	TCTGGGCCGCAGCTTCCGCCGTTTTAGAGC	TCTGGGCCGCAGCTTCCGCC	0
OA_J473521_086430	301	225	269	265	1.32e-05	1.27e-05	1.27e-05	232	198	1.11e-05	1.05e-05	1.29e-05	1.08e-05	1.07e-05	0.82679	-0.274402596	0.044200394	CGGATCGCCTCTTCCGGTTGGTTTTAGAGC	CGGATCGCCTCTTCCGGTTG	0
OA_J473521_066244	352	269	298	306.3333333	1.55e-05	1.52e-05	1.41e-05	258	239	1.23e-05	1.26e-05	1.49e-05	1.25e-05	1.23e-05	0.8268	-0.274393907	0.020497815	ACCGCTGAAGCATGGACTGTGTTTTAGAGC	ACCGCTGAAGCATGGACTGT	0
OA_J473521_097073	366	284	315	321.6666667	1.61e-05	1.6e-05	1.49e-05	264	257	1.26e-05	1.36e-05	1.57e-05	1.31e-05	1.3e-05	0.8268	-0.274385808	0.041605576	AACCCGCTGCTGGCTTCATGGTTTTAGAGC	AACCCGCTGCTGGCTTCATG	0
OA_J473521_006073	342	273	341	318.6666667	1.5e-05	1.54e-05	1.61e-05	269	248	1.29e-05	1.31e-05	1.55e-05	1.3e-05	1.28e-05	0.82684	-0.274317128	0.009169064	TCGGCAGACCGTACCAGTACGTTTTAGAGC	TCGGCAGACCGTACCAGTAC	0
OA_J473521_023310	138	109	134	127	6.07e-06	6.15e-06	6.34e-06	107	99	5.11e-06	5.23e-06	6.19e-06	5.17e-06	5.12e-06	0.82685	-0.274298231	0.001853421	TCCCTGATGCTTACCGGCAAGTTTTAGAGC	TCCCTGATGCTTACCGGCAA	0
OA_J473521_102910	407	317	384	369.3333333	1.79e-05	1.79e-05	1.82e-05	321	279	1.53e-05	1.47e-05	1.8e-05	1.5e-05	1.49e-05	0.82692	-0.274187112	0.049602776	CTCAGCTCAGCCAGTGCAGTGTTTTAGAGC	CTCAGCTCAGCCAGTGCAGT	0
OA_J473521_097702	492	394	436	440.6666667	2.16e-05	2.22e-05	2.06e-05	365	350	1.74e-05	1.85e-05	2.15e-05	1.8e-05	1.78e-05	0.82694	-0.274148395	0.023148274	GCCCATTCGTTAGGTGTTGCGTTTTAGAGC	GCCCATTCGTTAGGTGTTGC	0
OA_J473521_041293	167	121	156	148	7.35e-06	6.83e-06	7.38e-06	121	118	5.78e-06	6.23e-06	7.19e-06	6.01e-06	5.94e-06	0.82704	-0.273975364	0.044317978	AATGCCACTACCGCTACTGTGTTTTAGAGC	AATGCCACTACCGCTACTGT	0
OA_J473521_036777	423	304	372	366.3333333	1.86e-05	1.72e-05	1.76e-05	309	284	1.48e-05	1.5e-05	1.78e-05	1.49e-05	1.47e-05	0.82704	-0.273972664	0.015374544	TGCATCAGCGCGTCACGGCAGTTTTAGAGC	TGCATCAGCGCGTCACGGCA	0
OA_J473521_018518	463	361	463	429	2.04e-05	2.04e-05	2.19e-05	364	332	1.74e-05	1.75e-05	2.09e-05	1.75e-05	1.73e-05	0.82704	-0.273972657	0.019794458	CCAGCACATTCGCGTGTTGCGTTTTAGAGC	CCAGCACATTCGCGTGTTGC	0
OA_J473521_020091	134	109	136	126.3333333	5.9e-06	6.15e-06	6.43e-06	105	100	5.02e-06	5.28e-06	6.16e-06	5.15e-06	5.09e-06	0.82706	-0.273939309	0.016481524	CGGTGGCCCGGTTATTTTACGTTTTAGAGC	CGGTGGCCCGGTTATTTTAC	0
OA_J473521_029876	205	166	217	196	9.02e-06	9.37e-06	1.03e-05	164	154	7.84e-06	8.13e-06	9.55e-06	7.98e-06	7.9e-06	0.82707	-0.273913203	0.039394602	GTAGGCGGCATCGACATCTTGTTTTAGAGC	GTAGGCGGCATCGACATCTT	0
OA_J473521_111242	420	306	339	355	1.85e-05	1.73e-05	1.6e-05	296	279	1.41e-05	1.47e-05	1.73e-05	1.44e-05	1.43e-05	0.82711	-0.27384569	0.043475375	GGTCGCATCAGCGCGGCGGTGTTTTAGAGC	GGTCGCATCAGCGCGGCGGT	0
OA_J473521_073503	272	229	278	259.6666667	1.2e-05	1.29e-05	1.32e-05	218	204	1.04e-05	1.08e-05	1.27e-05	1.06e-05	1.05e-05	0.82718	-0.273733685	0.017215205	ATCGCCAAGCGTGATCCCGGGTTTTAGAGC	ATCGCCAAGCGTGATCCCGG	0
OA_J473521_081028	114	95	102	103.6666667	5.02e-06	5.36e-06	4.83e-06	90	79	4.3e-06	4.17e-06	5.07e-06	4.24e-06	4.19e-06	0.82719	-0.273702828	0.02242136	ACTGCCAATGCCTCCCGTTAGTTTTAGAGC	ACTGCCAATGCCTCCCGTTA	0
OA_J473521_102661	245	188	222	218.3333333	1.08e-05	1.06e-05	1.05e-05	184	170	8.8e-06	8.97e-06	1.06e-05	8.88e-06	8.79e-06	0.8272	-0.273698718	0.001838495	CCAGATGAGCCCGCGGTGCTGTTTTAGAGC	CCAGATGAGCCCGCGGTGCT	0
OA_J473521_054742	280	237	289	268.6666667	1.23e-05	1.34e-05	1.37e-05	223	214	1.07e-05	1.13e-05	1.31e-05	1.1e-05	1.09e-05	0.82725	-0.273600773	0.026155936	TCACCATTACAATAGCTGGCGTTTTAGAGC	TCACCATTACAATAGCTGGC	0
OA_J473521_015838	122	99	124	115	5.37e-06	5.59e-06	5.87e-06	99	88	4.73e-06	4.65e-06	5.61e-06	4.69e-06	4.64e-06	0.82727	-0.273570144	0.017418128	AAAGTGGCAGCCTCGACGGAGTTTTAGAGC	AAAGTGGCAGCCTCGACGGA	0
OA_J473521_114915	190	152	175	172.3333333	8.36e-06	8.58e-06	8.28e-06	145	135	6.93e-06	7.13e-06	8.41e-06	7.03e-06	6.95e-06	0.82732	-0.273490853	0.0039792	CACCGTAAAAGGGATGACGCGTTTTAGAGC	CACCGTAAAAGGGATGACGC	0
OA_J473521_075110	272	238	271	260.3333333	1.2e-05	1.34e-05	1.28e-05	219	205	1.05e-05	1.08e-05	1.27e-05	1.06e-05	1.05e-05	0.82743	-0.273287064	0.025711596	GCGAATACCACTTGCCCGAAGTTTTAGAGC	GCGAATACCACTTGCCCGAA	0
OA_J473521_100226	268	217	240	241.6666667	1.18e-05	1.23e-05	1.14e-05	208	186	9.94e-06	9.82e-06	1.18e-05	9.88e-06	9.78e-06	0.82744	-0.273273827	0.015756275	CCACGCCAGCCAGTTCCATCGTTTTAGAGC	CCACGCCAGCCAGTTCCATC	0
OA_J473521_019574	468	328	452	416	2.06e-05	1.85e-05	2.14e-05	363	310	1.74e-05	1.64e-05	2.02e-05	1.69e-05	1.67e-05	0.82746	-0.273238236	0.046990268	CCACGGTCTGCTGGCGCTGCGTTTTAGAGC	CCACGGTCTGCTGGCGCTGC	0
OA_J473521_004586	133	107	141	127	5.85e-06	6.04e-06	6.67e-06	105	101	5.02e-06	5.33e-06	6.19e-06	5.18e-06	5.12e-06	0.82761	-0.272982831	0.041395449	AAGCTGGGTATCTCGCGTGGGTTTTAGAGC	AAGCTGGGTATCTCGCGTGG	0
OA_J473521_099865	294	211	273	259.3333333	1.29e-05	1.19e-05	1.29e-05	214	205	1.02e-05	1.08e-05	1.26e-05	1.05e-05	1.04e-05	0.82762	-0.27295755	0.02167332	GCGTATCGGCACGGGCGTCAGTTTTAGAGC	GCGTATCGGCACGGGCGTCA	0
OA_J473521_025344	231	185	208	208	1.02e-05	1.04e-05	9.84e-06	178	160	8.51e-06	8.45e-06	1.01e-05	8.48e-06	8.39e-06	0.82765	-0.272903591	0.007713416	GCAGCTGCGTGAGCGGGCAGGTTTTAGAGC	GCAGCTGCGTGAGCGGGCAG	0
OA_J473521_052172	58	43	49	50	2.55e-06	2.43e-06	2.32e-06	41	40	1.96e-06	2.11e-06	2.43e-06	2.04e-06	2.01e-06	0.82775	-0.272727802	0.04250053	CTAAAACGGCTACCGTGATCGTTTTAGAGC	CTAAAACGGCTACCGTGATC	0
OA_J473521_073444	78	69	79	75.33333333	3.43e-06	3.9e-06	3.74e-06	64	59	3.06e-06	3.11e-06	3.69e-06	3.09e-06	3.05e-06	0.82779	-0.272669571	0.043490439	CGGTAAAACGCTGCTAGCGCGTTTTAGAGC	CGGTAAAACGCTGCTAGCGC	0
OA_J473521_036914	113	96	102	103.6666667	4.97e-06	5.42e-06	4.83e-06	87	82	4.16e-06	4.33e-06	5.07e-06	4.24e-06	4.2e-06	0.82779	-0.272664433	0.029901927	GTGAATTGATCGTACCAGACGTTTTAGAGC	GTGAATTGATCGTACCAGAC	0
OA_J473521_013953	177	142	155	158	7.79e-06	8.02e-06	7.33e-06	132	125	6.31e-06	6.6e-06	7.71e-06	6.45e-06	6.39e-06	0.82791	-0.272460551	0.014782564	ACCACCACACCGAGTACATTGTTTTAGAGC	ACCACCACACCGAGTACATT	0
OA_J473521_110022	277	216	276	256.3333333	1.22e-05	1.22e-05	1.31e-05	215	201	1.03e-05	1.06e-05	1.25e-05	1.04e-05	1.03e-05	0.82792	-0.272445233	0.009532526	ATGACGGCAACCATTATCCGGTTTTAGAGC	ATGACGGCAACCATTATCCG	0
OA_J473521_087260	431	314	394	379.6666667	1.9e-05	1.77e-05	1.86e-05	334	282	1.6e-05	1.49e-05	1.84e-05	1.54e-05	1.53e-05	0.82798	-0.272335003	0.045358143	GCATACGGCGCGGTAGAAGGGTTTTAGAGC	GCATACGGCGCGGTAGAAGG	0
OA_J473521_002989	473	366	409	416	2.08e-05	2.07e-05	1.93e-05	358	319	1.71e-05	1.68e-05	2.03e-05	1.7e-05	1.68e-05	0.82798	-0.272331671	0.014213165	GTCAGGAAACCAGGTGCAGTGTTTTAGAGC	GTCAGGAAACCAGGTGCAGT	0
OA_J473521_030742	256	211	247	238	1.13e-05	1.19e-05	1.17e-05	208	180	9.94e-06	9.5e-06	1.16e-05	9.72e-06	9.62e-06	0.82813	-0.272074488	0.014746366	CTGGCGGTCGGGGACGCTGTGTTTTAGAGC	CTGGCGGTCGGGGACGCTGT	0
OA_J473521_102801	43	37	43	41	1.89e-06	2.09e-06	2.03e-06	36	31	1.72e-06	1.64e-06	2.01e-06	1.68e-06	1.66e-06	0.82823	-0.271891447	0.020416869	CTGATGCAATCCATCTATTAGTTTTAGAGC	CTGATGCAATCCATCTATTA	0
OA_J473521_069919	201	166	181	182.6666667	8.84e-06	9.37e-06	8.56e-06	158	140	7.55e-06	7.39e-06	8.93e-06	7.47e-06	7.39e-06	0.82827	-0.27183389	0.017681363	TGATGAACTGACGTATATGGGTTTTAGAGC	TGATGAACTGACGTATATGG	0
OA_J473521_049948	216	161	186	187.6666667	9.5e-06	9.09e-06	8.8e-06	163	142	7.79e-06	7.5e-06	9.13e-06	7.64e-06	7.56e-06	0.82829	-0.271784557	0.009755408	CGCAGCAAAACTCCGCGAACGTTTTAGAGC	CGCAGCAAAACTCCGCGAAC	0
OA_J473521_110338	72	53	69	64.66666667	3.17e-06	2.99e-06	3.26e-06	57	48	2.72e-06	2.53e-06	3.14e-06	2.63e-06	2.6e-06	0.82832	-0.271738848	0.041772208	CGCCAAAGGGATCTATAATCGTTTTAGAGC	CGCCAAAGGGATCTATAATC	0
OA_J473521_058667	106	91	102	99.66666667	4.66e-06	5.14e-06	4.83e-06	88	75	4.21e-06	3.96e-06	4.88e-06	4.08e-06	4.04e-06	0.82843	-0.271551837	0.026289914	AGCAGGCTTTGCGCCCGTCCGTTTTAGAGC	AGCAGGCTTTGCGCCCGTCC	0
OA_J473521_090410	227	189	226	214	9.99e-06	1.07e-05	1.07e-05	182	167	8.7e-06	8.82e-06	1.05e-05	8.76e-06	8.67e-06	0.82845	-0.271513014	0.014661431	GTCCAGGCGATAATGTCCTGGTTTTAGAGC	GTCCAGGCGATAATGTCCTG	0
OA_J473521_063663	235	164	208	202.3333333	1.03e-05	9.26e-06	9.84e-06	166	161	7.94e-06	8.5e-06	9.81e-06	8.22e-06	8.13e-06	0.82851	-0.271417145	0.035559969	GTCGGCACCGACATCCAGCCGTTTTAGAGC	GTCGGCACCGACATCCAGCC	0
OA_J473521_027098	195	145	187	175.6666667	8.58e-06	8.19e-06	8.85e-06	149	136	7.12e-06	7.18e-06	8.54e-06	7.15e-06	7.08e-06	0.82862	-0.271215388	0.016679228	AATGCACCTGTTGGATGCACGTTTTAGAGC	AATGCACCTGTTGGATGCAC	0
OA_J473521_003368	225	164	222	203.6666667	9.9e-06	9.26e-06	1.05e-05	172	158	8.22e-06	8.34e-06	9.89e-06	8.28e-06	8.19e-06	0.82872	-0.271037598	0.043245229	AACGTCAGGCATTACTGGCGGTTTTAGAGC	AACGTCAGGCATTACTGGCG	0
OA_J473521_052982	390	304	352	348.6666667	1.72e-05	1.72e-05	1.67e-05	290	277	1.39e-05	1.46e-05	1.7e-05	1.42e-05	1.41e-05	0.82876	-0.270969846	0.047586081	CGCACCAATGTCCACGCGCAGTTTTAGAGC	CGCACCAATGTCCACGCGCA	0
OA_J473521_031503	166	135	161	154	7.3e-06	7.62e-06	7.62e-06	133	118	6.36e-06	6.23e-06	7.51e-06	6.29e-06	6.23e-06	0.82877	-0.270948442	0.002329327	GATGCGTTGTTTGCCAATGAGTTTTAGAGC	GATGCGTTGTTTGCCAATGA	0
OA_J473521_093936	126	99	124	116.3333333	5.54e-06	5.59e-06	5.87e-06	97	92	4.64e-06	4.86e-06	5.67e-06	4.75e-06	4.7e-06	0.82881	-0.270886558	0.014266047	TTCCGGACTCCAGACAGCGAGTTTTAGAGC	TTCCGGACTCCAGACAGCGA	0
OA_J473521_001682	142	121	149	137.3333333	6.25e-06	6.83e-06	7.05e-06	117	107	5.59e-06	5.65e-06	6.71e-06	5.62e-06	5.56e-06	0.82895	-0.270648986	0.043373048	TTGAATGCATGCCCGGCGTCGTTTTAGAGC	TTGAATGCATGCCCGGCGTC	0
OA_J473521_026554	145	107	125	125.6666667	6.38e-06	6.04e-06	5.91e-06	106	98	5.07e-06	5.17e-06	6.11e-06	5.12e-06	5.07e-06	0.82901	-0.270546067	0.011713562	CGGATAAACCGGCAGAGGGGGTTTTAGAGC	CGGATAAACCGGCAGAGGGG	0
OA_J473521_110802	251	213	235	233	1.1e-05	1.2e-05	1.11e-05	196	184	9.37e-06	9.71e-06	1.14e-05	9.54e-06	9.44e-06	0.82906	-0.270449758	0.014898718	TGGCTGGCAGCAGGGCGAAGGTTTTAGAGC	TGGCTGGCAGCAGGGCGAAG	0
OA_J473521_112071	206	143	193	180.6666667	9.06e-06	8.07e-06	9.13e-06	149	143	7.12e-06	7.55e-06	8.75e-06	7.34e-06	7.26e-06	0.82907	-0.270436956	0.039914393	CATTACCGCGCCTATCGCACGTTTTAGAGC	CATTACCGCGCCTATCGCAC	0
OA_J473521_119177	527	397	491	471.6666667	2.32e-05	2.24e-05	2.32e-05	399	367	1.91e-05	1.94e-05	2.29e-05	1.92e-05	1.9e-05	0.82919	-0.27021784	0.001497981	CGCCGCCGGTCCACACGCGCGTTTTAGAGC	CGCCGCCGGTCCACACGCGC	0
OA_J473521_027750	277	203	260	246.6666667	1.22e-05	1.15e-05	1.23e-05	213	188	1.02e-05	9.92e-06	1.2e-05	1.01e-05	9.95e-06	0.8292	-0.270205749	0.007693398	TCAGGGCGATGAGTACGACGGTTTTAGAGC	TCAGGGCGATGAGTACGACG	0
OA_J473521_090234	408	297	394	366.3333333	1.8e-05	1.68e-05	1.86e-05	306	288	1.46e-05	1.52e-05	1.78e-05	1.49e-05	1.48e-05	0.82924	-0.270130695	0.020134867	ACGCCAGTGTGATGCGTTACGTTTTAGAGC	ACGCCAGTGTGATGCGTTAC	0
OA_J473521_027854	354	254	305	304.3333333	1.56e-05	1.43e-05	1.44e-05	265	229	1.27e-05	1.21e-05	1.48e-05	1.24e-05	1.22e-05	0.82932	-0.269993224	0.017233456	GGCCTTCACCGCCATTCCACGTTTTAGAGC	GGCCTTCACCGCCATTCCAC	0
OA_J473521_099513	169	126	150	148.3333333	7.44e-06	7.11e-06	7.1e-06	126	115	6.02e-06	6.07e-06	7.21e-06	6.05e-06	5.98e-06	0.82938	-0.269900973	0.006918077	GCAATTATCGCGGTTGTCTTGTTTTAGAGC	GCAATTATCGCGGTTGTCTT	0
OA_J473521_107877	145	104	119	122.6666667	6.38e-06	5.87e-06	5.63e-06	103	96	4.92e-06	5.07e-06	5.96e-06	5e-06	4.94e-06	0.82938	-0.269886355	0.039018298	CATTCCTACCGCGAGGATGCGTTTTAGAGC	CATTCCTACCGCGAGGATGC	0
OA_J473521_083096	404	316	424	381.3333333	1.78e-05	1.78e-05	2.01e-05	318	301	1.52e-05	1.59e-05	1.85e-05	1.55e-05	1.54e-05	0.82942	-0.26982971	0.04382895	CACCTTGCCGATGGTCTTTGGTTTTAGAGC	CACCTTGCCGATGGTCTTTG	0
OA_J473521_064199	172	139	150	153.6666667	7.57e-06	7.85e-06	7.1e-06	134	117	6.41e-06	6.18e-06	7.5e-06	6.29e-06	6.22e-06	0.82942	-0.269817878	0.01883626	GGAAGTTGAGAAAGTTGTGCGTTTTAGAGC	GGAAGTTGAGAAAGTTGTGC	0
OA_J473521_057307	291	213	267	257	1.28e-05	1.2e-05	1.26e-05	219	198	1.05e-05	1.05e-05	1.25e-05	1.05e-05	1.04e-05	0.82945	-0.269768838	0.014269735	GGTACAGCAAACCGCCGTGCGTTTTAGAGC	GGTACAGCAAACCGCCGTGC	0
OA_J473521_094313	121	92	110	107.6666667	5.32e-06	5.19e-06	5.2e-06	91	84	4.35e-06	4.43e-06	5.24e-06	4.39e-06	4.35e-06	0.82947	-0.269731577	0.001351073	ACAGTAAACGCACCTGTTTAGTTTTAGAGC	ACAGTAAACGCACCTGTTTA	0
OA_J473521_119518	254	179	211	214.6666667	1.12e-05	1.01e-05	9.98e-06	180	168	8.6e-06	8.87e-06	1.04e-05	8.74e-06	8.64e-06	0.82965	-0.269417012	0.03682672	CGCGCCAGCGCTGGCTCAGGGTTTTAGAGC	CGCGCCAGCGCTGGCTCAGG	0
OA_J473521_043896	163	138	157	152.6666667	7.17e-06	7.79e-06	7.43e-06	126	123	6.02e-06	6.49e-06	7.46e-06	6.26e-06	6.19e-06	0.8297	-0.269341817	0.049207632	CTGGCTGGACTTTGATCAACGTTTTAGAGC	CTGGCTGGACTTTGATCAAC	0
OA_J473521_028132	218	175	198	197	9.59e-06	9.88e-06	9.37e-06	165	156	7.89e-06	8.24e-06	9.61e-06	8.06e-06	7.98e-06	0.82974	-0.269266011	0.013413635	GGGCCTGGTGGGTAAAGCGCGTTTTAGAGC	GGGCCTGGTGGGTAAAGCGC	0
OA_J473521_037425	286	209	263	252.6666667	1.26e-05	1.18e-05	1.24e-05	211	199	1.01e-05	1.05e-05	1.23e-05	1.03e-05	1.02e-05	0.82989	-0.269002889	0.009540269	CCAGCGTTTCTTTGTCCCACGTTTTAGAGC	CCAGCGTTTCTTTGTCCCAC	0
OA_J473521_053426	35	27	34	32	1.54e-06	1.52e-06	1.61e-06	27	25	1.29e-06	1.32e-06	1.56e-06	1.31e-06	1.29e-06	0.8299	-0.268997184	0.004494338	ATCTTTTGCTCCGGTGAAAGGTTTTAGAGC	ATCTTTTGCTCCGGTGAAAG	0
OA_J473521_046569	58	43	58	53	2.55e-06	2.43e-06	2.74e-06	44	42	2.1e-06	2.22e-06	2.58e-06	2.16e-06	2.14e-06	0.82999	-0.268834694	0.031537449	CGTTTTCTGGGTAGAGGGATGTTTTAGAGC	CGTTTTCTGGGTAGAGGGAT	0
OA_J473521_100263	236	184	206	208.6666667	1.04e-05	1.04e-05	9.75e-06	175	165	8.37e-06	8.71e-06	1.02e-05	8.54e-06	8.45e-06	0.83014	-0.268574747	0.009949783	GGTAATGCTTGAGATGGTGGGTTTTAGAGC	GGTAATGCTTGAGATGGTGG	0
OA_J473521_115555	533	424	464	473.6666667	2.35e-05	2.39e-05	2.2e-05	399	373	1.91e-05	1.97e-05	2.31e-05	1.94e-05	1.92e-05	0.83016	-0.268530181	0.013264636	GCGCTGCGAGGATCGGTTGCGTTTTAGAGC	GCGCTGCGAGGATCGGTTGC	0
OA_J473521_031355	245	180	202	209	1.08e-05	1.02e-05	9.56e-06	174	166	8.32e-06	8.76e-06	1.02e-05	8.54e-06	8.45e-06	0.8302	-0.26847154	0.030057199	CTCCAGTTCGCTGTAACCGTGTTTTAGAGC	CTCCAGTTCGCTGTAACCGT	0
OA_J473521_107335	215	158	195	189.3333333	9.46e-06	8.92e-06	9.23e-06	164	144	7.84e-06	7.6e-06	9.2e-06	7.72e-06	7.64e-06	0.83021	-0.268457154	0.004920128	CACGAGCCAGGGCGGTATGTGTTTTAGAGC	CACGAGCCAGGGCGGTATGT	0
OA_J473521_005680	116	91	119	108.6666667	5.1e-06	5.14e-06	5.63e-06	93	84	4.45e-06	4.43e-06	5.29e-06	4.44e-06	4.39e-06	0.83028	-0.268327293	0.037338718	CGGGAGTTCTTCTTTCGTTTGTTTTAGAGC	CGGGAGTTCTTCTTTCGTTT	0
OA_J473521_041746	125	97	123	115	5.5e-06	5.48e-06	5.82e-06	95	92	4.54e-06	4.86e-06	5.6e-06	4.7e-06	4.65e-06	0.83031	-0.268276466	0.043764509	GCGCGCCGCCAACAAAATGCGTTTTAGAGC	GCGCGCCGCCAACAAAATGC	0
OA_J473521_083174	257	178	223	219.3333333	1.13e-05	1.01e-05	1.05e-05	194	163	9.27e-06	8.6e-06	1.07e-05	8.94e-06	8.85e-06	0.83032	-0.26826345	0.044306735	CTGCAACTGCTTCGGAGCCTGTTTTAGAGC	CTGCAACTGCTTCGGAGCCT	0
OA_J473521_112185	194	140	188	174	8.54e-06	7.91e-06	8.89e-06	153	130	7.31e-06	6.86e-06	8.45e-06	7.09e-06	7.01e-06	0.83033	-0.268234999	0.034465375	ACTCGCGTAATTTATCCGGCGTTTTAGAGC	ACTCGCGTAATTTATCCGGC	0
OA_J473521_017864	452	370	414	412	1.99e-05	2.09e-05	1.96e-05	351	322	1.68e-05	1.7e-05	2.01e-05	1.69e-05	1.67e-05	0.83036	-0.268196109	0.010582142	CAGCGGCAGCAGCTTCTCGCGTTTTAGAGC	CAGCGGCAGCAGCTTCTCGC	0
OA_J473521_041762	184	140	184	169.3333333	8.1e-06	7.91e-06	8.7e-06	149	127	7.12e-06	6.7e-06	8.24e-06	6.91e-06	6.84e-06	0.83048	-0.267976825	0.027478657	CAGCGTTATCAATCATCCGTGTTTTAGAGC	CAGCGTTATCAATCATCCGT	0
OA_J473521_114736	329	277	295	300.3333333	1.45e-05	1.56e-05	1.4e-05	267	225	1.28e-05	1.19e-05	1.47e-05	1.23e-05	1.22e-05	0.83058	-0.267802117	0.041102984	GACAACCATCAGGAAGCTGCGTTTTAGAGC	GACAACCATCAGGAAGCTGC	0
OA_J473521_076307	207	170	184	187	9.11e-06	9.6e-06	8.7e-06	163	143	7.79e-06	7.55e-06	9.14e-06	7.67e-06	7.59e-06	0.83059	-0.267789628	0.018232983	GGTTACGCCTTGTGGGATAGGTTTTAGAGC	GGTTACGCCTTGTGGGATAG	0
OA_J473521_044232	341	289	349	326.3333333	1.5e-05	1.63e-05	1.65e-05	287	247	1.37e-05	1.3e-05	1.59e-05	1.34e-05	1.32e-05	0.8306	-0.267772607	0.021725523	ATCCGGCACCACACTGCGTAGTTTTAGAGC	ATCCGGCACCACACTGCGTA	0
OA_J473521_115828	143	106	138	129	6.29e-06	5.99e-06	6.53e-06	112	98	5.35e-06	5.17e-06	6.27e-06	5.26e-06	5.21e-06	0.83063	-0.267722078	0.012251577	TGATTCGCCCGCCGCTAACAGTTTTAGAGC	TGATTCGCCCGCCGCTAACA	0
OA_J473521_109095	139	103	127	123	6.12e-06	5.82e-06	6.01e-06	103	97	4.92e-06	5.12e-06	5.98e-06	5.02e-06	4.97e-06	0.83079	-0.267450936	0.010511425	CGTGCCGGAGTACGGCAAAGGTTTTAGAGC	CGTGCCGGAGTACGGCAAAG	0
OA_J473521_041114	387	285	362	344.6666667	1.7e-05	1.61e-05	1.71e-05	287	273	1.37e-05	1.44e-05	1.68e-05	1.41e-05	1.39e-05	0.83083	-0.267380216	0.016652774	GGCACGCAAAGTTAGCCCGTGTTTTAGAGC	GGCACGCAAAGTTAGCCCGT	0
OA_J473521_019161	421	341	365	375.6666667	1.85e-05	1.93e-05	1.73e-05	326	289	1.56e-05	1.53e-05	1.84e-05	1.54e-05	1.53e-05	0.83085	-0.267342604	0.031103974	GCCGCAAGTGCAGGTTCCTGGTTTTAGAGC	GCCGCAAGTGCAGGTTCCTG	0
OA_J473521_043856	187	151	178	172	8.23e-06	8.53e-06	8.42e-06	148	133	7.07e-06	7.02e-06	8.39e-06	7.05e-06	6.97e-06	0.8309	-0.267253894	0.002351084	GGGTAGGCTGGCCGGTCAGGGTTTTAGAGC	GGGTAGGCTGGCCGGTCAGG	0
OA_J473521_005923	259	185	225	223	1.14e-05	1.04e-05	1.06e-05	190	172	9.08e-06	9.08e-06	1.08e-05	9.08e-06	8.99e-06	0.83096	-0.267145953	0.028639685	CAAAACGGGACTCCACTTCGGTTTTAGAGC	CAAAACGGGACTCCACTTCG	0
OA_J473521_037134	122	102	125	116.3333333	5.37e-06	5.76e-06	5.91e-06	98	92	4.68e-06	4.86e-06	5.68e-06	4.77e-06	4.72e-06	0.83099	-0.267102351	0.018087531	AGATGGCATCAATGGTCCGGGTTTTAGAGC	AGATGGCATCAATGGTCCGG	0
OA_J473521_058059	156	120	136	137.3333333	6.86e-06	6.78e-06	6.43e-06	117	107	5.59e-06	5.65e-06	6.69e-06	5.62e-06	5.56e-06	0.83099	-0.267093496	0.012008163	AGAGCAAAACGGCGTGGCGTGTTTTAGAGC	AGAGCAAAACGGCGTGGCGT	0
OA_J473521_056643	192	161	196	183	8.45e-06	9.09e-06	9.27e-06	155	144	7.41e-06	7.6e-06	8.94e-06	7.51e-06	7.43e-06	0.83101	-0.267068364	0.019626047	TGACCAGTCGTTTGCAGGAAGTTTTAGAGC	TGACCAGTCGTTTGCAGGAA	0
OA_J473521_048106	198	166	181	181.6666667	8.71e-06	9.37e-06	8.56e-06	152	145	7.27e-06	7.65e-06	8.88e-06	7.46e-06	7.38e-06	0.83113	-0.266860614	0.020774434	CCGGTAGTGCGTGAAGCATTGTTTTAGAGC	CCGGTAGTGCGTGAAGCATT	0
OA_J473521_082775	274	207	242	241	1.21e-05	1.17e-05	1.14e-05	207	186	9.9e-06	9.82e-06	1.17e-05	9.86e-06	9.75e-06	0.83114	-0.266845063	0.006691741	CCGGATGCCATCATTTGCACGTTTTAGAGC	CCGGATGCCATCATTTGCAC	0
OA_J473521_098285	142	116	120	126	6.25e-06	6.55e-06	5.68e-06	106	100	5.07e-06	5.28e-06	6.16e-06	5.17e-06	5.12e-06	0.83116	-0.2667966	0.047780631	GATGGGCGTTTTCGCGTCCCGTTTTAGAGC	GATGGGCGTTTTCGCGTCCC	0
OA_J473521_051478	182	134	157	157.6666667	8.01e-06	7.57e-06	7.43e-06	137	120	6.55e-06	6.33e-06	7.67e-06	6.44e-06	6.37e-06	0.8312	-0.266724549	0.00976366	ACTGGTCATTGACGGCGGCAGTTTTAGAGC	ACTGGTCATTGACGGCGGCA	0
OA_J473521_003969	180	126	170	158.6666667	7.92e-06	7.11e-06	8.04e-06	140	118	6.69e-06	6.23e-06	7.69e-06	6.46e-06	6.39e-06	0.83122	-0.266691055	0.046656885	TGCTGGAAGCACCGTGCAAGGTTTTAGAGC	TGCTGGAAGCACCGTGCAAG	0
OA_J473521_000588	258	191	218	222.3333333	1.14e-05	1.08e-05	1.03e-05	186	176	8.89e-06	9.29e-06	1.08e-05	9.09e-06	9e-06	0.83124	-0.266659496	0.017321569	GGCCGGTGTTGGCGGGCAGCGTTTTAGAGC	GGCCGGTGTTGGCGGGCAGC	0
OA_J473521_094549	331	250	293	291.3333333	1.46e-05	1.41e-05	1.39e-05	252	223	1.2e-05	1.18e-05	1.42e-05	1.19e-05	1.18e-05	0.8313	-0.266551746	0.002794415	GCAAAACGTTCGGCGCTTCAGTTTTAGAGC	GCAAAACGTTCGGCGCTTCA	0
OA_J473521_042114	250	203	230	227.6666667	1.1e-05	1.15e-05	1.09e-05	199	174	9.51e-06	9.19e-06	1.11e-05	9.35e-06	9.25e-06	0.83138	-0.266428499	0.006525171	ACTACCGGCGTGCGTTGGCTGTTTTAGAGC	ACTACCGGCGTGCGTTGGCT	0
OA_J473521_062825	146	118	152	138.6666667	6.42e-06	6.66e-06	7.19e-06	115	111	5.5e-06	5.86e-06	6.76e-06	5.68e-06	5.62e-06	0.83138	-0.266415464	0.034633814	AACCCCCGTCGCAAACAGCGGTTTTAGAGC	AACCCCCGTCGCAAACAGCG	0
OA_J473521_109156	150	126	136	137.3333333	6.6e-06	7.11e-06	6.43e-06	119	106	5.69e-06	5.6e-06	6.71e-06	5.64e-06	5.58e-06	0.83143	-0.266336462	0.029190836	TTCCAGTCTGTAGTGACTCCGTTTTAGAGC	TTCCAGTCTGTAGTGACTCC	0
OA_J473521_105556	497	404	454	451.6666667	2.19e-05	2.28e-05	2.15e-05	382	356	1.83e-05	1.88e-05	2.2e-05	1.85e-05	1.83e-05	0.83143	-0.266331847	0.005069202	CGGCATTGTCATGACTGTGCGTTTTAGAGC	CGGCATTGTCATGACTGTGC	0
OA_J473521_110059	183	146	171	166.6666667	8.05e-06	8.24e-06	8.09e-06	140	132	6.69e-06	6.97e-06	8.13e-06	6.83e-06	6.76e-06	0.83158	-0.266072839	0.037496436	CTCGCGCCACGCCACCATCTGTTTTAGAGC	CTCGCGCCACGCCACCATCT	0
OA_J473521_083406	512	387	459	452.6666667	2.25e-05	2.19e-05	2.17e-05	381	357	1.82e-05	1.88e-05	2.2e-05	1.85e-05	1.83e-05	0.83159	-0.266057964	0.009765525	GTCGGGCAGCCATTGCAGTGGTTTTAGAGC	GTCGGGCAGCCATTGCAGTG	0
OA_J473521_004551	161	120	148	143	7.08e-06	6.78e-06	7e-06	122	111	5.83e-06	5.86e-06	6.96e-06	5.85e-06	5.78e-06	0.83165	-0.265953118	0.005724408	TCGGTTAACTGTCCAGTCGAGTTTTAGAGC	TCGGTTAACTGTCCAGTCGA	0
OA_J473521_059613	113	79	102	98	4.97e-06	4.46e-06	4.83e-06	81	78	3.87e-06	4.12e-06	4.75e-06	3.99e-06	3.95e-06	0.83173	-0.265809797	0.031360999	AGTCAGCAATCAATTCTCGCGTTTTAGAGC	AGTCAGCAATCAATTCTCGC	0
OA_J473521_009999	47	36	44	42.33333333	2.07e-06	2.03e-06	2.08e-06	36	33	1.72e-06	1.74e-06	2.06e-06	1.73e-06	1.71e-06	0.83174	-0.265796674	0.000405646	ACTGGGCAAAGACATCACTTGTTTTAGAGC	ACTGGGCAAAGACATCACTT	0
OA_J473521_102488	428	350	386	388	1.88e-05	1.98e-05	1.83e-05	339	297	1.62e-05	1.57e-05	1.9e-05	1.59e-05	1.58e-05	0.83178	-0.265723306	0.010946193	GGGCGCATCATTGAAGTGCAGTTTTAGAGC	GGGCGCATCATTGAAGTGCA	0
OA_J473521_043483	211	160	213	194.6666667	9.28e-06	9.03e-06	1.01e-05	165	152	7.89e-06	8.02e-06	9.46e-06	7.96e-06	7.87e-06	0.83183	-0.265640731	0.036127395	TGGGGCAAATCATTCGAGCGGTTTTAGAGC	TGGGGCAAATCATTCGAGCG	0
OA_J473521_107069	356	260	318	311.3333333	1.57e-05	1.47e-05	1.5e-05	274	234	1.31e-05	1.24e-05	1.51e-05	1.27e-05	1.26e-05	0.83189	-0.265530984	0.031272187	CTCTGCCACATCCTGACGCAGTTTTAGAGC	CTCTGCCACATCCTGACGCA	0
OA_J473521_088226	129	109	123	120.3333333	5.68e-06	6.15e-06	5.82e-06	102	95	4.88e-06	5.02e-06	5.88e-06	4.95e-06	4.89e-06	0.83199	-0.265369683	0.0117305	GTGCTTTCGCGTGAGGTAAAGTTTTAGAGC	GTGCTTTCGCGTGAGGTAAA	0
OA_J473521_068517	137	114	132	127.6666667	6.03e-06	6.44e-06	6.24e-06	109	100	5.21e-06	5.28e-06	6.24e-06	5.24e-06	5.19e-06	0.83199	-0.265366097	0.009780402	TGCTGGTTAACCTGGCGGAAGTTTTAGAGC	TGCTGGTTAACCTGGCGGAA	0
OA_J473521_023245	425	293	369	362.3333333	1.87e-05	1.65e-05	1.75e-05	316	273	1.51e-05	1.44e-05	1.76e-05	1.48e-05	1.46e-05	0.832	-0.265351478	0.033625504	TGCGCCGGTAGTGGTCGTTGGTTTTAGAGC	TGCGCCGGTAGTGGTCGTTG	0
OA_J473521_019026	188	156	178	174	8.27e-06	8.81e-06	8.42e-06	150	135	7.17e-06	7.13e-06	8.5e-06	7.15e-06	7.07e-06	0.83206	-0.265233634	0.01257474	GTGGAGTGACAACGGCGACCGTTTTAGAGC	GTGGAGTGACAACGGCGACC	0
OA_J473521_053413	324	234	264	274	1.43e-05	1.32e-05	1.25e-05	241	206	1.15e-05	1.09e-05	1.33e-05	1.12e-05	1.11e-05	0.83212	-0.265132338	0.040374871	GCAGACACTGAAAATGGTGGGTTTTAGAGC	GCAGACACTGAAAATGGTGG	0
OA_J473521_091887	163	119	141	141	7.17e-06	6.72e-06	6.67e-06	123	107	5.88e-06	5.65e-06	6.85e-06	5.76e-06	5.7e-06	0.83212	-0.265129741	0.011651154	CTTTCGTCAGGCATTCAAGCGTTTTAGAGC	CTTTCGTCAGGCATTCAAGC	0
OA_J473521_106554	286	205	244	245	1.26e-05	1.16e-05	1.15e-05	207	192	9.9e-06	1.01e-05	1.19e-05	1e-05	9.91e-06	0.83214	-0.265093945	0.021436148	CCGGTATAACCGATCAGCAGGTTTTAGAGC	CCGGTATAACCGATCAGCAG	0
OA_J473521_035475	221	195	210	208.6666667	9.72e-06	1.1e-05	9.93e-06	184	159	8.8e-06	8.39e-06	1.02e-05	8.59e-06	8.5e-06	0.83215	-0.265077455	0.039434454	CGCAAATTGCTGGCGCTTGGGTTTTAGAGC	CGCAAATTGCTGGCGCTTGG	0
OA_J473521_116757	140	116	130	128.6666667	6.16e-06	6.55e-06	6.15e-06	113	98	5.4e-06	5.17e-06	6.29e-06	5.29e-06	5.23e-06	0.83223	-0.26494945	0.011751884	AACAGGATGATCGTTATGGCGTTTTAGAGC	AACAGGATGATCGTTATGGC	0
OA_J473521_111265	57	42	50	49.66666667	2.51e-06	2.37e-06	2.37e-06	43	38	2.06e-06	2.01e-06	2.41e-06	2.03e-06	2.01e-06	0.83224	-0.264935657	0.006543337	CATGCCTTTAATATGTTCTTGTTTTAGAGC	CATGCCTTTAATATGTTCTT	0
OA_J473521_025028	34	25	33	30.66666667	1.5e-06	1.41e-06	1.56e-06	27	23	1.29e-06	1.21e-06	1.49e-06	1.25e-06	1.24e-06	0.83224	-0.264926228	0.029053888	GGGTTATTAAAATGAGGACCGTTTTAGAGC	GGGTTATTAAAATGAGGACC	0
OA_J473521_074277	359	280	312	317	1.58e-05	1.58e-05	1.48e-05	271	247	1.3e-05	1.3e-05	1.55e-05	1.3e-05	1.29e-05	0.83226	-0.264888865	0.018073994	GCGTCCGGTTGCTTCACTCAGTTTTAGAGC	GCGTCCGGTTGCTTCACTCA	0
OA_J473521_011180	290	216	269	258.3333333	1.28e-05	1.22e-05	1.27e-05	219	202	1.05e-05	1.07e-05	1.26e-05	1.06e-05	1.05e-05	0.83228	-0.264858459	0.00288674	CGGTACAACGCAACAGCGAGGTTTTAGAGC	CGGTACAACGCAACAGCGAG	0
OA_J473521_052973	260	180	233	224.3333333	1.14e-05	1.02e-05	1.1e-05	191	174	9.13e-06	9.19e-06	1.09e-05	9.16e-06	9.06e-06	0.83228	-0.264850759	0.040909623	GAACGCGTCGGCCTTCAGACGTTTTAGAGC	GAACGCGTCGGCCTTCAGAC	0
OA_J473521_014457	411	309	398	372.6666667	1.81e-05	1.74e-05	1.88e-05	318	289	1.52e-05	1.53e-05	1.81e-05	1.52e-05	1.51e-05	0.83233	-0.264776083	0.019599603	GCACAAACAACCAGTTCGACGTTTTAGAGC	GCACAAACAACCAGTTCGAC	0
OA_J473521_044542	152	105	133	130	6.69e-06	5.93e-06	6.29e-06	107	104	5.11e-06	5.49e-06	6.3e-06	5.3e-06	5.25e-06	0.83238	-0.264684953	0.042614574	CCTCTACAACATGAGTCTTGGTTTTAGAGC	CCTCTACAACATGAGTCTTG	0
OA_J473521_053614	287	212	271	256.6666667	1.26e-05	1.2e-05	1.28e-05	224	195	1.07e-05	1.03e-05	1.25e-05	1.05e-05	1.04e-05	0.83239	-0.264676471	0.009386343	CCGCCAGTTTGTCGATTAACGTTTTAGAGC	CCGCCAGTTTGTCGATTAAC	0
OA_J473521_090345	125	99	127	117	5.5e-06	5.59e-06	6.01e-06	99	92	4.73e-06	4.86e-06	5.7e-06	4.79e-06	4.74e-06	0.8324	-0.264651531	0.018877697	CCAGCCTGGCCGATACCAATGTTTTAGAGC	CCAGCCTGGCCGATACCAAT	0
OA_J473521_049746	321	223	302	282	1.41e-05	1.26e-05	1.43e-05	236	222	1.13e-05	1.17e-05	1.37e-05	1.15e-05	1.14e-05	0.83242	-0.264617235	0.043059111	CGTTACGCTAGTTTCACCCGGTTTTAGAGC	CGTTACGCTAGTTTCACCCG	0
OA_J473521_092472	135	104	113	117.3333333	5.94e-06	5.87e-06	5.35e-06	103	89	4.92e-06	4.7e-06	5.72e-06	4.81e-06	4.76e-06	0.83244	-0.264577046	0.026457013	TGGTCGTGCGGAATCCTTCCGTTTTAGAGC	TGGTCGTGCGGAATCCTTCC	0
OA_J473521_055489	439	342	381	387.3333333	1.93e-05	1.93e-05	1.8e-05	341	293	1.63e-05	1.55e-05	1.89e-05	1.59e-05	1.57e-05	0.83247	-0.26453391	0.019325127	CCCCGCCATTCTCGCCGCGTGTTTTAGAGC	CCCCGCCATTCTCGCCGCGT	0
OA_J473521_085432	414	337	381	377.3333333	1.82e-05	1.9e-05	1.8e-05	329	289	1.57e-05	1.53e-05	1.84e-05	1.55e-05	1.53e-05	0.83248	-0.264514139	0.004756327	CCAGCTTAACGTCAGTGTGAGTTTTAGAGC	CCAGCTTAACGTCAGTGTGA	0
OA_J473521_024402	348	269	295	304	1.53e-05	1.52e-05	1.4e-05	270	228	1.29e-05	1.2e-05	1.48e-05	1.25e-05	1.23e-05	0.83253	-0.264419056	0.038745669	CAGCGTGTTATTGCACGGACGTTTTAGAGC	CAGCGTGTTATTGCACGGAC	0
OA_J473521_035965	299	244	305	282.6666667	1.32e-05	1.38e-05	1.44e-05	246	217	1.18e-05	1.15e-05	1.38e-05	1.16e-05	1.15e-05	0.83258	-0.264340732	0.017193717	CTGGGATGGTGAATGTGCAGGTTTTAGAGC	CTGGGATGGTGAATGTGCAG	0
OA_J473521_025718	481	408	483	457.3333333	2.12e-05	2.3e-05	2.29e-05	390	359	1.86e-05	1.9e-05	2.23e-05	1.88e-05	1.86e-05	0.83265	-0.264212012	0.021093951	GGCGTTCACTGTGTTCCTGCGTTTTAGAGC	GGCGTTCACTGTGTTCCTGC	0
OA_J473521_096015	62	51	65	59.33333333	2.73e-06	2.88e-06	3.08e-06	50	47	2.39e-06	2.48e-06	2.89e-06	2.44e-06	2.41e-06	0.83267	-0.26418402	0.031393955	AAGTTTTCCGCCCGACGTCGGTTTTAGAGC	AAGTTTTCCGCCCGACGTCG	0
OA_J473521_028285	353	288	348	329.6666667	1.55e-05	1.63e-05	1.65e-05	283	257	1.35e-05	1.36e-05	1.61e-05	1.35e-05	1.34e-05	0.8327	-0.264125692	0.012146198	TGGCGTGGAGCAGCTGGGGCGTTTTAGAGC	TGGCGTGGAGCAGCTGGGGC	0
OA_J473521_000040	327	255	328	303.3333333	1.44e-05	1.44e-05	1.55e-05	266	230	1.27e-05	1.21e-05	1.48e-05	1.24e-05	1.23e-05	0.83273	-0.264083679	0.01595976	CACTGGCGGTGCAGTGTGTCGTTTTAGAGC	CACTGGCGGTGCAGTGTGTC	0
OA_J473521_041462	140	112	140	130.6666667	6.16e-06	6.32e-06	6.62e-06	116	98	5.55e-06	5.17e-06	6.37e-06	5.36e-06	5.3e-06	0.83279	-0.263983796	0.045824229	CCTGCAAGCTGAGCGCGAACGTTTTAGAGC	CCTGCAAGCTGAGCGCGAAC	0
OA_J473521_083472	268	218	266	250.6666667	1.18e-05	1.23e-05	1.26e-05	213	197	1.02e-05	1.04e-05	1.22e-05	1.03e-05	1.02e-05	0.83291	-0.263760147	0.006733597	GCAGGACGCGCGGCGCGTGGGTTTTAGAGC	GCAGGACGCGCGGCGCGTGG	0
OA_J473521_113823	341	284	299	308	1.5e-05	1.6e-05	1.41e-05	265	240	1.27e-05	1.27e-05	1.5e-05	1.27e-05	1.25e-05	0.83294	-0.263708322	0.047097357	CAGAACACTGTTACCGCTGCGTTTTAGAGC	CAGAACACTGTTACCGCTGC	0
OA_J473521_032463	70	58	75	67.66666667	3.08e-06	3.28e-06	3.55e-06	60	51	2.87e-06	2.69e-06	3.3e-06	2.78e-06	2.75e-06	0.83296	-0.263686525	0.0485543	GCGAGAAACCTTATTAACCAGTTTTAGAGC	GCGAGAAACCTTATTAACCA	0
OA_J473521_005210	379	297	387	354.3333333	1.67e-05	1.68e-05	1.83e-05	312	268	1.49e-05	1.41e-05	1.73e-05	1.45e-05	1.44e-05	0.83298	-0.263648251	0.024656083	GCTGCCGGGCAACTGATTGAGTTTTAGAGC	GCTGCCGGGCAACTGATTGA	0
OA_J473521_077077	133	107	117	119	5.85e-06	6.04e-06	5.54e-06	103	92	4.92e-06	4.86e-06	5.81e-06	4.89e-06	4.84e-06	0.83298	-0.263645963	0.020569503	TGCCTGGCTGGTAAAACGGTGTTTTAGAGC	TGCCTGGCTGGTAAAACGGT	0
OA_J473521_081884	177	153	188	172.6666667	7.79e-06	8.64e-06	8.89e-06	146	137	6.98e-06	7.23e-06	8.44e-06	7.11e-06	7.03e-06	0.833	-0.263613483	0.045166508	CCAGTGTTCTTCAACGATGGGTTTTAGAGC	CCAGTGTTCTTCAACGATGG	0
OA_J473521_042635	192	135	169	165.3333333	8.45e-06	7.62e-06	8e-06	139	130	6.64e-06	6.86e-06	8.02e-06	6.75e-06	6.68e-06	0.83315	-0.263358088	0.021860085	TTCCGCCACCCGGCGTTAAGGTTTTAGAGC	TTCCGCCACCCGGCGTTAAG	0
OA_J473521_038678	116	98	108	107.3333333	5.1e-06	5.53e-06	5.11e-06	91	85	4.35e-06	4.49e-06	5.25e-06	4.42e-06	4.37e-06	0.83315	-0.263348102	0.016412141	TGAACTGGATGAACAACCGGGTTTTAGAGC	TGAACTGGATGAACAACCGG	0
OA_J473521_059826	113	89	117	106.3333333	4.97e-06	5.03e-06	5.54e-06	93	81	4.45e-06	4.28e-06	5.18e-06	4.36e-06	4.32e-06	0.83317	-0.26331443	0.030861893	CTCCTCCGTCAACGTGACTCGTTTTAGAGC	CTCCTCCGTCAACGTGACTC	0
OA_J473521_019736	291	249	269	269.6666667	1.28e-05	1.41e-05	1.27e-05	239	205	1.14e-05	1.08e-05	1.32e-05	1.11e-05	1.1e-05	0.8332	-0.263264457	0.030438991	TATCCTCGCGCTGAATGCCGGTTTTAGAGC	TATCCTCGCGCTGAATGCCG	0
OA_J473521_042887	369	302	349	340	1.62e-05	1.71e-05	1.65e-05	285	272	1.36e-05	1.44e-05	1.66e-05	1.4e-05	1.38e-05	0.83322	-0.263235671	0.028975716	TGGTCAACGGTCGCCCCAGGGTTTTAGAGC	TGGTCAACGGTCGCCCCAGG	0
OA_J473521_060247	236	176	227	213	1.04e-05	9.94e-06	1.07e-05	187	161	8.94e-06	8.5e-06	1.04e-05	8.72e-06	8.63e-06	0.83323	-0.263205778	0.017725838	TGTCCTGGCCCGCCTTTTGCGTTTTAGAGC	TGTCCTGGCCCGCCTTTTGC	0
OA_J473521_025118	110	89	101	100	4.84e-06	5.03e-06	4.78e-06	87	77	4.16e-06	4.06e-06	4.88e-06	4.11e-06	4.07e-06	0.83328	-0.26313288	0.003430216	TTTAGCCCCAGTTGGCAACCGTTTTAGAGC	TTTAGCCCCAGTTGGCAACC	0
OA_J473521_004106	392	332	397	373.6666667	1.72e-05	1.87e-05	1.88e-05	327	286	1.56e-05	1.51e-05	1.82e-05	1.54e-05	1.52e-05	0.83337	-0.262963451	0.016639974	GACCGCCGACGATATGGTGGGTTTTAGAGC	GACCGCCGACGATATGGTGG	0
OA_J473521_065279	138	100	124	120.6666667	6.07e-06	5.65e-06	5.87e-06	105	92	5.02e-06	4.86e-06	5.86e-06	4.94e-06	4.89e-06	0.83342	-0.262883264	0.008097028	GCTAAGAATAACTTCATCACGTTTTAGAGC	GCTAAGAATAACTTCATCAC	0
OA_J473521_117576	435	317	378	376.6666667	1.91e-05	1.79e-05	1.79e-05	326	289	1.56e-05	1.53e-05	1.83e-05	1.54e-05	1.53e-05	0.83343	-0.262863087	0.012210013	GTCGTAAGCACCGTTGGCGCGTTTTAGAGC	GTCGTAAGCACCGTTGGCGC	0
OA_J473521_058416	199	147	191	179	8.76e-06	8.3e-06	9.04e-06	153	139	7.31e-06	7.34e-06	8.7e-06	7.33e-06	7.25e-06	0.83346	-0.262807108	0.023300946	AGCCTCCGTGACGCGACCTTGTTTTAGAGC	AGCCTCCGTGACGCGACCTT	0
OA_J473521_071427	190	139	162	163.6666667	8.36e-06	7.85e-06	7.66e-06	138	129	6.6e-06	6.81e-06	7.96e-06	6.7e-06	6.63e-06	0.8335	-0.262750031	0.015046998	GCAGAAGTATTACAGGCAACGTTTTAGAGC	GCAGAAGTATTACAGGCAAC	0
OA_J473521_088628	154	130	148	144	6.78e-06	7.34e-06	7e-06	120	116	5.74e-06	6.12e-06	7.04e-06	5.93e-06	5.87e-06	0.83358	-0.26261307	0.036142679	GGAGCAATTCGCTAACGATCGTTTTAGAGC	GGAGCAATTCGCTAACGATC	0
OA_J473521_080195	103	77	103	94.33333333	4.53e-06	4.35e-06	4.87e-06	81	73	3.87e-06	3.85e-06	4.58e-06	3.86e-06	3.82e-06	0.83367	-0.262456512	0.041762688	GCTCTTCTAAAGGCAGAAGCGTTTTAGAGC	GCTCTTCTAAAGGCAGAAGC	0
OA_J473521_029372	63	49	62	58	2.77e-06	2.77e-06	2.93e-06	51	44	2.44e-06	2.32e-06	2.83e-06	2.38e-06	2.36e-06	0.83375	-0.262320774	0.016921944	CCCAGCGAATAAAGTTGCAAGTTTTAGAGC	CCCAGCGAATAAAGTTGCAA	0
OA_J473521_076002	615	475	549	546.3333333	2.71e-05	2.68e-05	2.6e-05	470	424	2.25e-05	2.24e-05	2.66e-05	2.24e-05	2.22e-05	0.83387	-0.262113946	0.005458445	CACCAGCCGTACCGTCTGCCGTTTTAGAGC	CACCAGCCGTACCGTCTGCC	0
OA_J473521_055731	176	128	156	153.3333333	7.74e-06	7.23e-06	7.38e-06	128	122	6.12e-06	6.44e-06	7.45e-06	6.28e-06	6.21e-06	0.8339	-0.262062125	0.019305013	CAAAAAGCGGGCGTGATGCTGTTTTAGAGC	CAAAAAGCGGGCGTGATGCT	0
OA_J473521_046281	255	178	228	220.3333333	1.12e-05	1.01e-05	1.08e-05	183	176	8.75e-06	9.29e-06	1.07e-05	9.02e-06	8.92e-06	0.83393	-0.261996985	0.030040895	GATGCGTTTCTTCCACGGGCGTTTTAGAGC	GATGCGTTTCTTCCACGGGC	0
OA_J473521_076944	207	168	186	187	9.11e-06	9.49e-06	8.8e-06	163	144	7.79e-06	7.6e-06	9.13e-06	7.7e-06	7.62e-06	0.83395	-0.261962714	0.009860395	GACATCGGCAAAAACGGTGCGTTTTAGAGC	GACATCGGCAAAAACGGTGC	0
OA_J473521_078907	378	322	376	358.6666667	1.66e-05	1.82e-05	1.78e-05	306	283	1.46e-05	1.49e-05	1.75e-05	1.48e-05	1.46e-05	0.83401	-0.261869442	0.019956499	CGCGATGCCAACGTGCGCGTGTTTTAGAGC	CGCGATGCCAACGTGCGCGT	0
OA_J473521_107089	251	222	243	238.6666667	1.1e-05	1.25e-05	1.15e-05	212	181	1.01e-05	9.55e-06	1.17e-05	9.84e-06	9.74e-06	0.83401	-0.261856604	0.038520441	GTCGACACTTTTGGCCACCAGTTTTAGAGC	GTCGACACTTTTGGCCACCA	0
OA_J473521_046613	271	204	241	238.6666667	1.19e-05	1.15e-05	1.14e-05	204	186	9.75e-06	9.82e-06	1.16e-05	9.79e-06	9.68e-06	0.83411	-0.261696107	0.005912842	GTGCCAGCGCCCAACTGGCGGTTTTAGAGC	GTGCCAGCGCCCAACTGGCG	0
OA_J473521_006541	460	351	438	416.3333333	2.02e-05	1.98e-05	2.07e-05	351	329	1.68e-05	1.74e-05	2.03e-05	1.71e-05	1.69e-05	0.83413	-0.261654371	0.007899103	GCTTGATCCATTGCGTCGTGGTTTTAGAGC	GCTTGATCCATTGCGTCGTG	0
OA_J473521_033561	149	104	140	131	6.56e-06	5.87e-06	6.62e-06	108	105	5.16e-06	5.54e-06	6.35e-06	5.35e-06	5.3e-06	0.83416	-0.261611003	0.048261297	TACGCCATCATTCAGATAACGTTTTAGAGC	TACGCCATCATTCAGATAAC	0
OA_J473521_038785	277	221	251	249.6666667	1.22e-05	1.25e-05	1.19e-05	219	191	1.05e-05	1.01e-05	1.22e-05	1.03e-05	1.02e-05	0.83431	-0.261345746	0.009267695	GGCAATCATCAGCAGGTAAGGTTTTAGAGC	GGCAATCATCAGCAGGTAAG	0
OA_J473521_009843	265	217	236	239.3333333	1.17e-05	1.23e-05	1.12e-05	201	192	9.61e-06	1.01e-05	1.17e-05	9.87e-06	9.77e-06	0.83432	-0.261324776	0.023021253	CTGCCGATGCGGTTACTCCCGTTTTAGAGC	CTGCCGATGCGGTTACTCCC	0
OA_J473521_084346	502	379	468	449.6666667	2.21e-05	2.14e-05	2.21e-05	393	343	1.88e-05	1.81e-05	2.19e-05	1.84e-05	1.83e-05	0.83439	-0.261204851	0.01460409	GCCACCGCCGCCCCCCGTTCGTTTTAGAGC	GCCACCGCCGCCCCCCGTTC	0
OA_J473521_078507	76	56	68	66.66666667	3.34e-06	3.16e-06	3.22e-06	58	51	2.77e-06	2.69e-06	3.24e-06	2.73e-06	2.7e-06	0.83441	-0.261167469	0.0049105	TTTTATGCGCATTCTCAGCCGTTTTAGAGC	TTTTATGCGCATTCTCAGCC	0
OA_J473521_078580	202	152	180	178	8.89e-06	8.58e-06	8.52e-06	151	140	7.22e-06	7.39e-06	8.66e-06	7.3e-06	7.23e-06	0.83451	-0.261004512	0.002547998	TATCGCTACTGCGCTGCCGGGTTTTAGAGC	TATCGCTACTGCGCTGCCGG	0
OA_J473521_091729	124	91	118	111	5.46e-06	5.14e-06	5.58e-06	92	89	4.4e-06	4.7e-06	5.39e-06	4.55e-06	4.5e-06	0.83452	-0.260984866	0.036779881	AACGTGGGCGCTATCTGGCAGTTTTAGAGC	AACGTGGGCGCTATCTGGCA	0
OA_J473521_056090	260	194	245	233	1.14e-05	1.1e-05	1.16e-05	196	185	9.37e-06	9.77e-06	1.13e-05	9.57e-06	9.47e-06	0.83461	-0.260824263	0.012529125	ACCCAACACGCTGAACCTTTGTTTTAGAGC	ACCCAACACGCTGAACCTTT	0
OA_J473521_099807	331	260	329	306.6666667	1.46e-05	1.47e-05	1.56e-05	259	243	1.24e-05	1.28e-05	1.49e-05	1.26e-05	1.25e-05	0.83467	-0.260724984	0.008953492	GTAGCTACCGGCGTTATGGTGTTTTAGAGC	GTAGCTACCGGCGTTATGGT	0
OA_J473521_014971	85	60	72	72.33333333	3.74e-06	3.39e-06	3.41e-06	61	57	2.92e-06	3.01e-06	3.51e-06	2.96e-06	2.93e-06	0.83467	-0.260713704	0.0286536	CAGATTGACCAACAAGGCCAGTTTTAGAGC	CAGATTGACCAACAAGGCCA	0
OA_J473521_075538	101	88	93	94	4.44e-06	4.97e-06	4.4e-06	83	72	3.97e-06	3.8e-06	4.6e-06	3.88e-06	3.84e-06	0.83472	-0.260630761	0.04458313	TTGATGAAAGGCGTGGAGATGTTTTAGAGC	TTGATGAAAGGCGTGGAGAT	0
OA_J473521_020542	201	164	206	190.3333333	8.84e-06	9.26e-06	9.75e-06	162	150	7.74e-06	7.92e-06	9.28e-06	7.83e-06	7.75e-06	0.83475	-0.260577152	0.022393831	GTCTCCAGCATGGGGACGACGTTTTAGAGC	GTCTCCAGCATGGGGACGAC	0
OA_J473521_119810	321	239	282	280.6666667	1.41e-05	1.35e-05	1.33e-05	239	220	1.14e-05	1.16e-05	1.37e-05	1.15e-05	1.14e-05	0.83476	-0.260573377	0.006520817	GCAGGCAGTCAGCGTGACCAGTTTTAGAGC	GCAGGCAGTCAGCGTGACCA	0
OA_J473521_079117	306	252	271	276.3333333	1.35e-05	1.42e-05	1.28e-05	240	214	1.15e-05	1.13e-05	1.35e-05	1.14e-05	1.13e-05	0.8348	-0.2604981	0.029213774	ACGTCGGCAACCTCAGCGCCGTTTTAGAGC	ACGTCGGCAACCTCAGCGCC	0
OA_J473521_091144	300	263	292	285	1.32e-05	1.49e-05	1.38e-05	248	222	1.19e-05	1.17e-05	1.4e-05	1.18e-05	1.17e-05	0.83483	-0.260454081	0.045807867	GGCAATCGTGTCACCGTCGAGTTTTAGAGC	GGCAATCGTGTCACCGTCGA	0
OA_J473521_062824	153	131	159	147.6666667	6.73e-06	7.4e-06	7.52e-06	130	113	6.21e-06	5.97e-06	7.22e-06	6.09e-06	6.03e-06	0.83485	-0.260407368	0.03013841	TCCTTCACCGGTACGCATTTGTTTTAGAGC	TCCTTCACCGGTACGCATTT	0
OA_J473521_047636	231	191	238	220	1.02e-05	1.08e-05	1.13e-05	187	174	8.94e-06	9.19e-06	1.07e-05	9.06e-06	8.97e-06	0.83486	-0.260400329	0.023578573	CGGAGCTGCTTCCTGTTTAGGTTTTAGAGC	CGGAGCTGCTTCCTGTTTAG	0
OA_J473521_027638	90	64	79	77.66666667	3.96e-06	3.61e-06	3.74e-06	69	58	3.3e-06	3.06e-06	3.77e-06	3.18e-06	3.15e-06	0.83488	-0.260356532	0.048103284	ACCGCCAGCGCCAGCTCTCCGTTTTAGAGC	ACCGCCAGCGCCAGCTCTCC	0
OA_J473521_071895	174	152	167	164.3333333	7.66e-06	8.58e-06	7.9e-06	146	125	6.98e-06	6.6e-06	8.05e-06	6.79e-06	6.72e-06	0.83498	-0.260189704	0.033269557	GCGCGTTACCGCGATTCATCGTTTTAGAGC	GCGCGTTACCGCGATTCATC	0
OA_J473521_031983	441	371	432	414.6666667	1.94e-05	2.09e-05	2.04e-05	345	335	1.65e-05	1.77e-05	2.02e-05	1.71e-05	1.69e-05	0.83514	-0.259903093	0.047349559	CCAGTACCAGTTTACCTTGCGTTTTAGAGC	CCAGTACCAGTTTACCTTGC	0
OA_J473521_015198	187	162	185	178	8.23e-06	9.15e-06	8.75e-06	153	140	7.31e-06	7.39e-06	8.71e-06	7.35e-06	7.28e-06	0.83527	-0.259693063	0.034312665	ATGGCGGGAATTTGCTGCGCGTTTTAGAGC	ATGGCGGGAATTTGCTGCGC	0
OA_J473521_036916	59	52	60	57	2.6e-06	2.94e-06	2.84e-06	50	44	2.39e-06	2.32e-06	2.79e-06	2.36e-06	2.33e-06	0.83531	-0.259623944	0.040773416	TGGCGTTACCGCCACTTTCGGTTTTAGAGC	TGGCGTTACCGCCACTTTCG	0
OA_J473521_043505	291	225	255	257	1.28e-05	1.27e-05	1.21e-05	217	204	1.04e-05	1.08e-05	1.25e-05	1.06e-05	1.05e-05	0.83533	-0.259584718	0.00855559	GAACAGCCGTCGCGTCGAACGTTTTAGAGC	GAACAGCCGTCGCGTCGAAC	0
OA_J473521_092140	123	103	115	113.6666667	5.41e-06	5.82e-06	5.44e-06	98	89	4.68e-06	4.7e-06	5.56e-06	4.69e-06	4.64e-06	0.83533	-0.259581186	0.022047223	TTATGCAGGCGGCTCTGTCGGTTTTAGAGC	TTATGCAGGCGGCTCTGTCG	0
OA_J473521_008049	79	57	77	71	3.48e-06	3.22e-06	3.64e-06	61	55	2.92e-06	2.9e-06	3.45e-06	2.91e-06	2.88e-06	0.83547	-0.259346481	0.048369681	GAGCGGTGCTGCCGCGCAGTGTTTTAGAGC	GAGCGGTGCTGCCGCGCAGT	0
OA_J473521_037415	44	34	39	39	1.94e-06	1.92e-06	1.85e-06	34	30	1.63e-06	1.58e-06	1.9e-06	1.6e-06	1.59e-06	0.83548	-0.259327392	0.003474831	ATCACACCTTCACGAATTTTGTTTTAGAGC	ATCACACCTTCACGAATTTT	0
OA_J473521_026772	74	62	66	67.33333333	3.26e-06	3.5e-06	3.12e-06	60	51	2.87e-06	2.69e-06	3.29e-06	2.78e-06	2.75e-06	0.83549	-0.259297805	0.036814577	GGTTAAATGGGCGATTTCTCGTTTTAGAGC	GGTTAAATGGGCGATTTCTC	0
OA_J473521_059393	203	144	187	178	8.93e-06	8.13e-06	8.85e-06	156	135	7.46e-06	7.13e-06	8.64e-06	7.29e-06	7.22e-06	0.8355	-0.259289255	0.021608444	TGCTGGCGGCAGCGTCTGACGTTTTAGAGC	TGCTGGCGGCAGCGTCTGAC	0
OA_J473521_094805	171	120	150	147	7.52e-06	6.78e-06	7.1e-06	125	115	5.98e-06	6.07e-06	7.13e-06	6.02e-06	5.96e-06	0.8355	-0.259279958	0.030881495	GGACGGCCTTGAAGGTTATCGTTTTAGAGC	GGACGGCCTTGAAGGTTATC	0
OA_J473521_003917	248	218	250	238.6666667	1.09e-05	1.23e-05	1.18e-05	205	188	9.8e-06	9.92e-06	1.17e-05	9.86e-06	9.76e-06	0.83553	-0.259233408	0.043957791	GCAGAAAAAGCCGCCGTGGAGTTTTAGAGC	GCAGAAAAAGCCGCCGTGGA	0
OA_J473521_061762	144	105	138	129	6.34e-06	5.93e-06	6.53e-06	112	99	5.35e-06	5.23e-06	6.26e-06	5.29e-06	5.23e-06	0.83556	-0.259188378	0.021985069	CGCTGGCGTACCGCAGGACTGTTTTAGAGC	CGCTGGCGTACCGCAGGACT	0
OA_J473521_025569	121	87	102	103.3333333	5.32e-06	4.91e-06	4.83e-06	89	80	4.25e-06	4.22e-06	5.02e-06	4.24e-06	4.19e-06	0.83557	-0.259160565	0.035596879	GTCGGCAGCTGCGATGAAAAGTTTTAGAGC	GTCGGCAGCTGCGATGAAAA	0
OA_J473521_114667	336	257	291	294.6666667	1.48e-05	1.45e-05	1.38e-05	253	230	1.21e-05	1.21e-05	1.44e-05	1.21e-05	1.2e-05	0.83559	-0.259125746	0.017434971	GGTGGCAAAACAGCACCTGGGTTTTAGAGC	GGTGGCAAAACAGCACCTGG	0
OA_J473521_048848	322	263	315	300	1.42e-05	1.49e-05	1.49e-05	255	238	1.22e-05	1.26e-05	1.47e-05	1.24e-05	1.22e-05	0.8356	-0.259106993	0.005197643	CGGCAACATTACGGAAACGGGTTTTAGAGC	CGGCAACATTACGGAAACGG	0
OA_J473521_115291	77	63	79	73	3.39e-06	3.56e-06	3.74e-06	64	56	3.06e-06	2.96e-06	3.56e-06	3.01e-06	2.98e-06	0.83562	-0.259080395	0.0191849	GAAAACGTTGTGGATAGATCGTTTTAGAGC	GAAAACGTTGTGGATAGATC	0
OA_J473521_009189	194	135	164	164.3333333	8.54e-06	7.62e-06	7.76e-06	137	131	6.55e-06	6.92e-06	7.97e-06	6.73e-06	6.66e-06	0.83569	-0.258958483	0.035752758	AACGTTCTGATTGCAGCACCGTTTTAGAGC	AACGTTCTGATTGCAGCACC	0
OA_J473521_079749	154	127	158	146.3333333	6.78e-06	7.17e-06	7.47e-06	122	118	5.83e-06	6.23e-06	7.14e-06	6.03e-06	5.97e-06	0.83575	-0.258864369	0.03582758	CGAAGCAATACGGCGTGACAGTTTTAGAGC	CGAAGCAATACGGCGTGACA	0
OA_J473521_028529	438	371	422	410.3333333	1.93e-05	2.09e-05	2e-05	355	320	1.7e-05	1.69e-05	2e-05	1.69e-05	1.68e-05	0.83581	-0.258758969	0.021589502	CCAGCAGGCGTTGCTGAATGGTTTTAGAGC	CCAGCAGGCGTTGCTGAATG	0
OA_J473521_109393	320	236	318	291.3333333	1.41e-05	1.33e-05	1.5e-05	259	218	1.24e-05	1.15e-05	1.41e-05	1.19e-05	1.18e-05	0.83581	-0.258747039	0.048654315	GCCTTCATGCATCAGGTCGAGTTTTAGAGC	GCCTTCATGCATCAGGTCGA	0
OA_J473521_040969	158	136	158	150.6666667	6.95e-06	7.68e-06	7.47e-06	129	119	6.17e-06	6.28e-06	7.37e-06	6.22e-06	6.16e-06	0.83582	-0.25872932	0.027705388	TGAAACCTGGCCGTCACCGCGTTTTAGAGC	TGAAACCTGGCCGTCACCGC	0
OA_J473521_004179	326	243	282	283.6666667	1.43e-05	1.37e-05	1.33e-05	249	216	1.19e-05	1.14e-05	1.38e-05	1.17e-05	1.15e-05	0.83586	-0.258658241	0.01256818	GTTACACGAGCGCGGCGTAGGTTTTAGAGC	GTTACACGAGCGCGGCGTAG	0
OA_J473521_113052	210	175	215	200	9.24e-06	9.88e-06	1.02e-05	175	154	8.37e-06	8.13e-06	9.76e-06	8.25e-06	8.16e-06	0.83587	-0.258654303	0.02034927	ACGTGCAACGCATCTTCAACGTTTTAGAGC	ACGTGCAACGCATCTTCAAC	0
OA_J473521_002903	150	117	147	138	6.6e-06	6.61e-06	6.95e-06	115	111	5.5e-06	5.86e-06	6.72e-06	5.68e-06	5.62e-06	0.83599	-0.258443938	0.047137747	TCGTTTATTGCCATTACGGTGTTTTAGAGC	TCGTTTATTGCCATTACGGT	0
OA_J473521_023552	115	97	118	110	5.06e-06	5.48e-06	5.58e-06	95	86	4.54e-06	4.54e-06	5.37e-06	4.54e-06	4.49e-06	0.83606	-0.258329339	0.034859479	GTATGTTCAGGCGAACGCTGGTTTTAGAGC	GTATGTTCAGGCGAACGCTG	0
OA_J473521_025397	278	212	268	252.6666667	1.22e-05	1.2e-05	1.27e-05	224	191	1.07e-05	1.01e-05	1.23e-05	1.04e-05	1.03e-05	0.83607	-0.258311697	0.042949906	CACCAGAGAGTTTCGCCAGCGTTTTAGAGC	CACCAGAGAGTTTCGCCAGC	0
OA_J473521_081538	441	325	380	382	1.94e-05	1.84e-05	1.8e-05	336	291	1.61e-05	1.54e-05	1.86e-05	1.57e-05	1.55e-05	0.83616	-0.258146886	0.014282435	GGCGTGGCCTTATCCGCTGGGTTTTAGAGC	GGCGTGGCCTTATCCGCTGG	0
OA_J473521_097028	148	122	152	140.6666667	6.51e-06	6.89e-06	7.19e-06	119	112	5.69e-06	5.91e-06	6.86e-06	5.8e-06	5.74e-06	0.83618	-0.258113071	0.019610286	CCGAACGTCAGCTGTTTCAAGTTTTAGAGC	CCGAACGTCAGCTGTTTCAA	0
OA_J473521_119156	154	129	136	139.6666667	6.78e-06	7.28e-06	6.43e-06	120	110	5.74e-06	5.81e-06	6.83e-06	5.77e-06	5.71e-06	0.8362	-0.258085717	0.047366261	CAAAGCTCGTATTCAGGGCGGTTTTAGAGC	CAAAGCTCGTATTCAGGGCG	0
OA_J473521_096691	214	174	215	201	9.42e-06	9.83e-06	1.02e-05	170	160	8.13e-06	8.45e-06	9.81e-06	8.29e-06	8.2e-06	0.83621	-0.258058202	0.011216406	CAAACCAGCCTGAACCGTTCGTTTTAGAGC	CAAACCAGCCTGAACCGTTC	0
OA_J473521_065332	261	213	267	247	1.15e-05	1.2e-05	1.26e-05	207	198	9.9e-06	1.05e-05	1.2e-05	1.02e-05	1.01e-05	0.83627	-0.257967808	0.024459649	CTTGTGCAGCGGGCGTTTGCGTTTTAGAGC	CTTGTGCAGCGGGCGTTTGC	0
OA_J473521_117370	245	203	238	228.6666667	1.08e-05	1.15e-05	1.13e-05	201	176	9.61e-06	9.29e-06	1.12e-05	9.45e-06	9.35e-06	0.8364	-0.257727373	0.007334751	TCTGGATCCAGCGCTGACGTGTTTTAGAGC	TCTGGATCCAGCGCTGACGT	0
OA_J473521_106546	215	189	209	204.3333333	9.46e-06	1.07e-05	9.89e-06	172	165	8.22e-06	8.71e-06	1e-05	8.47e-06	8.38e-06	0.83644	-0.257667043	0.038563768	ATTCACCCCCATCCGCACGCGTTTTAGAGC	ATTCACCCCCATCCGCACGC	0
OA_J473521_108603	207	182	211	200	9.11e-06	1.03e-05	9.98e-06	172	158	8.22e-06	8.34e-06	9.8e-06	8.28e-06	8.19e-06	0.83649	-0.257585881	0.047764144	CCAGACAGGCGTGCGCCCGCGTTTTAGAGC	CCAGACAGGCGTGCGCCCGC	0
OA_J473521_046598	270	226	247	247.6666667	1.19e-05	1.28e-05	1.17e-05	220	189	1.05e-05	9.98e-06	1.21e-05	1.02e-05	1.01e-05	0.8365	-0.257568521	0.023749534	CGCGCTGGGATGGTCGTAGTGTTTTAGAGC	CGCGCTGGGATGGTCGTAGT	0
OA_J473521_043535	287	249	284	273.3333333	1.26e-05	1.41e-05	1.34e-05	235	216	1.12e-05	1.14e-05	1.34e-05	1.13e-05	1.12e-05	0.83656	-0.257458811	0.035610142	TGAGCAACGGGTCATGTTGTGTTTTAGAGC	TGAGCAACGGGTCATGTTGT	0
OA_J473521_061935	157	116	149	140.6666667	6.91e-06	6.55e-06	7.05e-06	117	113	5.59e-06	5.97e-06	6.84e-06	5.78e-06	5.72e-06	0.83659	-0.257406718	0.038657677	TGGCAACGCCAGTGAAGAAGGTTTTAGAGC	TGGCAACGCCAGTGAAGAAG	0
OA_J473521_006682	329	289	323	313.6666667	1.45e-05	1.63e-05	1.53e-05	278	240	1.33e-05	1.27e-05	1.54e-05	1.3e-05	1.28e-05	0.8366	-0.257394245	0.031842073	CCGCCTCGTCGTAAGCTTCCGTTTTAGAGC	CCGCCTCGTCGTAAGCTTCC	0
OA_J473521_033585	365	278	315	319.3333333	1.61e-05	1.57e-05	1.49e-05	272	252	1.3e-05	1.33e-05	1.56e-05	1.32e-05	1.3e-05	0.83677	-0.257099075	0.01100858	CCCGCAAATCGTTGGTTTGTGTTTTAGAGC	CCCGCAAATCGTTGGTTTGT	0
OA_J473521_112101	170	141	170	160.3333333	7.48e-06	7.96e-06	8.04e-06	140	124	6.69e-06	6.55e-06	7.83e-06	6.62e-06	6.55e-06	0.83679	-0.257064803	0.011938814	ACTTGGCGCTCAGATCGGCGGTTTTAGAGC	ACTTGGCGCTCAGATCGGCG	0
OA_J473521_070181	266	227	259	250.6666667	1.17e-05	1.28e-05	1.23e-05	216	197	1.03e-05	1.04e-05	1.23e-05	1.04e-05	1.03e-05	0.83692	-0.256845558	0.025580429	CCGCTTTGCCCGTCATGAAGGTTTTAGAGC	CCGCTTTGCCCGTCATGAAG	0
OA_J473521_034616	424	299	393	372	1.87e-05	1.69e-05	1.86e-05	324	285	1.55e-05	1.5e-05	1.8e-05	1.53e-05	1.51e-05	0.83698	-0.256736432	0.029030422	AGGCGCAGAACTTCGCTTGGGTTTTAGAGC	AGGCGCAGAACTTCGCTTGG	0
OA_J473521_050696	144	119	142	135	6.34e-06	6.72e-06	6.72e-06	114	108	5.45e-06	5.7e-06	6.59e-06	5.58e-06	5.52e-06	0.83704	-0.25663986	0.014513789	AAACGCCTGGATCAACACGGGTTTTAGAGC	AAACGCCTGGATCAACACGG	0
OA_J473521_100015	238	188	245	223.6666667	1.05e-05	1.06e-05	1.16e-05	191	176	9.13e-06	9.29e-06	1.09e-05	9.21e-06	9.11e-06	0.83714	-0.256457084	0.036329655	GTCAACGCCAGGGCATAGGCGTTTTAGAGC	GTCAACGCCAGGGCATAGGC	0
OA_J473521_069624	622	473	582	559	2.74e-05	2.67e-05	2.75e-05	478	439	2.28e-05	2.32e-05	2.72e-05	2.3e-05	2.28e-05	0.83718	-0.256392527	0.000851026	CTCTGCCATCACTTCACGCCGTTTTAGAGC	CTCTGCCATCACTTCACGCC	0
OA_J473521_023667	247	175	212	211.3333333	1.09e-05	9.88e-06	1e-05	181	165	8.65e-06	8.71e-06	1.03e-05	8.68e-06	8.59e-06	0.83736	-0.256077596	0.034929268	TTCAGCGGGGCGTTTTCTGCGTTTTAGAGC	TTCAGCGGGGCGTTTTCTGC	0
OA_J473521_098601	138	100	123	120.3333333	6.07e-06	5.65e-06	5.82e-06	101	96	4.83e-06	5.07e-06	5.85e-06	4.95e-06	4.9e-06	0.8374	-0.256015546	0.017404975	CCTGCAAAAACTGACGGAAGGTTTTAGAGC	CCTGCAAAAACTGACGGAAG	0
OA_J473521_002359	207	158	174	179.6666667	9.11e-06	8.92e-06	8.23e-06	152	143	7.27e-06	7.55e-06	8.75e-06	7.41e-06	7.33e-06	0.83742	-0.255984252	0.023569051	AGCGTGTTCTGGGCAGAAGGGTTTTAGAGC	AGCGTGTTCTGGGCAGAAGG	0
OA_J473521_070832	727	548	670	648.3333333	3.2e-05	3.09e-05	3.17e-05	562	502	2.69e-05	2.65e-05	3.15e-05	2.67e-05	2.64e-05	0.83747	-0.255886576	0.001193523	GACGCCGGTACGTATGCTGCGTTTTAGAGC	GACGCCGGTACGTATGCTGC	0
OA_J473521_086618	119	89	104	104	5.24e-06	5.03e-06	4.92e-06	92	79	4.4e-06	4.17e-06	5.06e-06	4.28e-06	4.24e-06	0.83748	-0.255867684	0.025610334	ATCGGCAGAAATAATCTGCGGTTTTAGAGC	ATCGGCAGAAATAATCTGCG	0
OA_J473521_103795	210	143	188	180.3333333	9.24e-06	8.07e-06	8.89e-06	158	137	7.55e-06	7.23e-06	8.73e-06	7.39e-06	7.32e-06	0.8375	-0.255838565	0.046212204	GCCTTTCCGGTACTCTACGGGTTTTAGAGC	GCCTTTCCGGTACTCTACGG	0
OA_J473521_081874	515	412	452	459.6666667	2.27e-05	2.33e-05	2.14e-05	404	354	1.93e-05	1.87e-05	2.24e-05	1.9e-05	1.88e-05	0.83756	-0.255730832	0.01420284	CAGCACTATGCGTTACGGTGGTTTTAGAGC	CAGCACTATGCGTTACGGTG	0
OA_J473521_065813	196	149	192	179	8.62e-06	8.41e-06	9.08e-06	157	137	7.51e-06	7.23e-06	8.71e-06	7.37e-06	7.29e-06	0.83757	-0.255724566	0.011560983	GTAGCCCAGGATGCCCTGGAGTTTTAGAGC	GTAGCCCAGGATGCCCTGGA	0
OA_J473521_023778	189	147	189	175	8.32e-06	8.3e-06	8.94e-06	146	141	6.98e-06	7.44e-06	8.52e-06	7.21e-06	7.14e-06	0.83764	-0.255594959	0.035884117	CCGCAACGCATTTTAGTTCTGTTTTAGAGC	CCGCAACGCATTTTAGTTCT	0
OA_J473521_062780	220	175	218	204.3333333	9.68e-06	9.88e-06	1.03e-05	176	160	8.41e-06	8.45e-06	9.96e-06	8.43e-06	8.34e-06	0.83772	-0.255462854	0.014091212	ACGTGTGTAATGGCGTTCACGTTTTAGAGC	ACGTGTGTAATGGCGTTCAC	0
OA_J473521_070421	172	129	168	156.3333333	7.57e-06	7.28e-06	7.95e-06	130	126	6.21e-06	6.65e-06	7.6e-06	6.43e-06	6.37e-06	0.83775	-0.255405622	0.041068135	GCAACGAAGCTGGCGCTATCGTTTTAGAGC	GCAACGAAGCTGGCGCTATC	0
OA_J473521_035269	87	75	91	84.33333333	3.83e-06	4.23e-06	4.31e-06	72	67	3.44e-06	3.54e-06	4.12e-06	3.49e-06	3.45e-06	0.83788	-0.255187432	0.041101673	TTAATCTGTCGCCCATCATGGTTTTAGAGC	TTAATCTGTCGCCCATCATG	0
OA_J473521_049273	142	114	140	132	6.25e-06	6.44e-06	6.62e-06	111	106	5.31e-06	5.6e-06	6.44e-06	5.45e-06	5.39e-06	0.83796	-0.25504904	0.028648059	GCGACCTTTGCCGCAAGCCTGTTTTAGAGC	GCGACCTTTGCCGCAAGCCT	0
OA_J473521_027277	311	228	296	278.3333333	1.37e-05	1.29e-05	1.4e-05	243	214	1.16e-05	1.13e-05	1.35e-05	1.15e-05	1.13e-05	0.83796	-0.255038735	0.013586555	GGCCGCCTACCTGCTGGATCGTTTTAGAGC	GGCCGCCTACCTGCTGGATC	0
OA_J473521_093234	143	104	119	122	6.29e-06	5.87e-06	5.63e-06	103	97	4.92e-06	5.12e-06	5.93e-06	5.02e-06	4.97e-06	0.83798	-0.255009698	0.028564384	AACCGCCTGTAATAAGGGCAGTTTTAGAGC	AACCGCCTGTAATAAGGGCA	0
OA_J473521_081399	204	157	198	186.3333333	8.98e-06	8.87e-06	9.37e-06	158	148	7.55e-06	7.81e-06	9.07e-06	7.68e-06	7.6e-06	0.83812	-0.254762727	0.006859102	GGAACTGACCGGGCTTGATTGTTTTAGAGC	GGAACTGACCGGGCTTGATT	0
OA_J473521_011697	523	433	508	488	2.3e-05	2.44e-05	2.4e-05	421	383	2.01e-05	2.02e-05	2.38e-05	2.02e-05	2e-05	0.83818	-0.254669207	0.01194711	TGCGTCATGCAGTGCCTGCAGTTTTAGAGC	TGCGTCATGCAGTGCCTGCA	0
OA_J473521_084812	81	60	73	71.33333333	3.56e-06	3.39e-06	3.45e-06	60	57	2.87e-06	3.01e-06	3.47e-06	2.94e-06	2.91e-06	0.83822	-0.254606397	0.024668407	GTGGTTTAAAAGTGCTCATAGTTTTAGAGC	GTGGTTTAAAAGTGCTCATA	0
OA_J473521_113139	377	300	363	346.6666667	1.66e-05	1.69e-05	1.72e-05	297	273	1.42e-05	1.44e-05	1.69e-05	1.43e-05	1.42e-05	0.83823	-0.254578407	0.001055056	ACAATGGCAGTCGGTGAGGGGTTTTAGAGC	ACAATGGCAGTCGGTGAGGG	0
OA_J473521_085960	395	278	343	338.6666667	1.74e-05	1.57e-05	1.62e-05	301	255	1.44e-05	1.35e-05	1.64e-05	1.39e-05	1.38e-05	0.8384	-0.254281044	0.039023141	GATGCGTATGTGATGGCGTTGTTTTAGAGC	GATGCGTATGTGATGGCGTT	0
OA_J473521_113961	233	191	230	218	1.03e-05	1.08e-05	1.09e-05	194	166	9.27e-06	8.76e-06	1.06e-05	9.02e-06	8.92e-06	0.83841	-0.254273431	0.031469554	CATTACCGGCGTGCCACCTGGTTTTAGAGC	CATTACCGGCGTGCCACCTG	0
OA_J473521_115696	523	389	464	458.6666667	2.3e-05	2.2e-05	2.2e-05	386	367	1.85e-05	1.94e-05	2.23e-05	1.89e-05	1.87e-05	0.83847	-0.254169346	0.024222565	GCAGCGGTACATTCGCCGTCGTTTTAGAGC	GCAGCGGTACATTCGCCGTC	0
OA_J473521_048521	538	382	481	467	2.37e-05	2.16e-05	2.28e-05	403	363	1.93e-05	1.92e-05	2.27e-05	1.92e-05	1.9e-05	0.83847	-0.254161541	0.027959902	CGTGCCGCTGTTCTTTGTGCGTTTTAGAGC	CGTGCCGCTGTTCTTTGTGC	0
OA_J473521_114606	204	161	178	181	8.98e-06	9.09e-06	8.42e-06	154	144	7.36e-06	7.6e-06	8.83e-06	7.48e-06	7.4e-06	0.83856	-0.254015961	0.011933689	GGCGTTGGTGTTAATCGCCCGTTTTAGAGC	GGCGTTGGTGTTAATCGCCC	0
OA_J473521_083325	454	374	434	420.6666667	2e-05	2.11e-05	2.05e-05	367	327	1.75e-05	1.73e-05	2.05e-05	1.74e-05	1.72e-05	0.83859	-0.253955389	0.004943063	GCCCATCATGCCCGCCGCTTGTTTTAGAGC	GCCCATCATGCCCGCCGCTT	0
OA_J473521_116818	63	44	56	54.33333333	2.77e-06	2.48e-06	2.65e-06	47	42	2.25e-06	2.22e-06	2.63e-06	2.23e-06	2.21e-06	0.8386	-0.253950281	0.038242019	ATGGAGAAAATCGGTAATGGGTTTTAGAGC	ATGGAGAAAATCGGTAATGG	0
OA_J473521_012039	178	141	169	162.6666667	7.83e-06	7.96e-06	8e-06	142	126	6.79e-06	6.65e-06	7.93e-06	6.72e-06	6.65e-06	0.83864	-0.253870865	0.00436557	TGAGTACCACCGTAACAAGCGTTTTAGAGC	TGAGTACCACCGTAACAAGC	0
OA_J473521_081156	82	67	75	74.66666667	3.61e-06	3.78e-06	3.55e-06	63	60	3.01e-06	3.17e-06	3.65e-06	3.09e-06	3.06e-06	0.83866	-0.253835504	0.021261783	CCCATATTGCAGAAAGATCAGTTTTAGAGC	CCCATATTGCAGAAAGATCA	0
OA_J473521_026004	801	656	754	737	3.52e-05	3.7e-05	3.57e-05	635	580	3.04e-05	3.06e-05	3.6e-05	3.05e-05	3.02e-05	0.83867	-0.253820074	0.006581961	GCAGCGGCAGACGGGTGGGGGTTTTAGAGC	GCAGCGGCAGACGGGTGGGG	0
OA_J473521_058423	162	132	155	149.6666667	7.13e-06	7.45e-06	7.33e-06	132	115	6.31e-06	6.07e-06	7.3e-06	6.19e-06	6.13e-06	0.83874	-0.253706579	0.013895856	CCAGAGCATCCCGCTGGTACGTTTTAGAGC	CCAGAGCATCCCGCTGGTAC	0
OA_J473521_075867	504	412	456	457.3333333	2.22e-05	2.33e-05	2.16e-05	394	361	1.88e-05	1.91e-05	2.23e-05	1.89e-05	1.87e-05	0.83886	-0.253505606	0.017740231	CGCCGCGCCGACTTCGCCGTGTTTTAGAGC	CGCCGCGCCGACTTCGCCGT	0
OA_J473521_091543	76	62	71	69.66666667	3.34e-06	3.5e-06	3.36e-06	61	54	2.92e-06	2.85e-06	3.4e-06	2.88e-06	2.85e-06	0.83895	-0.253346904	0.003247475	GGAAAACAATGCGACCGATAGTTTTAGAGC	GGAAAACAATGCGACCGATA	0
OA_J473521_098099	341	248	311	300	1.5e-05	1.4e-05	1.47e-05	264	229	1.26e-05	1.21e-05	1.46e-05	1.24e-05	1.22e-05	0.83896	-0.253328339	0.013187063	CCAGTTGTGATGCCACTTCAGTTTTAGAGC	CCAGTTGTGATGCCACTTCA	0
OA_J473521_022771	243	201	249	231	1.07e-05	1.13e-05	1.18e-05	205	176	9.8e-06	9.29e-06	1.13e-05	9.55e-06	9.45e-06	0.83908	-0.253118616	0.024981561	GCGCTCCCGTGTGCCAGATCGTTTTAGAGC	GCGCTCCCGTGTGCCAGATC	0
OA_J473521_012397	217	177	197	197	9.55e-06	9.99e-06	9.32e-06	169	156	8.08e-06	8.24e-06	9.62e-06	8.16e-06	8.07e-06	0.83914	-0.253021091	0.010229166	TCACGCGTTTTATGCTCGCGGTTTTAGAGC	TCACGCGTTTTATGCTCGCG	0
OA_J473521_074101	379	272	327	326	1.67e-05	1.54e-05	1.55e-05	284	252	1.36e-05	1.33e-05	1.58e-05	1.34e-05	1.33e-05	0.83915	-0.253002326	0.020474876	TCATGCGCGCCGTCTGGGGTGTTTTAGAGC	TCATGCGCGCCGTCTGGGGT	0
OA_J473521_117505	330	271	286	295.6666667	1.45e-05	1.53e-05	1.35e-05	262	227	1.25e-05	1.2e-05	1.45e-05	1.23e-05	1.21e-05	0.83917	-0.252967893	0.035560022	CGTGGCAATACCGAGACGTGGTTTTAGAGC	CGTGGCAATACCGAGACGTG	0
OA_J473521_036986	116	84	115	105	5.1e-06	4.74e-06	5.44e-06	88	84	4.21e-06	4.43e-06	5.09e-06	4.32e-06	4.28e-06	0.83917	-0.252959216	0.047077958	GAGCACCGCGGCAATGCCGAGTTTTAGAGC	GAGCACCGCGGCAATGCCGA	0
OA_J473521_111795	87	68	87	80.66666667	3.83e-06	3.84e-06	4.12e-06	72	61	3.44e-06	3.22e-06	3.93e-06	3.33e-06	3.3e-06	0.83918	-0.252948522	0.041114907	TTAAAGGTTGCAGAGTGGTGGTTTTAGAGC	TTAAAGGTTGCAGAGTGGTG	0
OA_J473521_030417	254	198	248	233.3333333	1.12e-05	1.12e-05	1.17e-05	198	186	9.46e-06	9.82e-06	1.14e-05	9.64e-06	9.54e-06	0.83921	-0.252895562	0.008862519	ACCCATTGCTCATTTAACCGGTTTTAGAGC	ACCCATTGCTCATTTAACCG	0
OA_J473521_011513	263	204	266	244.3333333	1.16e-05	1.15e-05	1.26e-05	213	189	1.02e-05	9.98e-06	1.19e-05	1.01e-05	9.97e-06	0.83923	-0.252866019	0.028162251	TATCGGTCACCACGCCCTGAGTTTTAGAGC	TATCGGTCACCACGCCCTGA	0
OA_J473521_094437	217	186	219	207.3333333	9.55e-06	1.05e-05	1.04e-05	183	160	8.75e-06	8.45e-06	1.01e-05	8.6e-06	8.51e-06	0.83932	-0.252709693	0.022258635	GTTGGGGGCTGGGTTACTTCGTTTTAGAGC	GTTGGGGGCTGGGTTACTTC	0
OA_J473521_094156	110	83	104	99	4.84e-06	4.69e-06	4.92e-06	87	76	4.16e-06	4.01e-06	4.82e-06	4.09e-06	4.04e-06	0.83934	-0.252673461	0.009351405	GTTCCAGTTCAGCAATAACCGTTTTAGAGC	GTTCCAGTTCAGCAATAACC	0
OA_J473521_044589	380	290	336	335.3333333	1.67e-05	1.64e-05	1.59e-05	296	257	1.41e-05	1.36e-05	1.63e-05	1.39e-05	1.37e-05	0.83936	-0.252645398	0.015693575	GCGATTGATGCAGGAGCTGCGTTTTAGAGC	GCGATTGATGCAGGAGCTGC	0
OA_J473521_071293	180	159	174	171	7.92e-06	8.98e-06	8.23e-06	146	137	6.98e-06	7.23e-06	8.38e-06	7.11e-06	7.03e-06	0.83937	-0.252613036	0.04312872	AGCGAGATGAGCTTCGAGGGGTTTTAGAGC	AGCGAGATGAGCTTCGAGGG	0
OA_J473521_026590	326	238	304	289.3333333	1.43e-05	1.34e-05	1.44e-05	251	224	1.2e-05	1.18e-05	1.4e-05	1.19e-05	1.18e-05	0.83945	-0.252480865	0.016839725	GCCGATCACCAGCTCAATCGGTTTTAGAGC	GCCGATCACCAGCTCAATCG	0
OA_J473521_071031	173	131	144	149.3333333	7.61e-06	7.4e-06	6.81e-06	129	117	6.17e-06	6.18e-06	7.27e-06	6.17e-06	6.11e-06	0.83949	-0.252408518	0.043846998	GTGATTTCGCCCATGATTGGGTTTTAGAGC	GTGATTTCGCCCATGATTGG	0
OA_J473521_022691	50	40	50	46.66666667	2.2e-06	2.26e-06	2.37e-06	41	36	1.96e-06	1.9e-06	2.28e-06	1.93e-06	1.91e-06	0.83953	-0.25234652	0.009355486	ACGTCTGAATAACCAAAGCTGTTTTAGAGC	ACGTCTGAATAACCAAAGCT	0
OA_J473521_113722	271	215	261	249	1.19e-05	1.21e-05	1.23e-05	215	195	1.03e-05	1.03e-05	1.21e-05	1.03e-05	1.02e-05	0.83955	-0.252309698	0.004298379	CGGTACATCTGGCGGTTCAAGTTTTAGAGC	CGGTACATCTGGCGGTTCAA	0
OA_J473521_089112	257	202	256	238.3333333	1.13e-05	1.14e-05	1.21e-05	211	182	1.01e-05	9.61e-06	1.16e-05	9.85e-06	9.74e-06	0.83958	-0.25226272	0.018229403	TCGCGATTTGCCCACTGCTGGTTTTAGAGC	TCGCGATTTGCCCACTGCTG	0
OA_J473521_063026	383	291	349	341	1.69e-05	1.64e-05	1.65e-05	294	267	1.41e-05	1.41e-05	1.66e-05	1.41e-05	1.39e-05	0.83965	-0.252137819	0.002437142	TGCTACGCAGGTCGTGCAGTGTTTTAGAGC	TGCTACGCAGGTCGTGCAGT	0
OA_J473521_030408	309	226	279	271.3333333	1.36e-05	1.28e-05	1.32e-05	240	207	1.15e-05	1.09e-05	1.32e-05	1.12e-05	1.11e-05	0.83975	-0.251961368	0.021172602	CGCAGGTTTAGGTGTCATGCGTTTTAGAGC	CGCAGGTTTAGGTGTCATGC	0
OA_J473521_097041	174	132	144	150	7.66e-06	7.45e-06	6.81e-06	128	119	6.12e-06	6.28e-06	7.31e-06	6.2e-06	6.14e-06	0.83981	-0.251866706	0.039264293	CGCCAGCTACAACAAAGCGGGTTTTAGAGC	CGCCAGCTACAACAAAGCGG	0
OA_J473521_001119	124	89	110	107.6666667	5.46e-06	5.03e-06	5.2e-06	93	84	4.45e-06	4.43e-06	5.23e-06	4.44e-06	4.39e-06	0.84011	-0.251349058	0.023439483	ATGGTTAACGTTCGATCACCGTTTTAGAGC	ATGGTTAACGTTCGATCACC	0
OA_J473521_031142	293	220	283	265.3333333	1.29e-05	1.24e-05	1.34e-05	225	211	1.08e-05	1.11e-05	1.29e-05	1.09e-05	1.08e-05	0.84021	-0.251180161	0.010970679	CGAAACCGCGTCCATGCTGGGTTTTAGAGC	CGAAACCGCGTCCATGCTGG	0
OA_J473521_030164	146	122	153	140.3333333	6.42e-06	6.89e-06	7.24e-06	123	109	5.88e-06	5.75e-06	6.85e-06	5.82e-06	5.76e-06	0.84025	-0.251108286	0.041021979	ACGAAATCATGCAACATCGGGTTTTAGAGC	ACGAAATCATGCAACATCGG	0
OA_J473521_037109	291	222	257	256.6666667	1.28e-05	1.25e-05	1.22e-05	225	198	1.08e-05	1.05e-05	1.25e-05	1.06e-05	1.05e-05	0.84033	-0.250965165	0.004621505	CTCGCAGCAAATCGCCACGCGTTTTAGAGC	CTCGCAGCAAATCGCCACGC	0
OA_J473521_091791	114	87	116	105.6666667	5.02e-06	4.91e-06	5.49e-06	92	82	4.4e-06	4.33e-06	5.14e-06	4.36e-06	4.32e-06	0.84039	-0.25086516	0.044410545	CAAAGCGATGCTGAGATTATGTTTTAGAGC	CAAAGCGATGCTGAGATTAT	0
OA_J473521_046362	417	316	377	370	1.83e-05	1.78e-05	1.78e-05	318	291	1.52e-05	1.54e-05	1.8e-05	1.53e-05	1.51e-05	0.84039	-0.25086288	0.00140261	CGCAGCATTTGGTTCCGTGCGTTTTAGAGC	CGCAGCATTTGGTTCCGTGC	0
OA_J473521_049287	91	78	92	87	4e-06	4.4e-06	4.35e-06	76	68	3.63e-06	3.59e-06	4.25e-06	3.61e-06	3.57e-06	0.84046	-0.25074304	0.032780288	GACGGTCCGCTCTCCTTAAAGTTTTAGAGC	GACGGTCCGCTCTCCTTAAA	0
OA_J473521_098756	190	149	188	175.6666667	8.36e-06	8.41e-06	8.89e-06	156	134	7.46e-06	7.07e-06	8.55e-06	7.27e-06	7.19e-06	0.84046	-0.250741709	0.0244112	AGGGCTGGACCGTGTTCTACGTTTTAGAGC	AGGGCTGGACCGTGTTCTAC	0
OA_J473521_042930	84	72	79	78.33333333	3.7e-06	4.07e-06	3.74e-06	70	60	3.35e-06	3.17e-06	3.83e-06	3.26e-06	3.22e-06	0.84051	-0.250669883	0.030250828	TGGCTGTTTAGCTCGAACATGTTTTAGAGC	TGGCTGTTTAGCTCGAACAT	0
OA_J473521_084555	90	78	82	83.33333333	3.96e-06	4.4e-06	3.88e-06	71	67	3.39e-06	3.54e-06	4.08e-06	3.47e-06	3.43e-06	0.84058	-0.250537431	0.048607147	TTATTTCCACCAGCAGGCGGGTTTTAGAGC	TTATTTCCACCAGCAGGCGG	0
OA_J473521_007912	353	289	367	336.3333333	1.55e-05	1.63e-05	1.74e-05	299	257	1.43e-05	1.36e-05	1.64e-05	1.39e-05	1.38e-05	0.84065	-0.250424543	0.031231121	CCGTTAACGTTCCCGGCGGCGTTTTAGAGC	CCGTTAACGTTCCCGGCGGC	0
OA_J473521_061551	171	133	164	156	7.52e-06	7.51e-06	7.76e-06	132	125	6.31e-06	6.6e-06	7.6e-06	6.45e-06	6.39e-06	0.84069	-0.250354952	0.033182963	GATGGGGCCGGGGGTGGCGAGTTTTAGAGC	GATGGGGCCGGGGGTGGCGA	0
OA_J473521_050990	325	235	305	288.3333333	1.43e-05	1.33e-05	1.44e-05	255	220	1.22e-05	1.16e-05	1.4e-05	1.19e-05	1.18e-05	0.84069	-0.250348753	0.020048381	CCGGTGTTGGTCGCTGTTTTGTTTTAGAGC	CCGGTGTTGGTCGCTGTTTT	0
OA_J473521_061981	286	212	244	247.3333333	1.26e-05	1.2e-05	1.15e-05	216	192	1.03e-05	1.01e-05	1.2e-05	1.02e-05	1.01e-05	0.84069	-0.250347669	0.019401748	ACGGTGCGCAGCCGCGTGGAGTTTTAGAGC	ACGGTGCGCAGCCGCGTGGA	0
OA_J473521_079639	145	121	136	134	6.38e-06	6.83e-06	6.43e-06	119	103	5.69e-06	5.44e-06	6.55e-06	5.56e-06	5.51e-06	0.84072	-0.250298287	0.015607148	CCAGCTCACCCTTCACTAAAGTTTTAGAGC	CCAGCTCACCCTTCACTAAA	0
OA_J473521_099185	180	132	164	158.6666667	7.92e-06	7.45e-06	7.76e-06	136	125	6.5e-06	6.6e-06	7.71e-06	6.55e-06	6.48e-06	0.84075	-0.250252438	0.008296898	CAATACCAGTGATTCGCAGCGTTTTAGAGC	CAATACCAGTGATTCGCAGC	0
OA_J473521_009435	185	140	182	169	8.14e-06	7.91e-06	8.61e-06	142	136	6.79e-06	7.18e-06	8.22e-06	6.98e-06	6.91e-06	0.84075	-0.250248712	0.026687055	CTGACCGATAATTGTCTGTAGTTTTAGAGC	CTGACCGATAATTGTCTGTA	0
OA_J473521_050380	106	78	91	91.66666667	4.66e-06	4.4e-06	4.31e-06	80	71	3.82e-06	3.75e-06	4.46e-06	3.79e-06	3.75e-06	0.84076	-0.250227108	0.016742268	TAGCATGCCACAGGCTGCTAGTTTTAGAGC	TAGCATGCCACAGGCTGCTA	0
OA_J473521_095968	112	84	97	97.66666667	4.93e-06	4.74e-06	4.59e-06	85	76	4.06e-06	4.01e-06	4.75e-06	4.04e-06	4e-06	0.84077	-0.250211961	0.013928015	ACGTAAAATGGCCCGCGCATGTTTTAGAGC	ACGTAAAATGGCCCGCGCAT	0
OA_J473521_096073	241	183	203	209	1.06e-05	1.03e-05	9.6e-06	187	158	8.94e-06	8.34e-06	1.02e-05	8.64e-06	8.55e-06	0.84078	-0.250203975	0.044005131	CAGCCGTGCGGTGGCATACCGTTTTAGAGC	CAGCCGTGCGGTGGCATACC	0
OA_J473521_001458	211	150	177	179.3333333	9.28e-06	8.47e-06	8.37e-06	155	140	7.41e-06	7.39e-06	8.71e-06	7.4e-06	7.32e-06	0.84083	-0.250107351	0.045213276	TACCAGCGGCGGCACCATTCGTTTTAGAGC	TACCAGCGGCGGCACCATTC	0
OA_J473521_059842	272	233	274	259.6666667	1.2e-05	1.32e-05	1.3e-05	231	200	1.1e-05	1.06e-05	1.27e-05	1.08e-05	1.07e-05	0.84089	-0.250011762	0.024107016	GCATTTCCCTCAATGCGGAGGTTTTAGAGC	GCATTTCCCTCAATGCGGAG	0
OA_J473521_069570	392	306	342	346.6666667	1.72e-05	1.73e-05	1.62e-05	292	280	1.4e-05	1.48e-05	1.69e-05	1.44e-05	1.42e-05	0.84098	-0.249858693	0.029670367	CGATGCGCATTTCCGTGGTGGTTTTAGAGC	CGATGCGCATTTCCGTGGTG	0
OA_J473521_000242	110	78	104	97.33333333	4.84e-06	4.4e-06	4.92e-06	85	75	4.06e-06	3.96e-06	4.72e-06	4.01e-06	3.97e-06	0.84099	-0.249837386	0.038713562	AATGAAACGGCGTTGGTTAGGTTTTAGAGC	AATGAAACGGCGTTGGTTAG	0
OA_J473521_112896	284	225	249	252.6666667	1.25e-05	1.27e-05	1.18e-05	224	194	1.07e-05	1.02e-05	1.23e-05	1.05e-05	1.04e-05	0.841	-0.249822355	0.015658995	GTCAGAAGCTCAACAGAGGGGTTTTAGAGC	GTCAGAAGCTCAACAGAGGG	0
OA_J473521_099889	202	158	202	187.3333333	8.89e-06	8.92e-06	9.56e-06	162	147	7.74e-06	7.76e-06	9.12e-06	7.75e-06	7.67e-06	0.84103	-0.249767749	0.024217278	TTCAACAATCAAGCGTTCGGGTTTTAGAGC	TTCAACAATCAAGCGTTCGG	0
OA_J473521_089574	182	143	154	159.6666667	8.01e-06	8.07e-06	7.29e-06	140	124	6.69e-06	6.55e-06	7.79e-06	6.62e-06	6.55e-06	0.84109	-0.249661092	0.035403445	TCAGCGCTTTATCGAAACGCGTTTTAGAGC	TCAGCGCTTTATCGAAACGC	0
OA_J473521_026314	79	67	73	73	3.48e-06	3.78e-06	3.45e-06	64	57	3.06e-06	3.01e-06	3.57e-06	3.03e-06	3e-06	0.84111	-0.249632227	0.03102067	TGTTTTTACCAATCAGCTGCGTTTTAGAGC	TGTTTTTACCAATCAGCTGC	0
OA_J473521_055666	353	285	309	315.6666667	1.55e-05	1.61e-05	1.46e-05	281	242	1.34e-05	1.28e-05	1.54e-05	1.31e-05	1.3e-05	0.84113	-0.249600666	0.023909473	CACTGTCGTTACTGTCTGGAGTTTTAGAGC	CACTGTCGTTACTGTCTGGA	0
OA_J473521_025253	120	89	104	104.3333333	5.28e-06	5.03e-06	4.92e-06	90	82	4.3e-06	4.33e-06	5.08e-06	4.32e-06	4.27e-06	0.84122	-0.249444227	0.017778136	GGATTGATTATGTACACTTCGTTTTAGAGC	GGATTGATTATGTACACTTC	0
OA_J473521_078375	474	361	414	416.3333333	2.09e-05	2.04e-05	1.96e-05	357	330	1.71e-05	1.74e-05	2.03e-05	1.72e-05	1.71e-05	0.84138	-0.24916337	0.00701932	CGCCTCTTCACTGGTTGGCGGTTTTAGAGC	CGCCTCTTCACTGGTTGGCG	0
OA_J473521_007815	190	145	194	176.3333333	8.36e-06	8.19e-06	9.18e-06	156	135	7.46e-06	7.13e-06	8.58e-06	7.29e-06	7.22e-06	0.84143	-0.24907756	0.037212217	AACGCCGATCCGTCTGGCCTGTTTTAGAGC	AACGCCGATCCGTCTGGCCT	0
OA_J473521_091587	69	48	60	59	3.04e-06	2.71e-06	2.84e-06	51	46	2.44e-06	2.43e-06	2.86e-06	2.43e-06	2.41e-06	0.84146	-0.249038283	0.045323957	TGATCCGGGGATTTACATTTGTTTTAGAGC	TGATCCGGGGATTTACATTT	0
OA_J473521_005177	379	319	375	357.6666667	1.67e-05	1.8e-05	1.77e-05	318	275	1.52e-05	1.45e-05	1.75e-05	1.49e-05	1.47e-05	0.84161	-0.248781634	0.017189745	TCGCCACACATGCCGGGTTCGTTTTAGAGC	TCGCCACACATGCCGGGTTC	0
OA_J473521_012943	185	144	165	164.6666667	8.14e-06	8.13e-06	7.81e-06	142	130	6.79e-06	6.86e-06	8.03e-06	6.83e-06	6.75e-06	0.84164	-0.248733385	0.004583525	ATCCAGATCGATCAACACGCGTTTTAGAGC	ATCCAGATCGATCAACACGC	0
OA_J473521_100028	335	266	327	309.3333333	1.47e-05	1.5e-05	1.55e-05	269	242	1.29e-05	1.28e-05	1.51e-05	1.28e-05	1.27e-05	0.84166	-0.248690714	0.007157609	TGCCAGCACGCCGGTTGTAGGTTTTAGAGC	TGCCAGCACGCCGGTTGTAG	0
OA_J473521_114302	148	122	149	139.6666667	6.51e-06	6.89e-06	7.05e-06	120	111	5.74e-06	5.86e-06	6.82e-06	5.8e-06	5.74e-06	0.84168	-0.248657437	0.014995797	GTTGCCCTACGGAATCCGTCGTTTTAGAGC	GTTGCCCTACGGAATCCGTC	0
OA_J473521_028753	117	92	105	104.6666667	5.15e-06	5.19e-06	4.97e-06	91	82	4.35e-06	4.33e-06	5.1e-06	4.34e-06	4.29e-06	0.84172	-0.248583702	0.006864398	AACTCACGCGTCCAAGAACGGTTTTAGAGC	AACTCACGCGTCCAAGAACG	0
OA_J473521_048383	259	222	257	246	1.14e-05	1.25e-05	1.22e-05	219	189	1.05e-05	9.98e-06	1.2e-05	1.02e-05	1.01e-05	0.8418	-0.24845522	0.022011361	ATCAGTGCAATCAGTGGTGTGTTTTAGAGC	ATCAGTGCAATCAGTGGTGT	0
OA_J473521_118026	213	167	199	193	9.37e-06	9.43e-06	9.41e-06	168	151	8.03e-06	7.97e-06	9.41e-06	8e-06	7.92e-06	0.84184	-0.248381614	0.001544972	GCGTAATTTACCGCTGATACGTTTTAGAGC	GCGTAATTTACCGCTGATAC	0
OA_J473521_037077	313	228	277	272.6666667	1.38e-05	1.29e-05	1.31e-05	240	210	1.15e-05	1.11e-05	1.33e-05	1.13e-05	1.12e-05	0.84186	-0.248352284	0.009047359	GGTGTTGCAGATGTTCGTCGGTTTTAGAGC	GGTGTTGCAGATGTTCGTCG	0
OA_J473521_005742	231	203	238	224	1.02e-05	1.15e-05	1.13e-05	193	179	9.23e-06	9.45e-06	1.1e-05	9.34e-06	9.24e-06	0.84201	-0.248088578	0.049749054	TAATGGCGTCAGTTTGCGGGGTTTTAGAGC	TAATGGCGTCAGTTTGCGGG	0
OA_J473521_054998	266	206	229	233.6666667	1.17e-05	1.16e-05	1.08e-05	203	183	9.7e-06	9.66e-06	1.14e-05	9.68e-06	9.58e-06	0.84203	-0.248054357	0.024566931	CTTCATCAACTGGGCGATGAGTTTTAGAGC	CTTCATCAACTGGGCGATGA	0
OA_J473521_114301	187	153	188	176	8.23e-06	8.64e-06	8.89e-06	150	141	7.17e-06	7.44e-06	8.59e-06	7.31e-06	7.23e-06	0.84205	-0.24802352	0.012471887	CCAGGCTGCAAGCAATCGACGTTTTAGAGC	CCAGGCTGCAAGCAATCGAC	0
OA_J473521_077533	41	30	40	37	1.8e-06	1.69e-06	1.89e-06	33	28	1.58e-06	1.48e-06	1.8e-06	1.53e-06	1.51e-06	0.84209	-0.247955245	0.041960421	AGCCTGGGCCGAGAAAAACCGTTTTAGAGC	AGCCTGGGCCGAGAAAAACC	0
OA_J473521_072830	552	418	497	489	2.43e-05	2.36e-05	2.35e-05	431	377	2.06e-05	1.99e-05	2.38e-05	2.03e-05	2e-05	0.84209	-0.247945699	0.014643612	CGCATCCACGCTTGCCGTACGTTTTAGAGC	CGCATCCACGCTTGCCGTAC	0
OA_J473521_064388	275	206	270	250.3333333	1.21e-05	1.16e-05	1.28e-05	212	200	1.01e-05	1.06e-05	1.22e-05	1.03e-05	1.02e-05	0.84214	-0.247862669	0.020780398	GAAACGCATGTTCGCCGCCGGTTTTAGAGC	GAAACGCATGTTCGCCGCCG	0
OA_J473521_115568	142	101	121	121.3333333	6.25e-06	5.7e-06	5.72e-06	106	94	5.07e-06	4.96e-06	5.89e-06	5.01e-06	4.96e-06	0.84243	-0.247367586	0.031408846	TGGATCGTTGATGTGGAATCGTTTTAGAGC	TGGATCGTTGATGTGGAATC	0
OA_J473521_062304	238	173	201	204	1.05e-05	9.77e-06	9.51e-06	171	165	8.17e-06	8.71e-06	9.92e-06	8.44e-06	8.35e-06	0.84245	-0.247330911	0.037598201	TCAAGAACGGCGTTTGGTTGGTTTTAGAGC	TCAAGAACGGCGTTTGGTTG	0
OA_J473521_119072	349	279	349	325.6666667	1.54e-05	1.58e-05	1.65e-05	291	249	1.39e-05	1.31e-05	1.59e-05	1.35e-05	1.34e-05	0.84255	-0.247170659	0.029933709	GCGCTGTTCCCATGGCTGGAGTTTTAGAGC	GCGCTGTTCCCATGGCTGGA	0
OA_J473521_034854	526	386	496	469.3333333	2.31e-05	2.18e-05	2.35e-05	407	367	1.95e-05	1.94e-05	2.28e-05	1.94e-05	1.92e-05	0.84257	-0.247129508	0.021347386	ACAGCAACAGTGACGTGGCGGTTTTAGAGC	ACAGCAACAGTGACGTGGCG	0
OA_J473521_069462	306	236	300	280.6666667	1.35e-05	1.33e-05	1.42e-05	239	224	1.14e-05	1.18e-05	1.37e-05	1.16e-05	1.15e-05	0.84266	-0.246976656	0.00942409	GAACCAATTGCCACCGTCGCGTTTTAGAGC	GAACCAATTGCCACCGTCGC	0
OA_J473521_063043	47	39	48	44.66666667	2.07e-06	2.2e-06	2.27e-06	39	35	1.86e-06	1.85e-06	2.18e-06	1.86e-06	1.84e-06	0.84268	-0.246949437	0.030092293	GGAAAGCGGTTAAAAGCAGAGTTTTAGAGC	GGAAAGCGGTTAAAAGCAGA	0
OA_J473521_006832	293	214	280	262.3333333	1.29e-05	1.21e-05	1.32e-05	220	212	1.05e-05	1.12e-05	1.27e-05	1.09e-05	1.07e-05	0.84271	-0.246887217	0.03547787	CAGCATTAACCGCGCGCAACGTTTTAGAGC	CAGCATTAACCGCGCGCAAC	0
OA_J473521_044551	125	101	126	117.3333333	5.5e-06	5.7e-06	5.96e-06	100	94	4.78e-06	4.96e-06	5.72e-06	4.87e-06	4.82e-06	0.84273	-0.246854297	0.013450918	GGTTCCAATAACCAGTTCGCGTTTTAGAGC	GGTTCCAATAACCAGTTCGC	0
OA_J473521_007284	567	447	507	507	2.49e-05	2.52e-05	2.4e-05	452	388	2.16e-05	2.05e-05	2.47e-05	2.1e-05	2.08e-05	0.84278	-0.246766153	0.036734127	TGCCCGCGTTGCTGTGGTGCGTTTTAGAGC	TGCCCGCGTTGCTGTGGTGC	0
OA_J473521_007156	234	204	231	223	1.03e-05	1.15e-05	1.09e-05	191	179	9.13e-06	9.45e-06	1.09e-05	9.29e-06	9.19e-06	0.84281	-0.246728455	0.029884863	GTCGGTATTGCTGACGGCATGTTTTAGAGC	GTCGGTATTGCTGACGGCAT	0
OA_J473521_058644	259	196	244	233	1.14e-05	1.11e-05	1.15e-05	200	185	9.56e-06	9.77e-06	1.13e-05	9.66e-06	9.56e-06	0.84282	-0.246701215	0.002145437	GTGGTAGCCAGCAAACTTACGTTTTAGAGC	GTGGTAGCCAGCAAACTTAC	0
OA_J473521_099399	245	173	205	207.6666667	1.08e-05	9.77e-06	9.7e-06	176	166	8.41e-06	8.76e-06	1.01e-05	8.59e-06	8.5e-06	0.84293	-0.246514393	0.035911278	GGGCGACAGCCTGTTCTGGCGTTTTAGAGC	GGGCGACAGCCTGTTCTGGC	0
OA_J473521_024985	175	151	172	166	7.7e-06	8.53e-06	8.14e-06	147	129	7.03e-06	6.81e-06	8.12e-06	6.92e-06	6.85e-06	0.84294	-0.246505887	0.024949181	AGCGCAAAGTGGTCCACAACGTTTTAGAGC	AGCGCAAAGTGGTCCACAAC	0
OA_J473521_068671	286	210	274	256.6666667	1.26e-05	1.19e-05	1.3e-05	224	200	1.07e-05	1.06e-05	1.25e-05	1.06e-05	1.05e-05	0.84301	-0.246382385	0.022301827	GTAGGTGCCGAAGTTGTTACGTTTTAGAGC	GTAGGTGCCGAAGTTGTTAC	0
OA_J473521_090454	30	25	30	28.33333333	1.32e-06	1.41e-06	1.42e-06	25	22	1.2e-06	1.16e-06	1.38e-06	1.18e-06	1.17e-06	0.84304	-0.246331216	0.012363169	AAAAAATGGCGCAACCACTGGTTTTAGAGC	AAAAAATGGCGCAACCACTG	0
OA_J473521_111747	236	173	204	204.3333333	1.04e-05	9.77e-06	9.65e-06	173	164	8.27e-06	8.66e-06	9.93e-06	8.46e-06	8.38e-06	0.84307	-0.246278213	0.017358134	TACTGCTGGTGTTCGCTGACGTTTTAGAGC	TACTGCTGGTGTTCGCTGAC	0
OA_J473521_115148	332	265	318	305	1.46e-05	1.5e-05	1.5e-05	271	235	1.3e-05	1.24e-05	1.49e-05	1.27e-05	1.25e-05	0.84308	-0.246252882	0.037202329	GTCATGATGACGCGTAACGGGTTTTAGAGC	GTCATGATGACGCGTAACGG	0
OA_J473521_069611	202	174	212	196	8.89e-06	9.83e-06	1e-05	166	159	7.94e-06	8.39e-06	9.58e-06	8.16e-06	8.08e-06	0.84317	-0.24609891	0.043587472	CTACGCCGTTCATGGCTGCCGTTTTAGAGC	CTACGCCGTTCATGGCTGCC	0
OA_J473521_029473	402	294	370	355.3333333	1.77e-05	1.66e-05	1.75e-05	304	282	1.45e-05	1.49e-05	1.73e-05	1.47e-05	1.46e-05	0.84318	-0.246084892	0.008065796	TTCGCGCTCCAGCTGACGGCGTTTTAGAGC	TTCGCGCTCCAGCTGACGGC	0
OA_J473521_037978	376	312	350	346	1.65e-05	1.76e-05	1.66e-05	301	273	1.44e-05	1.44e-05	1.69e-05	1.44e-05	1.43e-05	0.8432	-0.24604698	0.018910693	TGACCATTATCGTGCTGTTCGTTTTAGAGC	TGACCATTATCGTGCTGTTC	0
OA_J473521_052773	604	445	586	545	2.66e-05	2.51e-05	2.77e-05	472	427	2.26e-05	2.25e-05	2.65e-05	2.26e-05	2.23e-05	0.84327	-0.245940672	0.035596823	CGGTGAACGTGTTGATGCGCGTTTTAGAGC	CGGTGAACGTGTTGATGCGC	0
OA_J473521_107860	317	265	305	295.6666667	1.39e-05	1.5e-05	1.44e-05	256	235	1.22e-05	1.24e-05	1.45e-05	1.23e-05	1.22e-05	0.84333	-0.245836677	0.014656737	GACAGCAAGGGCCGATTGACGTTTTAGAGC	GACAGCAAGGGCCGATTGAC	0
OA_J473521_015666	206	169	213	196	9.06e-06	9.54e-06	1.01e-05	173	152	8.27e-06	8.02e-06	9.56e-06	8.15e-06	8.06e-06	0.84333	-0.245831711	0.028168176	AAGCGGAACATCACCTCGCAGTTTTAGAGC	AAGCGGAACATCACCTCGCA	0
OA_J473521_042244	268	216	229	237.6666667	1.18e-05	1.22e-05	1.08e-05	203	191	9.7e-06	1.01e-05	1.16e-05	9.89e-06	9.79e-06	0.84341	-0.245687865	0.037256912	TACCGGATTGCTGTTGATGTGTTTTAGAGC	TACCGGATTGCTGTTGATGT	0
OA_J473521_080595	141	118	137	132	6.2e-06	6.66e-06	6.48e-06	114	105	5.45e-06	5.54e-06	6.45e-06	5.5e-06	5.44e-06	0.84349	-0.245550581	0.012125069	ACGCATATTGATATGACTGGGTTTTAGAGC	ACGCATATTGATATGACTGG	0
OA_J473521_117562	174	125	155	151.3333333	7.66e-06	7.06e-06	7.33e-06	134	116	6.41e-06	6.12e-06	7.35e-06	6.26e-06	6.2e-06	0.84353	-0.245490442	0.017296421	GATTCAGGCGGGGGCGACGCGTTTTAGAGC	GATTCAGGCGGGGGCGACGC	0
OA_J473521_045613	123	93	120	112	5.41e-06	5.25e-06	5.68e-06	96	89	4.59e-06	4.7e-06	5.45e-06	4.64e-06	4.6e-06	0.84378	-0.245058768	0.013644185	GATTGGACGTGGTTTTTCGTGTTTTAGAGC	GATTGGACGTGGTTTTTCGT	0
OA_J473521_015978	485	346	458	429.6666667	2.13e-05	1.95e-05	2.17e-05	380	329	1.82e-05	1.74e-05	2.08e-05	1.78e-05	1.76e-05	0.84385	-0.244943263	0.030927339	CGGGCAGCAAAGTGCAGTAGGTTTTAGAGC	CGGGCAGCAAAGTGCAGTAG	0
OA_J473521_061380	362	261	309	310.6666667	1.59e-05	1.47e-05	1.46e-05	262	250	1.25e-05	1.32e-05	1.51e-05	1.29e-05	1.27e-05	0.84388	-0.244882481	0.026809133	GTCCATACCTAGTTTCAGTGGTTTTAGAGC	GTCCATACCTAGTTTCAGTG	0
OA_J473521_072442	126	105	115	115.3333333	5.54e-06	5.93e-06	5.44e-06	104	88	4.97e-06	4.65e-06	5.64e-06	4.81e-06	4.76e-06	0.84401	-0.244675135	0.044899108	GGTGCGGCGCTGATGCGCAGGTTTTAGAGC	GGTGCGGCGCTGATGCGCAG	0
OA_J473521_006621	331	272	310	304.3333333	1.46e-05	1.54e-05	1.47e-05	268	238	1.28e-05	1.26e-05	1.49e-05	1.27e-05	1.26e-05	0.84402	-0.244659365	0.006817365	TCAGCATGGAGGCATACAGGGTTTTAGAGC	TCAGCATGGAGGCATACAGG	0
OA_J473521_057782	93	76	97	88.66666667	4.09e-06	4.29e-06	4.59e-06	77	70	3.68e-06	3.7e-06	4.32e-06	3.69e-06	3.65e-06	0.84415	-0.24442229	0.047641748	AGCATCTTCTTCCAGACCACGTTTTAGAGC	AGCATCTTCTTCCAGACCAC	0
OA_J473521_021047	284	212	278	258	1.25e-05	1.2e-05	1.32e-05	227	200	1.09e-05	1.06e-05	1.25e-05	1.07e-05	1.06e-05	0.84417	-0.244400758	0.019955799	CGCCGCTTTATCTTTGTTAGGTTTTAGAGC	CGCCGCTTTATCTTTGTTAG	0
OA_J473521_024834	248	198	237	227.6666667	1.09e-05	1.12e-05	1.12e-05	201	177	9.61e-06	9.34e-06	1.11e-05	9.48e-06	9.38e-06	0.84424	-0.244272186	0.008683383	GGTCGTACCAGCGATAACGTGTTTTAGAGC	GGTCGTACCAGCGATAACGT	0
OA_J473521_117124	327	257	337	307	1.44e-05	1.45e-05	1.59e-05	275	234	1.31e-05	1.24e-05	1.49e-05	1.27e-05	1.26e-05	0.84431	-0.244147762	0.042136426	TTCGCTATGGCGGCGCTGGGGTTTTAGAGC	TTCGCTATGGCGGCGCTGGG	0
OA_J473521_115554	226	191	239	218.6666667	9.94e-06	1.08e-05	1.13e-05	187	176	8.94e-06	9.29e-06	1.07e-05	9.12e-06	9.02e-06	0.84434	-0.244099739	0.044545298	GGTGGAAAAACTGGGTGCTGGTTTTAGAGC	GGTGGAAAAACTGGGTGCTG	0
OA_J473521_027043	390	314	355	353	1.72e-05	1.77e-05	1.68e-05	301	284	1.44e-05	1.5e-05	1.72e-05	1.47e-05	1.45e-05	0.84435	-0.244081012	0.015087292	CTGGCGCTGGGTACTGTGCTGTTTTAGAGC	CTGGCGCTGGGTACTGTGCT	0
OA_J473521_073766	366	266	321	317.6666667	1.61e-05	1.5e-05	1.52e-05	267	257	1.28e-05	1.36e-05	1.54e-05	1.32e-05	1.3e-05	0.84438	-0.244042087	0.037330705	GCCTGGGCGGTTATTCCGTGGTTTTAGAGC	GCCTGGGCGGTTATTCCGTG	0
OA_J473521_042189	550	446	557	517.6666667	2.42e-05	2.52e-05	2.64e-05	452	407	2.16e-05	2.15e-05	2.53e-05	2.15e-05	2.13e-05	0.84446	-0.243899065	0.026085499	ACGGCAAATGTGCTGCGTGCGTTTTAGAGC	ACGGCAAATGTGCTGCGTGC	0
OA_J473521_007272	318	248	308	291.3333333	1.4e-05	1.4e-05	1.46e-05	247	235	1.18e-05	1.24e-05	1.42e-05	1.21e-05	1.2e-05	0.84446	-0.243894141	0.033954283	GCCCTCTTCCGCTTTCAGTTGTTTTAGAGC	GCCCTCTTCCGCTTTCAGTT	0
OA_J473521_101394	346	256	337	313	1.52e-05	1.45e-05	1.59e-05	274	244	1.31e-05	1.29e-05	1.52e-05	1.3e-05	1.29e-05	0.84447	-0.243889115	0.027048139	ACGCGCCGACCAGATGGAGTGTTTTAGAGC	ACGCGCCGACCAGATGGAGT	0
OA_J473521_109757	261	209	262	244	1.15e-05	1.18e-05	1.24e-05	217	188	1.04e-05	9.92e-06	1.19e-05	1.01e-05	1e-05	0.84451	-0.243811522	0.016474172	TCTGACAAATCTGCGCGCGGGTTTTAGAGC	TCTGACAAATCTGCGCGCGG	0
OA_J473521_017554	691	554	640	628.3333333	3.04e-05	3.13e-05	3.03e-05	558	486	2.67e-05	2.57e-05	3.07e-05	2.62e-05	2.59e-05	0.84453	-0.243773319	0.022716561	TGCCGCGTCGTCCTCTTCACGTTTTAGAGC	TGCCGCGTCGTCCTCTTCAC	0
OA_J473521_062264	452	344	403	399.6666667	1.99e-05	1.94e-05	1.91e-05	350	312	1.67e-05	1.65e-05	1.95e-05	1.66e-05	1.64e-05	0.84461	-0.243635138	0.002278757	GCTGGCGCTGGGTACTGTGCGTTTTAGAGC	GCTGGCGCTGGGTACTGTGC	0
OA_J473521_089125	163	115	144	140.6666667	7.17e-06	6.49e-06	6.81e-06	119	113	5.69e-06	5.97e-06	6.82e-06	5.83e-06	5.77e-06	0.84494	-0.243082863	0.025494189	GATCTTTTCACCCTGCCGGAGTTTTAGAGC	GATCTTTTCACCCTGCCGGA	0
OA_J473521_026934	192	134	164	163.3333333	8.45e-06	7.57e-06	7.76e-06	144	126	6.88e-06	6.65e-06	7.93e-06	6.77e-06	6.7e-06	0.84505	-0.242889592	0.035833984	ATGGCCTCATCCCTTTTAGCGTTTTAGAGC	ATGGCCTCATCCCTTTTAGC	0
OA_J473521_027546	185	146	179	170	8.14e-06	8.24e-06	8.47e-06	148	134	7.07e-06	7.07e-06	8.28e-06	7.07e-06	7e-06	0.84526	-0.24252961	0.006402233	GCTACCGTTTTTACCGCCACGTTTTAGAGC	GCTACCGTTTTTACCGCCAC	0
OA_J473521_033724	105	87	93	95	4.62e-06	4.91e-06	4.4e-06	82	76	3.92e-06	4.01e-06	4.64e-06	3.97e-06	3.92e-06	0.84529	-0.242482928	0.035515449	GCTTATGACGCATCTTATCAGTTTTAGAGC	GCTTATGACGCATCTTATCA	0
OA_J473521_047251	85	67	72	74.66666667	3.74e-06	3.78e-06	3.41e-06	65	59	3.11e-06	3.11e-06	3.64e-06	3.11e-06	3.08e-06	0.84531	-0.242443219	0.046196301	GTATTTGTGCCAGTCGGCGGGTTTTAGAGC	GTATTTGTGCCAGTCGGCGG	0
OA_J473521_010137	278	218	237	244.3333333	1.22e-05	1.23e-05	1.12e-05	216	190	1.03e-05	1e-05	1.19e-05	1.02e-05	1.01e-05	0.84537	-0.24233828	0.026758888	GGATGCTGCGATGTATGTGCGTTTTAGAGC	GGATGCTGCGATGTATGTGC	0
OA_J473521_004091	286	217	268	257	1.26e-05	1.23e-05	1.27e-05	220	206	1.05e-05	1.09e-05	1.25e-05	1.07e-05	1.06e-05	0.84538	-0.242321154	0.017435959	CGCACAAAATCATGAGGTTGGTTTTAGAGC	CGCACAAAATCATGAGGTTG	0
OA_J473521_017533	251	189	245	228.3333333	1.1e-05	1.07e-05	1.16e-05	205	174	9.8e-06	9.19e-06	1.11e-05	9.49e-06	9.39e-06	0.84545	-0.242207589	0.043162171	GCAACACGCCAGTAAGGTGTGTTTTAGAGC	GCAACACGCCAGTAAGGTGT	0
OA_J473521_048852	595	474	596	555	2.62e-05	2.68e-05	2.82e-05	468	452	2.24e-05	2.39e-05	2.71e-05	2.31e-05	2.29e-05	0.84546	-0.242184106	0.044432062	CGGCAGGACGCGCGCTACGGGTTTTAGAGC	CGGCAGGACGCGCGCTACGG	0
OA_J473521_009511	132	100	113	115	5.81e-06	5.65e-06	5.35e-06	102	89	4.88e-06	4.7e-06	5.6e-06	4.79e-06	4.74e-06	0.8458	-0.241613797	0.015374793	GGTTGCCAGCAACTTCGCTTGTTTTAGAGC	GGTTGCCAGCAACTTCGCTT	0
OA_J473521_068504	208	152	186	182	9.15e-06	8.58e-06	8.8e-06	155	146	7.41e-06	7.71e-06	8.84e-06	7.56e-06	7.48e-06	0.84581	-0.24159419	0.012083304	ATCGGTTGGACTGCTTTTGGGTTTTAGAGC	ATCGGTTGGACTGCTTTTGG	0
OA_J473521_051224	126	102	128	118.6666667	5.54e-06	5.76e-06	6.06e-06	102	95	4.88e-06	5.02e-06	5.79e-06	4.95e-06	4.89e-06	0.84581	-0.241590972	0.018198682	ACCACCAAAGATGTCACCATGTTTTAGAGC	ACCACCAAAGATGTCACCAT	0
OA_J473521_007804	128	95	110	111	5.63e-06	5.36e-06	5.2e-06	97	87	4.64e-06	4.59e-06	5.4e-06	4.61e-06	4.57e-06	0.84596	-0.24133207	0.021831339	AACGTATCCTCGAAGCCGTTGTTTTAGAGC	AACGTATCCTCGAAGCCGTT	0
OA_J473521_091204	247	208	248	234.3333333	1.09e-05	1.17e-05	1.17e-05	208	182	9.94e-06	9.61e-06	1.14e-05	9.78e-06	9.67e-06	0.84613	-0.241042138	0.015937381	GCCGATCCCGCCACGATTCTGTTTTAGAGC	GCCGATCCCGCCACGATTCT	0
OA_J473521_056663	226	176	198	200	9.94e-06	9.94e-06	9.37e-06	171	161	8.17e-06	8.5e-06	9.75e-06	8.34e-06	8.25e-06	0.84617	-0.240974531	0.012085009	GAACGACAGTACCGTCACCAGTTTTAGAGC	GAACGACAGTACCGTCACCA	0
OA_J473521_001772	167	127	165	153	7.35e-06	7.17e-06	7.81e-06	137	117	6.55e-06	6.18e-06	7.44e-06	6.36e-06	6.3e-06	0.84621	-0.240914556	0.032881795	GAAACGACTGGAGCATCTTCGTTTTAGAGC	GAAACGACTGGAGCATCTTC	0
OA_J473521_040365	89	76	91	85.33333333	3.92e-06	4.29e-06	4.31e-06	73	69	3.49e-06	3.64e-06	4.17e-06	3.57e-06	3.53e-06	0.84625	-0.2408399	0.027824294	GATTTGTTATGCCTGGTGGCGTTTTAGAGC	GATTTGTTATGCCTGGTGGC	0
OA_J473521_005958	110	91	111	104	4.84e-06	5.14e-06	5.25e-06	90	83	4.3e-06	4.38e-06	5.08e-06	4.34e-06	4.3e-06	0.84635	-0.24066598	0.019395052	GTATGATGGTGACAGAACGCGTTTTAGAGC	GTATGATGGTGACAGAACGC	0
OA_J473521_015256	96	77	94	89	4.22e-06	4.35e-06	4.45e-06	78	70	3.73e-06	3.7e-06	4.34e-06	3.71e-06	3.67e-06	0.84638	-0.240622204	0.007421662	AGGGCGCAGATCGTTGAAATGTTTTAGAGC	AGGGCGCAGATCGTTGAAAT	0
OA_J473521_032101	97	84	94	91.66666667	4.27e-06	4.74e-06	4.45e-06	81	72	3.87e-06	3.8e-06	4.49e-06	3.84e-06	3.8e-06	0.84655	-0.240328379	0.035544449	AGAACAACGGGCGGCTTCGCGTTTTAGAGC	AGAACAACGGGCGGCTTCGC	0
OA_J473521_107153	340	281	299	306.6666667	1.5e-05	1.59e-05	1.41e-05	273	239	1.31e-05	1.26e-05	1.5e-05	1.28e-05	1.27e-05	0.84662	-0.240208551	0.037256407	CACCTCGCCGAACGACATTGGTTTTAGAGC	CACCTCGCCGAACGACATTG	0
OA_J473521_073905	420	332	379	377	1.85e-05	1.87e-05	1.79e-05	324	302	1.55e-05	1.59e-05	1.84e-05	1.57e-05	1.56e-05	0.84664	-0.240171221	0.005636264	TCAGCAGCGAATGTGCGCGCGTTTTAGAGC	TCAGCAGCGAATGTGCGCGC	0
OA_J473521_073053	226	167	219	204	9.94e-06	9.43e-06	1.04e-05	177	161	8.46e-06	8.5e-06	9.91e-06	8.48e-06	8.39e-06	0.84674	-0.240011239	0.033032507	CGACGGGTTCGCTTTGCGATGTTTTAGAGC	CGACGGGTTCGCTTTGCGAT	0
OA_J473521_051087	220	177	199	198.6666667	9.68e-06	9.99e-06	9.41e-06	177	154	8.46e-06	8.13e-06	9.69e-06	8.3e-06	8.21e-06	0.84681	-0.239892957	0.012993699	TACCCGCTTTCAGACCGGTCGTTTTAGAGC	TACCCGCTTTCAGACCGGTC	0
OA_J473521_014557	293	213	272	259.3333333	1.29e-05	1.2e-05	1.29e-05	222	207	1.06e-05	1.09e-05	1.26e-05	1.08e-05	1.07e-05	0.84682	-0.239876054	0.013854963	GCTGGTCGCTTTTATGATGGGTTTTAGAGC	GCTGGTCGCTTTTATGATGG	0
OA_J473521_057666	229	160	201	196.6666667	1.01e-05	9.03e-06	9.51e-06	167	158	7.98e-06	8.34e-06	9.54e-06	8.16e-06	8.08e-06	0.84686	-0.239812392	0.030879542	TGAGAATGCACCAGCACCGCGTTTTAGAGC	TGAGAATGCACCAGCACCGC	0
OA_J473521_033012	199	158	179	178.6666667	8.76e-06	8.92e-06	8.47e-06	153	144	7.31e-06	7.6e-06	8.71e-06	7.46e-06	7.38e-06	0.84692	-0.239695847	0.01288535	CGGGGTAAAGCAGGCGATTCGTTTTAGAGC	CGGGGTAAAGCAGGCGATTC	0
OA_J473521_082962	320	264	289	291	1.41e-05	1.49e-05	1.37e-05	254	231	1.21e-05	1.22e-05	1.42e-05	1.22e-05	1.2e-05	0.84702	-0.239525965	0.029107675	CGCCCATCATCGCTTCTTTAGTTTTAGAGC	CGCCCATCATCGCTTCTTTA	0
OA_J473521_037320	123	104	116	114.3333333	5.41e-06	5.87e-06	5.49e-06	103	88	4.92e-06	4.65e-06	5.59e-06	4.78e-06	4.74e-06	0.84709	-0.239415149	0.032883668	GGTTGATTGATCAGGTAGAGGTTTTAGAGC	GGTTGATTGATCAGGTAGAG	0
OA_J473521_034240	303	254	294	283.6666667	1.33e-05	1.43e-05	1.39e-05	253	220	1.21e-05	1.16e-05	1.38e-05	1.19e-05	1.17e-05	0.84723	-0.239175769	0.013665921	GCGCTCGGCTGCATCGTCGAGTTTTAGAGC	GCGCTCGGCTGCATCGTCGA	0
OA_J473521_042040	227	197	211	211.6666667	9.99e-06	1.11e-05	9.98e-06	181	172	8.65e-06	9.08e-06	1.04e-05	8.87e-06	8.77e-06	0.84723	-0.239175629	0.042184331	TGGTCCGGTAATCGGGAGCGGTTTTAGAGC	TGGTCCGGTAATCGGGAGCG	0
OA_J473521_025128	136	106	132	124.6666667	5.98e-06	5.99e-06	6.24e-06	106	101	5.07e-06	5.33e-06	6.07e-06	5.2e-06	5.15e-06	0.84733	-0.239011715	0.036614648	GGTGATTCTATGATTGATGGGTTTTAGAGC	GGTGATTCTATGATTGATGG	0
OA_J473521_010158	93	66	89	82.66666667	4.09e-06	3.73e-06	4.21e-06	73	64	3.49e-06	3.38e-06	4.01e-06	3.43e-06	3.4e-06	0.84736	-0.2389524	0.044971076	TAATCGTTTAGTTTCGGGTGGTTTTAGAGC	TAATCGTTTAGTTTCGGGTG	0
OA_J473521_113109	107	90	96	97.66666667	4.71e-06	5.08e-06	4.54e-06	85	78	4.06e-06	4.12e-06	4.78e-06	4.09e-06	4.05e-06	0.84751	-0.238689243	0.046334925	GTTTGTCAGCCCGGGACAGAGTTTTAGAGC	GTTTGTCAGCCCGGGACAGA	0
OA_J473521_024520	513	396	450	453	2.26e-05	2.24e-05	2.13e-05	396	358	1.89e-05	1.89e-05	2.21e-05	1.89e-05	1.87e-05	0.84752	-0.238687407	0.015571879	GCCGAACGTGCTGCGCGAACGTTTTAGAGC	GCCGAACGTGCTGCGCGAAC	0
OA_J473521_030571	545	427	468	480	2.4e-05	2.41e-05	2.21e-05	408	390	1.95e-05	2.06e-05	2.34e-05	2e-05	1.98e-05	0.84756	-0.238605619	0.029357109	CGGTTCACTCTTCATTCGGCGTTTTAGAGC	CGGTTCACTCTTCATTCGGC	0
OA_J473521_084115	135	113	135	127.6666667	5.94e-06	6.38e-06	6.39e-06	113	100	5.4e-06	5.28e-06	6.24e-06	5.34e-06	5.29e-06	0.84759	-0.238557033	0.016441115	GCTGGGAAACCTGGATATTGGTTTTAGAGC	GCTGGGAAACCTGGATATTG	0
OA_J473521_115002	270	196	232	232.6666667	1.19e-05	1.11e-05	1.1e-05	198	188	9.46e-06	9.92e-06	1.13e-05	9.69e-06	9.59e-06	0.84769	-0.23838599	0.021880562	GCACTATAAGCCAGGTCGGTGTTTTAGAGC	GCACTATAAGCCAGGTCGGT	0
OA_J473521_113560	386	293	318	332.3333333	1.7e-05	1.65e-05	1.5e-05	286	266	1.37e-05	1.4e-05	1.62e-05	1.39e-05	1.37e-05	0.84779	-0.238228503	0.047796461	GGGCACCGGGCTGGTGGTGAGTTTTAGAGC	GGGCACCGGGCTGGTGGTGA	0
OA_J473521_116892	349	258	341	316	1.54e-05	1.46e-05	1.61e-05	269	255	1.29e-05	1.35e-05	1.54e-05	1.32e-05	1.3e-05	0.84779	-0.238223697	0.026051355	TGCAGCAGGCATGGACGCCGGTTTTAGAGC	TGCAGCAGGCATGGACGCCG	0
OA_J473521_044758	154	106	140	133.3333333	6.78e-06	5.99e-06	6.62e-06	119	102	5.69e-06	5.38e-06	6.46e-06	5.54e-06	5.48e-06	0.8478	-0.238202045	0.047987199	CAACGCCATCGTCGAAGCCAGTTTTAGAGC	CAACGCCATCGTCGAAGCCA	0
OA_J473521_110098	94	79	86	86.33333333	4.14e-06	4.46e-06	4.07e-06	74	70	3.54e-06	3.7e-06	4.22e-06	3.62e-06	3.58e-06	0.84781	-0.238195503	0.024994866	ACCAATACCAAAACCAACGCGTTTTAGAGC	ACCAATACCAAAACCAACGC	0
OA_J473521_013866	212	170	212	198	9.33e-06	9.6e-06	1e-05	177	153	8.46e-06	8.08e-06	9.65e-06	8.27e-06	8.18e-06	0.84783	-0.238160062	0.019217309	GTCCTGACCATAAACCTGTGGTTTTAGAGC	GTCCTGACCATAAACCTGTG	0
OA_J473521_030060	108	95	108	103.6666667	4.75e-06	5.36e-06	5.11e-06	88	85	4.21e-06	4.49e-06	5.07e-06	4.35e-06	4.3e-06	0.84789	-0.238042587	0.049288071	CAAACTCTTTGGCGAGTTTGGTTTTAGAGC	CAAACTCTTTGGCGAGTTTG	0
OA_J473521_112206	499	408	448	451.6666667	2.2e-05	2.3e-05	2.12e-05	384	368	1.84e-05	1.94e-05	2.21e-05	1.89e-05	1.87e-05	0.84791	-0.238014306	0.031525376	GCAGCATTCATCCAGCTTACGTTTTAGAGC	GCAGCATTCATCCAGCTTAC	0
OA_J473521_051215	320	221	293	278	1.41e-05	1.25e-05	1.39e-05	237	223	1.13e-05	1.18e-05	1.35e-05	1.16e-05	1.14e-05	0.848	-0.237857327	0.045472833	TCCGCCAATTCGACGGGTAAGTTTTAGAGC	TCCGCCAATTCGACGGGTAA	0
OA_J473521_010019	133	97	130	120	5.85e-06	5.48e-06	6.15e-06	104	95	4.97e-06	5.02e-06	5.83e-06	4.99e-06	4.94e-06	0.84802	-0.23782951	0.048402892	TGCGCGCGATGCTGGAACCAGTTTTAGAGC	TGCGCGCGATGCTGGAACCA	0
OA_J473521_003220	234	199	237	223.3333333	1.03e-05	1.12e-05	1.12e-05	191	181	9.13e-06	9.55e-06	1.09e-05	9.34e-06	9.25e-06	0.84807	-0.237746141	0.024442692	CAGCGCCTCGATAATGCAGGGTTTTAGAGC	CAGCGCCTCGATAATGCAGG	0
OA_J473521_011292	305	246	296	282.3333333	1.34e-05	1.39e-05	1.4e-05	252	219	1.2e-05	1.16e-05	1.38e-05	1.18e-05	1.17e-05	0.84808	-0.2377256	0.020389674	TCATGGCGGCAATGGTTCGTGTTTTAGAGC	TCATGGCGGCAATGGTTCGT	0
OA_J473521_077682	388	278	338	334.6666667	1.71e-05	1.57e-05	1.6e-05	288	267	1.38e-05	1.41e-05	1.63e-05	1.39e-05	1.38e-05	0.84824	-0.2374617	0.02075027	TCACAACCTTCAACCGTCGCGTTTTAGAGC	TCACAACCTTCAACCGTCGC	0
OA_J473521_034426	271	197	261	243	1.19e-05	1.11e-05	1.23e-05	213	190	1.02e-05	1e-05	1.18e-05	1.01e-05	1e-05	0.84829	-0.237368702	0.039486932	AGGCGCACGGTGTTAGTTTTGTTTTAGAGC	AGGCGCACGGTGTTAGTTTT	0
OA_J473521_092613	331	275	336	314	1.46e-05	1.55e-05	1.59e-05	270	253	1.29e-05	1.34e-05	1.53e-05	1.31e-05	1.3e-05	0.8483	-0.237358404	0.018451424	TGGTCCGTTACTGGCGGTGCGTTTTAGAGC	TGGTCCGTTACTGGCGGTGC	0
OA_J473521_011157	468	376	408	417.3333333	2.06e-05	2.12e-05	1.93e-05	367	329	1.75e-05	1.74e-05	2.04e-05	1.75e-05	1.73e-05	0.84832	-0.237323042	0.03247595	CGGTGGTCGTTGAGTTTTGCGTTTTAGAGC	CGGTGGTCGTTGAGTTTTGC	0
OA_J473521_013338	180	136	164	160	7.92e-06	7.68e-06	7.76e-06	139	127	6.64e-06	6.7e-06	7.79e-06	6.67e-06	6.61e-06	0.84837	-0.237230464	0.001438621	TACCGAAATGCCAGAAGTGCGTTTTAGAGC	TACCGAAATGCCAGAAGTGC	0
OA_J473521_108481	23	19	21	21	1.01e-06	1.07e-06	9.93e-07	18	17	8.6e-07	8.97e-07	1.03e-06	8.79e-07	8.7e-07	0.84853	-0.236969076	0.016409595	AAAAATCCGGTGCTCGTGCTGTTTTAGAGC	AAAAATCCGGTGCTCGTGCT	0
OA_J473521_023431	73	57	61	63.66666667	3.21e-06	3.22e-06	2.89e-06	54	52	2.58e-06	2.75e-06	3.11e-06	2.66e-06	2.64e-06	0.84862	-0.236816671	0.048470268	AAAGCATAGTTGATAATGGCGTTTTAGAGC	AAAGCATAGTTGATAATGGC	0
OA_J473521_098921	262	204	253	239.6666667	1.15e-05	1.15e-05	1.2e-05	212	187	1.01e-05	9.87e-06	1.17e-05	1e-05	9.9e-06	0.84862	-0.236804628	0.004253485	GCCGACCTGAACACTTCTCTGTTTTAGAGC	GCCGACCTGAACACTTCTCT	0
OA_J473521_005697	338	257	287	294	1.49e-05	1.45e-05	1.36e-05	253	236	1.21e-05	1.25e-05	1.43e-05	1.23e-05	1.21e-05	0.84864	-0.236767831	0.021459647	CCACCGAACCGCCCGGCATCGTTTTAGAGC	CCACCGAACCGCCCGGCATC	0
OA_J473521_060342	152	114	147	137.6666667	6.69e-06	6.44e-06	6.95e-06	122	107	5.83e-06	5.65e-06	6.69e-06	5.74e-06	5.68e-06	0.84866	-0.236741029	0.012512282	GGAAGCAGGTAAGCTGATTCGTTTTAGAGC	GGAAGCAGGTAAGCTGATTC	0
OA_J473521_070707	104	85	99	96	4.58e-06	4.8e-06	4.68e-06	82	78	3.92e-06	4.12e-06	4.69e-06	4.02e-06	3.98e-06	0.84867	-0.236732872	0.034819599	ACACTACCGAATCTCATACTGTTTTAGAGC	ACACTACCGAATCTCATACT	0
OA_J473521_109170	258	190	238	228.6666667	1.14e-05	1.07e-05	1.13e-05	203	177	9.7e-06	9.34e-06	1.11e-05	9.52e-06	9.43e-06	0.84887	-0.236380872	0.011590377	GATGCCTGGATATGTCGACCGTTTTAGAGC	GATGCCTGGATATGTCGACC	0
OA_J473521_102154	283	233	269	261.6666667	1.25e-05	1.32e-05	1.27e-05	236	202	1.13e-05	1.07e-05	1.28e-05	1.1e-05	1.09e-05	0.84887	-0.236376996	0.04059036	GCGATCGTTGGTGGTGAAGTGTTTTAGAGC	GCGATCGTTGGTGGTGAAGT	0
OA_J473521_088149	252	190	215	219	1.11e-05	1.07e-05	1.02e-05	188	176	8.99e-06	9.29e-06	1.07e-05	9.14e-06	9.04e-06	0.84903	-0.236116754	0.017125723	TGACCGCCAGCTCGTTGAGCGTTTTAGAGC	TGACCGCCAGCTCGTTGAGC	0
OA_J473521_019764	447	335	411	397.6666667	1.97e-05	1.89e-05	1.94e-05	344	317	1.64e-05	1.67e-05	1.93e-05	1.66e-05	1.64e-05	0.84905	-0.236080312	0.00210767	TGGCCGTGGTACTTTGGTTGGTTTTAGAGC	TGGCCGTGGTACTTTGGTTG	0
OA_J473521_013884	271	213	256	246.6666667	1.19e-05	1.2e-05	1.21e-05	218	193	1.04e-05	1.02e-05	1.2e-05	1.03e-05	1.02e-05	0.84905	-0.236076405	0.017233669	CCATATCGGTGGCCTGGATGGTTTTAGAGC	CCATATCGGTGGCCTGGATG	0
OA_J473521_103070	145	123	148	138.6666667	6.38e-06	6.95e-06	7e-06	124	108	5.93e-06	5.7e-06	6.78e-06	5.81e-06	5.75e-06	0.84909	-0.236005291	0.026352195	ACAGTCGATGGCTGACATAGGTTTTAGAGC	ACAGTCGATGGCTGACATAG	0
OA_J473521_002905	46	36	46	42.66666667	2.02e-06	2.03e-06	2.18e-06	37	34	1.77e-06	1.79e-06	2.08e-06	1.78e-06	1.76e-06	0.84913	-0.23594608	0.02175301	TTATCTGGGATATGTTCGTCGTTTTAGAGC	TTATCTGGGATATGTTCGTC	0
OA_J473521_000591	317	244	305	288.6666667	1.39e-05	1.38e-05	1.44e-05	253	228	1.21e-05	1.2e-05	1.41e-05	1.21e-05	1.19e-05	0.84933	-0.235601176	0.007844569	GAACGGCGCAGCGGGTCCGGGTTTTAGAGC	GAACGGCGCAGCGGGTCCGG	0
OA_J473521_039531	202	159	191	184	8.89e-06	8.98e-06	9.04e-06	163	144	7.79e-06	7.6e-06	8.97e-06	7.7e-06	7.62e-06	0.84941	-0.23546634	0.020605528	GCCAGGCAACGTGCGCCAGCGTTTTAGAGC	GCCAGGCAACGTGCGCCAGC	0
OA_J473521_048983	258	195	214	222.3333333	1.14e-05	1.1e-05	1.01e-05	199	172	9.51e-06	9.08e-06	1.08e-05	9.3e-06	9.2e-06	0.84991	-0.23461352	0.038135981	TGCGTAAACAGCAGGCGACCGTTTTAGAGC	TGCGTAAACAGCAGGCGACC	0
OA_J473521_062583	44	38	45	42.33333333	1.94e-06	2.15e-06	2.13e-06	38	33	1.82e-06	1.74e-06	2.07e-06	1.78e-06	1.76e-06	0.85004	-0.234398076	0.035473881	GGCTGGCGAAGCCACTGAACGTTTTAGAGC	GGCTGGCGAAGCCACTGAAC	0
OA_J473521_025796	246	190	230	222	1.08e-05	1.07e-05	1.09e-05	196	174	9.37e-06	9.19e-06	1.08e-05	9.28e-06	9.18e-06	0.85004	-0.234392146	0.009109929	GATTGCCGTACTCCGCCGCGGTTTTAGAGC	GATTGCCGTACTCCGCCGCG	0
OA_J473521_058161	576	475	538	529.6666667	2.53e-05	2.68e-05	2.55e-05	458	427	2.19e-05	2.25e-05	2.59e-05	2.22e-05	2.2e-05	0.85013	-0.234252182	0.00771566	GCCGCGCGTTTTGTGCCGGAGTTTTAGAGC	GCCGCGCGTTTTGTGCCGGA	0
OA_J473521_098234	246	215	250	237	1.08e-05	1.21e-05	1.18e-05	212	185	1.01e-05	9.77e-06	1.16e-05	9.95e-06	9.85e-06	0.85014	-0.234235372	0.037685174	CCATTTGTAGTTACGCTGCCGTTTTAGAGC	CCATTTGTAGTTACGCTGCC	0
OA_J473521_026628	78	66	71	71.66666667	3.43e-06	3.73e-06	3.36e-06	62	58	2.96e-06	3.06e-06	3.51e-06	3.01e-06	2.98e-06	0.85025	-0.234049057	0.035625261	AGCTGCGCTGGAGTTTTATGGTTTTAGAGC	AGCTGCGCTGGAGTTTTATG	0
OA_J473521_050639	274	229	263	255.3333333	1.21e-05	1.29e-05	1.24e-05	225	202	1.08e-05	1.07e-05	1.25e-05	1.07e-05	1.06e-05	0.85026	-0.234026068	0.016147211	CCCCATCCGGCGCTTATCTCGTTTTAGAGC	CCCCATCCGGCGCTTATCTC	0
OA_J473521_039666	108	82	96	95.33333333	4.75e-06	4.63e-06	4.54e-06	84	75	4.02e-06	3.96e-06	4.64e-06	3.99e-06	3.95e-06	0.85027	-0.23400097	0.003544144	ATATGGCGGAGCAGGCGACGGTTTTAGAGC	ATATGGCGGAGCAGGCGACG	0
OA_J473521_023602	259	195	237	230.3333333	1.14e-05	1.1e-05	1.12e-05	205	179	9.8e-06	9.45e-06	1.12e-05	9.62e-06	9.53e-06	0.85028	-0.233991578	0.020684977	GATCCTTGACCCCGCTGCGGGTTTTAGAGC	GATCCTTGACCCCGCTGCGG	0
OA_J473521_084929	482	371	418	423.6666667	2.12e-05	2.09e-05	1.98e-05	366	340	1.75e-05	1.79e-05	2.06e-05	1.77e-05	1.75e-05	0.8503	-0.233951759	0.011481164	CACCATGCCACAGGACGTTGGTTTTAGAGC	CACCATGCCACAGGACGTTG	0
OA_J473521_062267	506	355	422	427.6666667	2.23e-05	2e-05	2e-05	367	343	1.75e-05	1.81e-05	2.07e-05	1.78e-05	1.76e-05	0.85051	-0.233607214	0.049561022	GCTGCCGCTGCTGCTGTGACGTTTTAGAGC	GCTGCCGCTGCTGCTGTGAC	0
OA_J473521_078949	393	329	365	362.3333333	1.73e-05	1.86e-05	1.73e-05	328	280	1.57e-05	1.48e-05	1.77e-05	1.52e-05	1.51e-05	0.85066	-0.233350075	0.036470417	GGTGACTTGCGCCGTTATGCGTTTTAGAGC	GGTGACTTGCGCCGTTATGC	0
OA_J473521_017605	549	449	505	501	2.42e-05	2.54e-05	2.39e-05	442	397	2.11e-05	2.1e-05	2.45e-05	2.1e-05	2.08e-05	0.85069	-0.233302427	0.015395945	GCCACCGACCGCGGTGAAGGGTTTTAGAGC	GCCACCGACCGCGGTGAAGG	0
OA_J473521_099097	143	122	144	136.3333333	6.29e-06	6.89e-06	6.81e-06	116	112	5.55e-06	5.91e-06	6.66e-06	5.73e-06	5.67e-06	0.85072	-0.233252005	0.044496154	CCGATGGAGTGGGCGACGCCGTTTTAGAGC	CCGATGGAGTGGGCGACGCC	0
OA_J473521_078255	152	116	129	132.3333333	6.69e-06	6.55e-06	6.1e-06	117	104	5.59e-06	5.49e-06	6.45e-06	5.54e-06	5.48e-06	0.85072	-0.233245483	0.028590618	GCTGCCTTTCCAGACCAAACGTTTTAGAGC	GCTGCCTTTCCAGACCAAAC	0
OA_J473521_109542	281	220	267	256	1.24e-05	1.24e-05	1.26e-05	223	204	1.07e-05	1.08e-05	1.25e-05	1.07e-05	1.06e-05	0.85072	-0.233240427	0.00042055	TTCACCAGCGTAATGTCTGGGTTTTAGAGC	TTCACCAGCGTAATGTCTGG	0
OA_J473521_016534	249	209	243	233.6666667	1.1e-05	1.18e-05	1.15e-05	203	188	9.7e-06	9.92e-06	1.14e-05	9.81e-06	9.71e-06	0.85075	-0.233195326	0.013263292	GCGCTGGGTCATCCGATTCTGTTTTAGAGC	GCGCTGGGTCATCCGATTCT	0
[truncated: 3,062 more rows]
